# Supplementary material for: Using natural landscape and instream habitat to identify stream reference groups for bioassessment
Source: PeerJ. 2025 Oct 21;13:e20234. doi: 10.7717/peerj.20234 (PMC12551664; doi:10.7717/peerj.20234)
Supplement: Supplemental Information 1 [file peerj-13-20234-s001.r]

#### **** Hierarchical Clusters **** ####
setwd("C:/Users/167148/OCC_work/Reference Conditions and Criteria/HKG assessment")

## 1. Climate and Geology
SM<-read.csv("E:/OCC work/Reference Conditions and Criteria/Land scale work/SiteMaster.csv")
names(SM)
df<-SM[,c(1,15,16,47:50,110,116)]
names(df)

# Geology vars chosen based on their relationship to measure conductivity and alkalinity

summary(df)
length(unique(df$SID))
# length(unique(df$PCID)) no PCID

#df<-df[,-c(1)]
df <- na.omit(df)
head(df)

length(df[,1])

#kmeans(x, centers, iter.max = 10, nstart = 1) # standard code
library(tidyverse)
library(cluster)
library(factoextra)
library(NbClust)
library(rfUtilities)

#### Mode function ####
Mode = function(X){
  vals = unique(X)
  cnts = rep(NA)
  for(i in 1:length(vals)){
    cnts[i] = length(X[X==vals[i]])
  }
  dat = data.frame(cbind(vals,cnts))
  mode = dat[dat[,2]==max(cnts),1]
  
  if(length(mode) == 1){
    return(mode)
  }else{
    return("multiple")
  }
}


#best # of clusters
summary(df)

dft<-as.matrix(df[,-c(1)])
dft<-scale(dft)

dim(dft)

summary(dft)

dfc<-NbClust(dft,method="kmeans")

par(mfrow=c(1,1))

# 9 (7 votes) or 2 (6 votes) clusters 

# Compute k-means with k = 2
set.seed(123)
k2 <- kmeans(dft, 2, nstart = 25)

#plot
par(mfrow=c(1,2))
fviz_cluster(k2, data = dft)


# Compute k-means with k = 9
set.seed(123)
k9 <- kmeans(dft, 9, nstart = 25)

#plot
fviz_cluster(k9, data = dft)


df$k2<-k2$cluster
df$k9<-k9$cluster

head(df)

df$WBID<-rep(NA)
df$Longitude<-rep(NA)
df$Latitude<-rep(NA)

for(i in 1:length(df[,1])){
  df$WBID[i]<-SM$WBID[SM$SID == df$SID[i]]
  df$Longitude[i]<-SM$Longitude[SM$SID == df$SID[i]]
  df$Latitude[i]<-SM$Latitude[SM$SID == df$SID[i]]
}

head(df)


write.csv(df,"H_clust_level1.csv", row.names=FALSE)

K.results<-rbind(k2$centers)
#K.results$K<-c(rep(2,2),rep(3,3),rep(5,5))
K.results

write.csv(K.results,"HK_results_Level1.csv")


##### Prep for eastern and western assessments ####

H1<-read.csv("H_clust_level1.csv")
names(H1)
table(H1$k2)

dim(H1)
length(unique(H1$WBID))

1876/1069

sites = unique(H1$WBID)
samps = rep(0)

for(s in 1:length(sites)){
  dat = subset(H1, WBID == sites[s])
  samps[s] = nrow(dat)
}

samp_cnt<-cbind(sites,samps)

rbind(
  cbind(1,2,3,4,5),
  cbind(length(samps[samps == 1])/1069,
        length(samps[samps == 2])/1069,
        length(samps[samps == 3])/1069,
        length(samps[samps == 4])/1069,
        length(samps[samps == 5])/1069
        ))


### Explore differences
library(rpart)
EW<-H1[,c(2:10)]
names(EW)

EW$EW_Group<-rep(NA)
EW$EW_Group[EW$k2 == 1] = "West"
EW$EW_Group[EW$k2 == 2] = "East"

head(EW)
EW = EW[,-9]

hct<-rpart(EW_Group ~ ., data=EW, method = "class")
par(mfrow=c(1,1))
plot(hct);text(hct)

plotcp(hct)

hctp<-prune(hct, cp=0.1)
#### East vs. West Class Tree ####
par(mfrow=c(1,1))
EW_plot = plot(hctp, main = "East vs West");text(hctp)
print(hctp)

library(rattle)

fancyRpartPlot(hctp,yesno=2,split.col="black",nn.col="black", 
               caption="",palette="Greys",branch.col="black")

# clean up groups
H1$EW_Group<-rep(NA)
H1$EW_Group[H1$AnRainC < 975.5] = "West"
H1$EW_Group[H1$AnRainC >= 975.5] = "East"

write.csv(H1, "East_West_Groups.csv", row.names = FALSE)

table(H1$EW_Group)
length(unique(H1$WBID[H1$EW_Group == "East"]))
length(unique(H1$WBID[H1$EW_Group == "West"]))


## 2. Instream
names(SM)

EWsg = read.csv("East_West_Groups.csv")
head(EWsg)

names(EWsg)
EW = EWsg[,c(1,15)]

SM2 = SM %>% left_join(EW, by="SID")
head(SM2)
dim(SM2)

SM3<-na.omit(SM2)
dim(SM3)

write.csv(SM2, "EW_Group_SiteMaster.csv", row.names = F)


SMEast = subset(SM2, EW_Group == "East")
summary(SMEast)

SMWest = subset(SM2, EW_Group == "West")
summary(SMWest)


#### Eastern cluster ####
#SMEast<-subset(H1, EW_Group == "East")
names(SMEast)

SMEast$Veg.Covl = log(SMEast$Veg.Cover+0.125)
hist(SMEast$Veg.Covl)

#df = SMEast[,c(1,26:34,37:42,46)]
df = SMEast[,c(1,3,37:39,46,59,67,70,71,73:81,83,89,119)] # Original (except 119, Veg.Covl)
#df = SMEast[,c(1,37:39,46,67,70:81)]
names(df)

summary(df)

df = na.omit(df)

####### Eastern data stats ##############
nrow(df)
length(unique(df$WBID))

sites = unique(df$WBID)
samps = rep(0)

for(s in 1:length(sites)){
  dat = subset(df, WBID == sites[s])
  samps[s] = nrow(dat)
}

samp_cnt<-cbind(sites,samps)

Estats<-rbind(
  cbind(1,2,3,4,5),
  cbind(length(samps[samps == 1])/258,
        length(samps[samps == 2])/258,
        length(samps[samps == 3])/258,
        length(samps[samps == 4])/258,
        length(samps[samps == 5])/258
  ))

Estats

###########################################

dft<-as.matrix(df[,-c(1,2)])
dft<-scale(dft)

dim(dft)

summary(dft)

dfc<-NbClust(dft,method="kmeans")

par(mfrow=c(1,1))

# 4 (7 votes) or 2 (5 votes) or 3 (5 votes) clusters 

# Compute k-means with k = 4 (Original)
set.seed(123)
k4 <- kmeans(dft, 4, nstart = 25)

# Compute k-means with k = 3
set.seed(123)
k3 <- kmeans(dft, 3, nstart = 25) #With intermediate factors

#plot
par(mfrow=c(1,2))
fviz_cluster(k4, data = dft)

fviz_cluster(k3, data = dft)

# Compute k-means with k = 2
set.seed(123)
k2 <- kmeans(dft, 2, nstart = 25)

#plot
fviz_cluster(k2, data = dft)


df$k4<-k4$cluster
df$k3<-k3$cluster
df$k2<-k2$cluster

head(df)

df$Longitude<-rep(NA)
df$Latitude<-rep(NA)

for(i in 1:length(df[,1])){
  df$Longitude[i]<-SM$Longitude[SM$SID == df$SID[i]]
  df$Latitude[i]<-SM$Latitude[SM$SID == df$SID[i]]
}

head(df)

df<-cbind(df,dft)

write.csv(df,"East_clusters2.csv", row.names=FALSE)

K.results<-rbind(k4$centers)
#K.results$K<-c(rep(2,2),rep(3,3),rep(5,5))
K.results

write.csv(K.results,"HK_results_East2.csv")


#### Apply mode designation to sites ####
E4<-read.csv("East_clusters2.csv")
head(E4)

names(E4)
E4 = E4[,-c(24:47)] # drop extra groups and scaled vars

names(SM)#[c(1,2)]
# Get SiteName

library(dplyr)

E4 = E4 %>% left_join(SM[,c(1:2)],by = "SID")

nrow(E4)
length(unique(E4$WBID))
Sites = unique(E4$WBID)
K4 = rep(NA)

EHKG = data.frame(cbind(Sites,K4))
colnames(EHKG) = c("WBID","K_Group")
nrow(EHKG)

for(i in 1:nrow(EHKG)){
  dat = subset(E4, WBID == EHKG$WBID[i])
  EHKG$K_Group[i] = Mode(dat$k4)
}
EHKG


#E4 = E4 %>% left_join(EHKG, by = "WBID")

write.csv(E4, "New_EHKG2.csv", row.names = FALSE)


library(dplyr)
head(E4)
dim(E4)

names(EHKG)
dim(EHKG)

E4 = E4 %>% left_join(EHKG, by = 'WBID')

E4$K_Group = as.character(E4$K_Group)
table(E4$K_Group)
length(unique(E4$WBID[E4$K_Group == "multiple"]))


#### Classification tree to assign "multiple" K_Group
nrow(E4[E4$K_Group == "multiple",])

E4comp = subset(E4, K_Group != "multiple")
E4multi = subset(E4,K_Group == "multiple")
nrow(E4comp)
names(E4comp)

E4test <-E4comp[,-c(1,2,23:24)]
names(E4test)

library(rpart)

#### Change HKG lable for plot
E4test$K_Group[E4test$K_Group == 1] = "Hills"
E4test$K_Group[E4test$K_Group == 2] = "East Valleys"
E4test$K_Group[E4test$K_Group == 3] = "East Plains"
E4test$K_Group[E4test$K_Group == 4] = "Highlands"

head(E4test)
write.csv(E4test,"C:/Users/167148/OCC_work/Manuscripts/Hierarchical clusters/Fig2bdata.csv",row.names=FALSE)

set.seed(243)

ect<-rpart(K_Group ~ ., data = E4test, method = "class")
par(mfrow=c(1,1))
plot(ect);text(ect)

plotcp(ect)
#### East Class Tree ####
ectp<-prune(ect, cp=0.05)
East_ct = plot(ectp);text(ectp)

print(ectp)

# assign sites with multiple modes


Egrp<-function(data){
  cbl<-mean(data$Cobblel)
  bld<-mean(data$Boulder)
  WD<-mean(data$W.Dl)
  Run<-mean(data$Runs)
  Snd<-mean(data$Sandl)
  Sin<-mean(data$Sin)
  
  if(cbl >= 0.973){
    if(bld >= 1.966){
      Grp = 1
    }else if(WD >= 3.725){
      Grp = 4
    }else{
        Grp = 2
      }
  }else if(Run >= 0.675){
    Grp = 3
  }else{
    Grp = 2
  }
  return(Grp)
}


for(i in 1:nrow(EHKG)){
  if(EHKG$K_Group[i] == "multiple"){
    dat = subset(E4,WBID == EHKG$WBID[i])
    
    EHKG$K_Group[i] = Egrp(dat)
    print(EHKG$K_Group[i])
    
  }else{
    next
  }
}

table(EHKG$K_Group)


# Add lat long to processed EHKG

names(SM)

EHKG<-EHKG %>% left_join(SM[,c(2:5)],by = "WBID", multiple = "any")

nrow(EHKG)
length(unique(EHKG$WBID))

write.csv(EHKG,"East_KGroups2.csv",row.names = FALSE)

dim(EHKG)


#### Western Cluster ####
SMWest = subset(SM2, EW_Group == "West")
summary(SMWest)

names(SMWest)

min(SMWest$Veg.Cover[SMWest$Veg.Cover > 0])

SMWest$Veg.Covl = log(SMWest$Veg.Cover + 0.05) 

  
  
df = SMWest[,c(1,3,37:39,46,59,67,70,71,73:81,89,119)]
names(df)

summary(df)
length(unique(df$WBID))

df = na.omit(df)

####### Western data stats ##############
nrow(df)
length(unique(df$WBID))

sites = unique(df$WBID)
samps = rep(0)

for(s in 1:length(sites)){
  dat = subset(df, WBID == sites[s])
  samps[s] = nrow(dat)
}

samp_cnt<-cbind(sites,samps)

Wstats<-rbind(
  cbind(1,2,3,4,5),
  cbind(length(samps[samps == 1])/140,
        length(samps[samps == 2])/140,
        length(samps[samps == 3])/140,
        length(samps[samps == 4])/140,
        length(samps[samps == 5])/140
  ))

Wstats

################### Determine West Clusters ########################
nrow(df)
length(unique(df$WBID))


dft<-as.matrix(df[,-c(1,2)])
dft<-scale(dft)

dim(dft)

summary(dft)

dfc<-NbClust(dft,method="kmeans")

par(mfrow=c(1,1))

# 2 (6 votes), 4 (5 votes) or 14 (5 votes) clusters 

# Compute k-means with k = 2
set.seed(123)
k2 <- kmeans(dft, 2, nstart = 25)

#plot
par(mfrow=c(1,2))
fviz_cluster(k2, data = dft)


df$k2<-k2$cluster
head(df)

df$Longitude<-rep(NA)
df$Latitude<-rep(NA)
df$WBID<-rep(NA)

SM$SID = paste0(SM$WBID," _ ",SM$Year)

for(i in 1:length(df[,1])){
  df$WBID[i]<-SM$WBID[SM$SID == df$SID[i]]
  df$Longitude[i]<-SM$Longitude[SM$SID == df$SID[i]]
  df$Latitude[i]<-SM$Latitude[SM$SID == df$SID[i]]
}

head(df)

df<-cbind(df,dft)

write.csv(df,"West_clusters2.csv", row.names=FALSE)

K.results<-rbind(k2$centers)
K.results

write.csv(K.results,"HK_results_West2.csv")


#### Prep K2 groups ####
#Assign group modes to each site

Mode = function(X){
  vals = unique(X)
  cnts = rep(NA)
  for(i in 1:length(vals)){
    cnts[i] = length(X[X==vals[i]])
  }
  dat = data.frame(cbind(vals,cnts))
  mode = dat[dat[,2]==max(cnts),1]
  
  if(length(mode) == 1){
    return(mode)
  }else{
    return("multiple")
  }
}


# Assign group based on the mode of samples ####

W2<-read.csv('West_clusters2.csv')
head(W2)

names(W2)
W2 = W2[,-c(23:43)] # drop extra groups and scaled vars

names(W2)
names(SM)#[c(1,2)]
# Get SiteName

library(dplyr)

W2 = W2 %>% left_join(SM[,c(1,2)],by = "SID")

nrow(W2)
length(unique(W2$WBID))
Sites = unique(W2$WBID)
K2 = rep(NA)

WHKG = data.frame(cbind(Sites,K2))
colnames(WHKG) = c("WBID","K_Group")
nrow(WHKG)

for(i in 1:nrow(WHKG)){
  dat = subset(W2, WBID == WHKG$WBID[i])
  WHKG$K_Group[i] = Mode(dat$k2)
}
WHKG


write.csv(W2, "New_WHKG2.csv", row.names = FALSE)


library(dplyr)
head(W2)
dim(W2)

names(WHKG)
dim(WHKG)

W2 = W2 %>% left_join(WHKG, by = 'WBID')

W2$K_Group = as.character(W2$K_Group)
table(W2$K_Group)
length(unique(W2$WBID[W2$K_Group == "multiple"]))

#### Classification tree to assign "multiple" K_Group
nrow(W2[W2$K_Group == "multiple",])

W2comp = subset(W2, K_Group != "multiple")
W2multi = subset(W2,K_Group == "multiple")
nrow(W2comp)
names(W2comp)

W2test <-W2comp[,-c(1,2,23:24)]
names(W2test)

library(rpart)

#### re-lable K_Groups for plot

W2test$k2[W2test$k2 == 1] = rep("West Plains")
W2test$k2[W2test$k2 == 2] = "West Valleys"

write.csv(W2test,"C:/Users/167148/OCC_work/Manuscripts/Hierarchical clusters/Fig2cdata.csv", row.names = FALSE)

set.seed(243)

wct<-rpart(k2 ~ ., data = W2test, method = "class")
par(mfrow=c(1,1))
plot(wct);text(wct)

plotcp(wct)
#### West Class Tree ####
wctp<-prune(wct, cp=0.15)
West_ct = plot(wctp);text(wctp)

print(wctp)


#### Need to assign the modal Kgroup to SID sites
#### Run classification tree
#### Use tree to classify non-modal sites.
dim(W2)
head(W2)
names(W2)

Wgrp = function(data){
  Pools = mean(data$Pools, na.rm = T)
  
  if(Pools < 0.4125){
    return(1)
  }else{
    return(2)
  }
}


for(i in 1:nrow(WHKG)){
  if(WHKG$K_Group[i] == "multiple"){
    dat = subset(W2,WBID == WHKG$WBID[i])
    
    WHKG$K_Group[i] = Wgrp(dat)
    print(WHKG$K_Group[i])
    
  }else{
    next
  }
}

table(WHKG$K_Group)


# Add lat long to processed WHKG

names(SM)

WHKG<-WHKG %>% left_join(SM[,c(2:5)],by = "WBID", multiple = "any")

nrow(WHKG)
length(unique(WHKG$WBID))

write.csv(WHKG,"West_KGroups2.csv",row.names = FALSE)

dim(WHKG)


#### Compile East and West Sites with final designations ####


East = read.csv("East_KGroups2.csv")
head(East)

West = read.csv("West_KGroups2.csv")
head(West)

### Label East Stream Groups

East$K_Group[East$K_Group == 1] = rep("Hills")
East$K_Group[East$K_Group == 2] = rep("East Valleys")
East$K_Group[East$K_Group == 3] = rep("East Plains")
East$K_Group[East$K_Group == 4] = rep("Highlands")


### Lable West Stream Groups

West$K_Group[West$K_Group == 1] = rep("West Plains")
West$K_Group[West$K_Group == 2] = rep("West Valleys")

HKG = rbind(East,West)
summary(HKG)


write.csv(HKG, "Final_Stream_Groups.csv", row.names = FALSE)

#### Figure of Class Trees ####

tiff('Classification_Trees.tiff', units="in", width=5, height=7, res=300, compression = 'lzw')
par(mfrow=c(3,1))
plot(hctp,branch=1,uniform = TRUE,compress = TRUE,margin=0.3,main = "East vs. West");text(hctp)
plot(ectp,branch=1,uniform = TRUE,compress = TRUE,margin=0.25,main = "East Group");text(ectp)
plot(wctp,branch=1,uniform = TRUE,compress = TRUE,margin=0.25,main = "West Group");text(wctp)
dev.off()


par(mfrow=c(1,1))

#### BCA to compare Stream Groups against Mod Ecos by WQ and Hab ####

setwd("C:/Users/167148/OCC_work/Reference Conditions and Criteria/HKG assessment")
library(dplyr)
library(rpart)
library(caret)
library(MuMIn)

WQ = read.csv('Physicochemical Raw Data.csv')
head(WQ)
summary(WQ)

WQ$WBID[WQ$SiteName == "Medicine Creek"]

Sites = read.csv("Site Data.csv")
head(Sites)

Sites$WBID[Sites$SiteName == "Medicine Creek"]

HKG = read.csv("Final_Stream_Groups.csv")
head(HKG)
HKG$WBID[HKG$SiteName == "Medicine Creek"]

hkg = HKG[,c(1,2)]
names(hkg)

names(WQ)

Ecos = WQ[,c(5,3)]
names(Ecos)

Sites = Sites %>% left_join(Ecos, by = "WBID", multiple = "any")
Sites = Sites %>% left_join(hkg, by = 'WBID', multiple = "any")

head(Sites)
names(Sites)

WQ_Sites = Sites[,c(1,2,4,5,6,10,31,32)]
names(WQ_Sites)

dim(WQ_Sites)

WQ_Sites = na.omit(WQ_Sites)
dim(WQ_Sites)

names(WQ)

WQ_param = data.frame(matrix(NA,927,14))
colnames(WQ_param) = c("TN","Available.N","TP","OP","Conductivity","Chloride",
                       "Sulfate","DO","DO.perc","Alkalinity","pH","TSS","Turbidity",
                       "Temperature.Water")

WQ_Sites = cbind(WQ_Sites,WQ_param)            
head(WQ_Sites)

for(i in 1:nrow(WQ_Sites)){
  dat = subset(WQ, PCID == WQ_Sites$PCID[i])
  WQ_Sites$TN[i] = median(dat$TN,na.rm=T)
  WQ_Sites$Available.N[i] = median(dat$Available.N,na.rm=T)
  WQ_Sites$TP[i] = median(dat$TP,na.rm=T)
  WQ_Sites$OP[i] = median(dat$OP,na.rm=T)
  WQ_Sites$Conductivity[i] = median(dat$Conductivity,na.rm=T)
  WQ_Sites$Chloride[i] = median(dat$Chloride,na.rm=T)
  WQ_Sites$Sulfate[i] = median(dat$Sulfate,na.rm=T)
  WQ_Sites$DO[i] = median(dat$DO,na.rm=T)
  WQ_Sites$DO.perc[i] = median(dat$DO.perc,na.rm=T)
  WQ_Sites$Alkalinity[i] = median(dat$Alkalinity,na.rm=T)
  WQ_Sites$pH[i] = median(dat$pH,na.rm=T)
  WQ_Sites$TSS[i] = median(dat$TSS,na.rm=T)
  WQ_Sites$Turbidity[i] = median(dat$Turbidity,na.rm=T)
  WQ_Sites$Temperature.Water[i] = median(dat$Temperature.Water,na.rm=T)
}
head(WQ_Sites)

WQ_Sites = distinct(WQ_Sites)
dim(WQ_Sites)

write.csv(WQ_Sites, "HKG_WQ_final2.csv", row.names = FALSE)

#### Get Habitat Data ####

Hab <- read.csv("EW_Group_SiteMaster.csv")
summary(Hab)
unique(Hab$EW_Group)
unique(Hab$Ecoregion)

Hab$WBID[Hab$Ecoregion == "Wichita Mountains"]

#Hab = na.omit(Hab)
dim(Hab)

#### Get Mod_Ecoregion and K_Group in exchange for Ecoregion and Group
names(Hab)
Hab = Hab[,c(57,3,7,11,13,26,27,29:34,37:42,46,88)]


HKG <- read.csv("Final_Stream_Groups.csv")
head(HKG)


Hab = Hab %>% left_join(HKG[,c(1,2)],by = "WBID", multiple = "any")
unique(Hab$K_Group)

dim(Hab)

Hab = na.omit(Hab)

write.csv(Hab,"HKG_Hab_Final2.csv",row.names=FALSE)

#### Join WQ and Habitat Data for BCA ####

WQf = read.csv("HKG_WQ_final2.csv")
Habf = read.csv("HKG_Hab_Final2.csv")

names(WQf)
names(Habf)

### Join on WQ for most complete data set

HKG_data = WQf %>% left_join(Habf[,c(1,3,6:21)], by = 'PCID', multiple = 'any')
head(HKG_data)
summary(HKG_data)

length(unique(HKG_data$PCID))

HKG_data=na.omit(HKG_data)

# retain Wichita Mountains sites as separate K_Group

names(HKG_data)
unique(HKG_data$Modified.Ecoregion)

HKG_data$K_Group[HKG_data$Modified.Ecoregion == 'Wichita'] = rep("Wichita")

write.csv(HKG_data,"HKG_combined_data2.csv", row.names = FALSE)

write.csv(HKG_data,"C:/Users/167148/OCC_work/Manuscripts/Hierarchical clusters/HKG_combined_data2.csv", row.names = FALSE)


#### BCA for combined data types ####

HKG_data = read.csv("HKG_combined_data2.csv")
dim(HKG_data)


## Set up for ADE4 assessment
head(HKG_data)
HKG_data$Sample = paste(HKG_data$WBID,'_',HKG_data$Year)
names(HKG_data)
env = data.frame(HKG_data[,c(9:22,24:39)])
rownames(env) = HKG_data$Sample

names(HKG_data)
design = data.frame(HKG_data[,c(1:2,5,7,8)])
rownames(design) = HKG_data$Sample

HKGdata = list(env,design)

Env = HKGdata[[1]]
row.names(Env)


groups = as.factor(HKGdata[[2]]$K_Group)
ecos = as.factor(HKGdata[[2]]$Modified.Ecoregion)


library(ade4)
library(adegraphics)
methods(bca)
methods(wca)

# PCA
# habitat
(Envpca <- dudi.pca(Env, scannf = FALSE, nf = 3))

g1 <- s.corcircle(Envpca$co)
g2 <- s.label(Envpca$li)

ADEgS(list(g1, g2))

str(Envpca)
s.class(Envpca$li, groups, col = T)#, xlim = c(-9, 7), ylim = c(-6, 8)) 

s.class(Envpca$li, ecos)#, xlim = c(-9, 7), ylim = c(-6, 8), col = TRUE)


s.arrow(Envpca$co)
s.arrow(Envpca$li)

s.label(Envpca$li)
s.label(Envpca$co)

s1d.barchart(Envpca$eig,p1d.horizontal = F, ppolygons.col = "white")


# between class anlysis
# HKG
Benv_g <- bca(Envpca, groups, scannf = FALSE)
dim(Benv_g$tab)

str(Benv_g)

summary(Benv_g)
# 27%

plot(Benv_g, row.pellipses.col = adegpar()$ppalette$quali(6),
     row.ppoints.alpha = 0,
     row.plines.lty = 0)


str(Benv_g)

s.arrow(Benv_g$li)
s.arrow(Benv_g$co)
s.arrow(Benv_g$cw)

s.corcircle(Benv_g$co)


#### Plot for habitat BCA ####

g1 = s.class(Benv_g$ls, groups,
             plines.lty = 0,
             ppoints.alpha = 0,
             pellipses = list(col = c("red","blue","lightgreen","violet","darkgreen","orange","grey"),alpha = 0.5))
g2 = s.arrow(Benv_g$c1)

tiff('SG_BCA.tiff', units="in", width=7, height=5, res=300, compression = 'lzw')
cbindADEg(g2,zoom(g1, 1.4, center = c(0.2,0)),plot=TRUE)
dev.off()


### Ecos
Benv_e <- bca(Envpca, ecos, scannf = FALSE)
dim(Benv_e$tab)

summary(Benv_e)
# 25%

plot(Benv_e, row.pellipses.col = adegpar()$ppalette$quali(13),
     row.ppoints.alpha = 0,
     row.plines.lty = 0)

e1 = s.class(Benv_e$ls, ecos,
             plines.lty = 0,
             ppoints.alpha = 0,
             pellipses = list(col = adegpar()$ppalette$quali(13),alpha = 0.5))
e2 = s.arrow(Benv_e$c1)

tiff('Eco_BCA.tiff', units="in", width=7, height=5, res=300, compression = 'lzw')
cbindADEg(e2,zoom(e1, 1.3, center = c(0.3,0)),plot=TRUE)
dev.off()


#### Run BCA on Anthro features ####
setwd("C:/Users/167148/OCC_work/Reference Conditions and Criteria/HKG assessment")
library(dplyr)
library(MuMIn)

HKG_anthro = read.csv("HKG_by_AnthroEffects.csv")
head(HKG_anthro)

# Update K_Groups
HKG_anthro = HKG_anthro[,-3]

HKG = read.csv("Final_Stream_Groups.csv")
names(HKG)

HKG_anthro = HKG_anthro %>% left_join(HKG[,c(1,2)], by = 'WBID')
unique(HKG_anthro$K_Group)

## Rename Wichitas K_Group to Highlands
HKG_anthro$K_Group[HKG_anthro$SiteName == "Medicine Creek"] = "Highlands"

dim(HKG_anthro)
length(unique(HKG_anthro$COMID))

HKG_anthro$COMID = as.factor(HKG_anthro$COMID)

HKG_anthro =  HKG_anthro %>% distinct(COMID, .keep_all = TRUE)
dim(HKG_anthro)

# drop one extremely urban site: Rock Creek Oklahoma St.
#HKG_anthro = subset(HKG_anthro, COMID != 19958996)


## Set up for ADE4 assessment
names(HKG_anthro)
# Give meaningful names

write.csv(HKG_anthro, "C:/Users/167148/OCC_work/Manuscripts/Hierarchical clusters/HKG_combined_data2.csv", row.names = FALSE)

anthro = data.frame(HKG_anthro[,c(7:21)])
colnames(anthro) = c("OpenUrb","LowUrb","MedUrb","HiUrb","Hay","Crop","CBNF","Fert",
                     "Manure","ICI","CCHEM","RoadDens","Road_Xing","Houses","Population")
dim(anthro)
rownames(anthro) = HKG_anthro$COMID

names(HKG_anthro)
design = data.frame(HKG_anthro[,c(1,22)])
rownames(design) = HKG_anthro$COMID

HKGdata = list(anthro,design)

Anthro = HKGdata[[1]]
row.names(Anthro)


groups = as.factor(HKGdata[[2]]$K_Group)


library(ade4)
library(adegraphics)
methods(bca)
methods(wca)

# PCA
# anthro
(Anthro_pca <- dudi.pca(Anthro, scannf = FALSE, nf = 3))

g1 <- s.corcircle(Anthro_pca$co)
g2 <- s.label(Anthro_pca$li)

ADEgS(list(g1, g2))

s.class(Anthro_pca$li, groups, col = T)#, xlim = c(-9, 7), ylim = c(-6, 8)) 


# between class analysis
# HKG
Btw_g <- bca(Anthro_pca, groups, scannf = FALSE)
dim(Btw_g$tab)

summary(Btw_g)
# 12%

plot(Btw_g, row.pellipses.col = adegpar()$ppalette$quali(6))


#### Plot for anthro BCA ####

a1 = s.class(Btw_g$ls, groups,
             plines.lty = 0,
             ppoints.alpha = 0,
             pellipses = list(col = c("red","blue","lightgreen","violet","darkgreen","orange"),alpha = 0.5))
a2 = s.arrow(Btw_g$c1)

tiff('Anthro_BCA.tiff', units="in", width=7, height=5, res=300, compression = 'lzw')
cbindADEg(a2,zoom(a1, 1.4, center = c(0.5,0)),plot=TRUE)
dev.off()


##### Summary stats on streams per group #####

HKG = read.csv("Final_Stream_Groups.csv")
names(HKG)

table(HKG$K_Group)


DO <- read.csv("C:/Users/167148/OCC_work/DO Analysis/Data/All_Sites_Predicted.csv")
head(DO)

library(dplyr)

DO = DO %>% left_join(HKG[,c('WBID','K_Group')], by='WBID')
head(DO)

unique(DO$Assessment)

DO<-subset(DO, Assessment %in% c("Not Attaining","Undetermined"))
DO<-subset(DO, Assessment %in% c("Not Attaining"))

table(DO$Pred,DO$K_Group)
table(DO$Pred_w_error,DO$K_Group)
