# Supplementary material for: Using natural landscape and instream habitat to identify stream reference groups for bioassessment
Source: PeerJ. 2025 Oct 21;13:e20234. doi: 10.7717/peerj.20234 (PMC12551664; doi:10.7717/peerj.20234)
Supplement: Supplemental Information 2 [file peerj-13-20234-s002.csv]

SID	SiteName	WBID	Longitude	Latitude	HQ_site	Year	HUC_12	HUC_10	HUC_8	Strm_Comid	Weat_Sta	Ecoregion	WS_Area	Elevation	Slope	SO	FromNode	ToNode	Eco_L4	F.WP	Basin	FishScore	BugPerc	BugScore	Rocky.Cover	Woody.Cover	Total.Cover	Silt	Sand	Gravel	Cobble	Boulder	Bedrock	Dom.Subs	Dom2.Subs	Pools	Runs	Riffles	W.D	Max.Pool.Depth	Depth.Var	Perc.Poor.Rip	Q25.Rip.Width	Canopy.Cover	Sin	PermCat	RockDep	WTDep	AnRainC
OK220100-01-0160G _ 2018	Sugar Loaf Creek	OK220100-01-0160G	-94.57555556	34.99888889	TRUE	2018	1.11E+11	1111010506	11110105	6043928	WILB	Arkansas Valley	161.4429	13474	1.00E-05	4	390039241	390039242	Arkansas Valley Plains	WWAC	Arkansas-Canadian	Excellent	NA	NA	22	78	160	10	7.5	25	5	0	0	Gravel	Silt	0.9	0.15	0.05	37.5	1.5	0.421656004	0	0	22.5	1.26	1.9	152.4	166.598799	1230.790757
OK220100-02-0080B _ 2018	Big Creek	OK220100-02-0080B	-94.4981	34.7692	FALSE	2018	1.11E+11	1111010502	11110105	6047458	WILB	Ouachita Mountains	111.7071	22563	0.00618212	3	390040300	390040074	Fourche Mountains	CWAC	Arkansas-Canadian	Excellent	0.666986075	Slightly Impaired	0	15	15	0	0	10	77.5	10	0	Cobble	Gravel	0.7	0.15	0.15	155	2	0.398510645	0	10	17.5	1.06	4.9	93.14	176.8543565	1324.524127
OK220100-02-0040P _ 2018	Black Fork of Poteau River	OK220100-02-0040P	-94.4901	34.76	FALSE	2018	1.11E+11	1111010502	11110105	6046770	WILB	Ouachita Mountains	122.3838	22336	0.00324384	4	390040108	390040083	Fourche Mountains	WWAC	Arkansas-Canadian	Excellent	NA	NA	23	48	109	0	0	35	27.5	7.5	10	Gravel	Cobble	0.85	0.15	0	31.66666667	2	0.433302911	0.225	5	30	1.23	4.9	93.14	171.3017252	1327.344502
OK220100-01-0180B _ 2018	Caston Creek	OK220100-01-0180B	-94.7386	34.9578	FALSE	2018	1.11E+11	1111010506	11110105	6047306	WILB	Arkansas Valley	187.6941	14002	1.00E-05	4	390040265	390040350	Arkansas Valley Plains	WWAC	Arkansas-Canadian	Excellent	1.025831451	Non-Impaired	8	59	111	0	5	57.5	22.5	0	0	Gravel	Cobble	0.8	0.55	0.1	80	1.5	0.320204737	0.027777778	5	30	1.24	4.26	103.4	160.033662	1215.35725
OK220100-04-0030G _ 2018	Holson Creek: Summerfield	OK220100-04-0030G	-94.85305556	34.87944444	FALSE	2018	1.11E+11	1111010505	11110105	6047880	WILB	Arkansas Valley	181.5741	15495	0.00144876	4	390040498	390040280	Arkansas Valley Plains	WWAC	Arkansas-Canadian	Excellent	0.510076065	Slightly Impaired	0	119	203	2.5	5	55	25	0	0	Gravel	Cobble	0.8	0.1	0.1	38.4	2.1	0.647836469	0	20	15	1.23	4.447078825	105.2097372	176.7030349	1279.14893
OK220100-04-0020H _ 2018	Fourche Maline Creek: Leflore	OK220100-04-0020H	-94.94525	34.91994444	FALSE	2018	1.11E+11	1111010505	11110105	6047750	WILB	Arkansas Valley	692.7399	15007	0.00062816	4	390040433	390040436	Arkansas Valley Plains	WWAC	Arkansas-Canadian	Excellent	0.960040085	Non-Impaired	16	100	127	15	10	25	10	0	0	Gravel	Silt	0.9	0.3	0	88.33333333	1.2	0.303701273	0.025	50	20	1.22	2.258305732	146.5495223	152.3048291	1293.827389
OK220200-04-0060C _ 2018	Beaver Creek: N 4370 Rd	OK220200-04-0060C	-95.243565	35.112204	FALSE	2018	1.11E+11	1111010402	11110104	1545483	SALL	Arkansas Valley	88.4412	17096	0.00218693	3	390031172	390031063	Lower Canadian Hills	WWAC	Arkansas-Canadian	Excellent	0.789632546	Slightly Impaired	16.5	262.5	288.5	10	10	42.5	7.5	0	17.5	Gravel	Bedrock	0.95	0.2	0.05	52.72727273	0.8	0.213610012	0.925	4	15	1.36	3.42	132.58	137.9000173	1191.15366
OK220200-04-0010L _ 2018	Sans Bois Creek	OK220200-04-0010L	-95.2796	35.100638	FALSE	2018	1.11E+11	1111010402	11110104	1544995	SALL	Arkansas Valley	223.9299	16482	0.00119815	4	390031076	390031176	Lower Canadian Hills	WWAC	Arkansas-Canadian	Excellent	0.678845886	Slightly Impaired	76.5	1023.5	1134	17.5	17.5	2.5	0	0	0	Silt	Silt	0.95	0	0.05	30	1.65	0.402162235	0.925	8	30	2.45	3.794632517	119.56598	144.1949321	1201.040985
OK220600-04-0010F _ 2018	Gaines Creek	OK220600-04-0010F	-95.437	34.8955	FALSE	2018	1.11E+11	1109020403	11090204	517651	MCAL	Arkansas Valley	467.2053	18396	0.00059074	4	390009381	390009376	Lower Canadian Hills	WWAC	Arkansas-Canadian	Excellent	1.018917231	Non-Impaired	32	209	251	15	5	0	0	0	0	Silt	Sand	0.9	0.05	0.05	23.07692308	1.2	0.347692149	0.075	10	25	1.63	3.42	132.58	135.5195483	1198.118983
OK220100-03-0010G _ 2018	Brazil Creek	OK220100-03-0010G	-94.76902778	35.13880556	TRUE	2018	1.11E+11	1111010507	11110105	6039830	WILB	Arkansas Valley	474.7212	13451	0.00011795	5	390038522	390038497	Arkansas Valley Plains	WWAC	Arkansas-Canadian	Excellent	1.006648672	Non-Impaired	24	25	67	10	0	10	35	10	10	Cobble	Boulder	0.9	0.3	0.05	26.11111111	1.5	0.382598165	0.05	20	10	1.15	3.365601996	130.4180287	146.2960528	1227.029962
OK220600-03-0050F _ 2018	Peaceable Creek	OK220600-03-0050F	-95.65416667	34.85191667	FALSE	2018	1.11E+11	1109020404	11090204	516065	MCAL	Arkansas Valley	349.2171	18881	0.00236595	4	390008892	390008893	Lower Canadian Hills	WWAC	Arkansas-Canadian	Fair	0.945401752	Non-Impaired	15	115	167	10	27.5	30	0	0	10	Gravel	Sand	0.8	0.4	0	30.83333333	1.3	0.345822527	0	5	25	1.25	5.900862069	132.1732461	147.5567648	1150.992625
OK220600-02-0010F _ 2018	Coal Creek	OK220600-02-0010F	-95.852	34.9695	FALSE	2018	1.11E+11	1109020405	11090204	515311	MCAL	Arkansas Valley	594.6363	18291	0.00112026	5	390008686	390008682	Lower Canadian Hills	WWAC	Arkansas-Canadian	Excellent	0.533413	Slightly Impaired	9	83	117	0	10	50	20	5	0	Gravel	Cobble	0.7	0.25	0.2	46.66666667	1.3	0.33672987	0.125	0	22.5	1.12	6.12	71.62	157.8327529	1116.832929
OK220200-04-0010G _ 2018	San Bois Creek	OK220200-04-0010G	-95.04436111	35.20111111	FALSE	2018	1.11E+11	1111010402	11110104	1545441	SALL	Arkansas Valley	758.3274	14628	0.00040823	5	390031165	390030988	Arkansas Valley Plains	WWAC	Arkansas-Canadian	Excellent	1.022648641	Non-Impaired	6	176	198	30	10	30	10	0	0	Silt	Gravel	0.7	0.5	0.05	15.5	1.5	0.416397653	0.225	50	20	1.08	4.873756977	99.75739802	140.2343954	1202.72745
OK220200-01-0030K _ 2018	Big Skin Bayou	OK220200-01-0030K	-94.6576	35.3981	FALSE	2018	1.11E+11	1111010406	11110104	1542343	SALL	Arkansas Valley	128.0556	14108	0.00117355	4	390030402	390030404	Arkansas Valley Plains	WWAC	Arkansas-Canadian	Excellent	0.643172318	Slightly Impaired	20	45	90	10	10	20	25	0	0	Cobble	Gravel	0.45	0.8	0.1	50	1.5	0.310435269	0.05	27.5	30	1.28	3.42	132.58	140.7486745	1201.130657
OK520810-00-0140K _ 2018	West Elm: Douglas Blvd.	OK520810-00-0140K	-97.3706	35.31817	FALSE	2018	1.11E+11	1109020301	11090203	481876	HOLD	Cross Timbers	45.7776	33142	0.00198015	2	390006226	390006231	Northern Cross Timbers	WWAC	Arkansas-Canadian	Excellent	0.880473479	Non-Impaired	42	200	347	2.5	30	20	7.5	0	0	Sand	Gravel	0.75	0.5	0.05	45	0.7	0.154179073	0.8	7.75	5	1.4	5.97749256	88.17938573	181.9189478	945.4912555
OK520810-00-0030D _ 2018	Hog Creek	OK520810-00-0030D	-97.2497	35.3195	FALSE	2018	1.11E+11	1109020301	11090203	482070	HOLD	Cross Timbers	125.0154	32217	0.00135343	2	390006294	390006304	Northern Cross Timbers	WWAC	Arkansas-Canadian	Fair	0.642133322	Slightly Impaired	14	644	1388	22.5	15	10	0	0	0	Silt	Sand	0.6	0.525	0	23.33333333	2	0.198291166	0.3125	5	15	1.14	6.12	86.61	180.44	982.2472824
OK520800-01-0050M _ 2018	Bird Creek: Upstream	OK520800-01-0050M	-96.4235	35.03361111	FALSE	2018	1.11E+11	1109020304	11090203	482552	HOLD	-999	89.9055	22582	0.00113391	2	390006389	390006441	Northern Cross Timbers	-999	Arkansas-Canadian	Very Poor	NA	NA	0	22	50	15	20	0	0	0	0	Sand	Silt	0.6	0.6	0	35	0.8	0.144376704	0.125	20	10	1.06	4.44087829	129.587443	151.8229532	1047.146061
OK120400-02-0110D _ 2018	George's Fork of Dirty Creek	OK120400-02-0110D	-95.24544444	35.49352778	FALSE	2018	1.11E+11	1111010202	11110102	383548	WEBR	Cross Timbers	135.6939	14646	1.00E-05	4	390003169	390002980	Northern Cross Timbers	WWAC	Arkansas-Canadian	Excellent	0.867034272	Non-Impaired	0	140.5	176	10	0	0	0	0	0	Silt	Gravel	1	0	0	13.68421053	1.6	0.359377994	0	50	32.5	1.04	3.044918132	120.3030139	100.5507547	1177.099276
OK520500-01-0170E _ 2018	Bad Creek	OK520500-01-0170E	-96.0468	35.3376	FALSE	2018	1.11E+11	1110030207	11100302	417929	SHAW	Cross Timbers	93.1545	20353	0.00060855	2	390005384	390005535	Northern Cross Timbers	WWAC	Arkansas-Canadian	Excellent	NA	NA	1	69	91	10	50	0	0	0	0	Sand	Silt	0.7	0.4	0.05	27.5	0.9	0.181417831	0.075	30	40	1.06	7.562635586	91.8168982	142.7377386	1115.130542
OK520700-06-0010D _ 2018	Little Deep Fork	OK520700-06-0010D	-96.2104	35.6996	FALSE	2018	1.11E+11	1110030307	11100303	536621	BRIS	Cross Timbers	652.4586	20442	1.00E-05	5	390010837	390010845	Northern Cross Timbers	WWAC	Arkansas-Canadian	Excellent	0.791823883	Slightly Impaired	22	169	229	2.5	82.5	0	0	0	0	Sand	Silt	0.325	0.85	0	180	0.8	0.151996517	0.025	20	7.5	1.17	4.589717552	129.8511231	149.8516023	1060.034951
OK520700-03-0100B _ 2018	Salt Creek	OK520700-03-0100B	-96.4765	35.6962	FALSE	2018	1.11E+11	1110030306	11100303	536689	BRIS	Cross Timbers	240.0435	22413	0.00059143	4	390010857	390010864	Northern Cross Timbers	WWAC	Arkansas-Canadian	Fair	0.555551609	Slightly Impaired	0	240	252	0	85	0	0	0	0	Sand	Cobble	0.6	0.65	0	73.33333333	1	0.148342854	0.45	30	27.5	1.05	6.12	86.61	157.3709817	1038.804776
OK220100-01-0170F _ 2018	Morris Creek: Gillham	OK220100-01-0170F	-94.618087	34.952414	FALSE	2018	1.11E+11	1111010506	11110105	6044482	WILB	Arkansas Valley	43.1262	14629	1.00E-05	3	390039408	390039402	Arkansas Valley Plains	WWAC	Arkansas-Canadian	Excellent	0.984965377	Non-Impaired	3	355	471.5	10	12.5	35	25	0	0	Gravel	Cobble	0.75	0.75	0.25	102.5	3.5	0.510397541	0.535714286	4	20	1.4	3.209156627	134.1220482	168.1593935	1238.246851
OK121700-01-0020A _ 2018	Deep Branch	OK121700-01-0020A	-95.0799	35.5194	FALSE	2018	1.11E+11	1111010309	11110103	402326	COOK	Arkansas Valley	28.7478	16969	0.00528768	3	390004919	390004973	Lower Boston Mountains	WWAC	Arkansas-Canadian	Fair	NA	NA	60	22	104	0	0	0	15	20	10	Boulder	Cobble	0.85	0	0	50	1.5	0.391213526	0.05	10	15	1.48	5.067335575	107.6276634	172.573264	1179.215621
OK120420-02-0050B _ 2018	Polecat Creek	OK120420-02-0050B	-96.2815	35.9197	FALSE	2018	1.11E+11	1111010101	11110101	372709	BIXB	Cross Timbers	326.6712	21697	0.00040871	4	390002417	390002421	Northern Cross Timbers	WWAC	Arkansas-Canadian	Excellent	0.868774817	Non-Impaired	4	124	170	95	0	0	0	0	0	Silt	Gravel	0.9	0.2	0	130	0.7	0.129361754	NA	0	3.5	1.01	4.54	73.15	126.6012331	1055.246322
OK121700-05-0190F _ 2018	Peavine Creek	OK121700-05-0190F	-94.6229	35.9045	FALSE	2018	1.11E+11	1111010307	11110103	400622	COOK	Ozark Highlands	34.5933	27368	0.00399776	3	390004490	390004458	Dissected Springfield Plateau-Elk River Hills	CWAC	Arkansas-Canadian	Excellent	0.94957044	Non-Impaired	44	196	395	0	0	60	10	0	0	Gravel	Cobble	0.575	0.725	0.15	106.6666667	0.7	0.134515939	0	28.75	4.5	1.27	5.788926014	147.1229435	177.4184156	1269.079677
OK621200-05-0010K _ 2018	Red Rock Creek: Lower	OK621200-05-0010K	-97.0724722	36.49416667	FALSE	2018	1.11E+11	1106000602	11060006	20971656	REDR	Central Great Plains	1191.5262	25830	0.00044579	5	390104631	390104096	Cross Timbers Transition	WWAC	Cimarron-Upper Arkansas	Excellent	NA	NA	18	75	148	10	20	12.5	5	15	0	Sand	Boulder	0.95	0.1	0.05	18.33333333	1.1	0.262640869	0	5	1	1.12	2.879116532	139.9919256	175.4955489	942.5848012
OK220200-03-0010C _ 2018	Sallisaw Creek: Lower	OK220200-03-0010C	-94.86175	35.46461111	FALSE	2018	1.11E+11	1111010401	11110104	1543355	SALL	-999	469.5858	14592	1.00E-05	4	390030650	390030266	Arkansas Valley Plains	-999	Arkansas-Canadian	Very Poor	0.860160153	Non-Impaired	13	21	42	5	10	30	25	5	15	Gravel	Cobble	0.8	0.25	0.1	69	1.1	0.317458125	0	10	7.5	1.15	1.9	152.4	177.2723858	1190.196669
OK520500-02-0010C _ 2018	Wewoka Creek: Downstream	OK520500-02-0010C	-96.21346667	35.2187	FALSE	2018	1.11E+11	1110030205	11100302	418089	SHAW	-999	1090.7244	21354	0.00109466	4	390005438	390005432	Northern Cross Timbers	-999	Arkansas-Canadian	Very Poor	NA	NA	2	15	25	50	30	0	0	0	0	Silt	Sand	0.75	0.75	0.05	45	1.5	0.248946935	0.5	50	0	1.53	3.563128985	128.6242526	132.5148883	1120.74346
OK520520-00-0090R _ 2018	Crutcho Creek: First Southern Baptist Church	OK520520-00-0090R	-97.4232	35.4014	FALSE	2018	1.11E+11	1110030201	11100302	415461	SHAW	-999	57.3102	37721	0.00154643	1	390135297	390005044	Northern Cross Timbers	-999	Arkansas-Canadian	Very Poor	0.335767609	Moderately Impaired	16.5	210	276.5	0	17.5	40	2.5	0	0	Gravel	Sand	0.95	0.1	0	90	0.65	0.151776207	0.864864865	1	27.5	1.75	3.947323408	123.290807	181.1794301	925.8179354
OK220600-01-0100J _ 2018	Mill Creek	OK220600-01-0100J	-95.8036	35.2201	FALSE	2018	1.11E+11	1109020401	11090204	511265	MCAL	Arkansas Valley	184.1571	18507	1.00E-05	5	390007852	390007858	Lower Canadian Hills	WWAC	Arkansas-Canadian	Fair	0.55713566	Slightly Impaired	19	218	308	10	30	10	0	0	0	Sand	Silt	0.95	0.05	0.05	25.71428571	1.5	0.292519737	0	50	20	1.36	6.12	71.62	149.0077879	1148.88042
OK520520-00-0070X _ 2018	Crutcho Creek: I-40	OK520520-00-0070X	-97.43491	35.45151	FALSE	2018	1.11E+11	1110030201	11100302	415461	SHAW	Cross Timbers	57.3102	37721	0.00154643	1	390135297	390005044	Northern Cross Timbers	WWAC	Arkansas-Canadian	Poor	0.779437137	Slightly Impaired	131	338	555.5	0	27.5	0	10	0	0	Sand	Cobble	1	0	0.05	20	1.1	0.248094433	0.842105263	4	15	1	3.947323408	123.290807	181.1794301	925.8179354
OK520500-01-0200D _ 2018	Alabama Creek	OK520500-01-0200D	-96.1446	35.3355	FALSE	2018	1.11E+11	1110030207	11100302	417941	SHAW	Cross Timbers	72.5256	23914	0.00175757	1	390005390	390005530	Northern Cross Timbers	WWAC	Arkansas-Canadian	Excellent	NA	NA	12	42	83	5	30	20	10	0	0	Sand	Gravel	0.7	0.3	0.15	18.88888889	0.8	0.189438659	0.125	17.5	40	1.06	5.926076554	89.96066301	165.5573941	1109.957228
OK520810-00-0080T _ 2018	Little River: SW 34th Street	OK520810-00-0080T	-97.4868	35.3053	FALSE	2018	1.11E+11	1109020301	11090203	482064	HOLD	Central Great Plains	13.2831	37479	0.00405531	1	390135842	390006230	Cross Timbers Transition	WWAC	Arkansas-Canadian	Fair	0.740660019	Slightly Impaired	61	239	349.5	0	0	15	0	0	0	Gravel	Cobble	0.7	0.4	0	40	0.9	0.172082213	0.95	2	17.5	1.25	2.479317027	140.291828	182.88	932.1211574
OK220600-01-0070P _ 2018	Longtown Creek	OK220600-01-0070P	-95.4728	35.1804	FALSE	2018	1.11E+11	1109020407	11090204	511463	MCAL	Arkansas Valley	83.4372	18322	1.00E-05	3	390007894	390007896	Lower Canadian Hills	WWAC	Arkansas-Canadian	Good	NA	NA	30	78	164	5	10	40	10	0	0	Gravel	Sand	0.95	0	0.15	130	1.5	0.31481319	0	10	15	1.42	3.42	132.58	152.5143312	1184.747639
OK520700-02-0200D _ 2018	Nuyaka Creek	OK520700-02-0200D	-96.2121	35.5954	FALSE	2018	1.11E+11	1110030308	11100303	537745	BRIS	Cross Timbers	163.8477	20750	1.00E-05	3	390011177	390011145	Northern Cross Timbers	WWAC	Arkansas-Canadian	Good	0.871143397	Non-Impaired	29	95	145	5	15	0	0	0	0	Sand	Silt	1	0	0	17.27272727	1	0.218520966	0	0	40	1.02	2.91	121.15	142.3699498	1075.949169
OK520610-01-0205V _ 2018	Brookhaven Creek: North of Main	OK520610-01-0205V	-97.502944	35.219267	FALSE	2018	1.11E+11	1109020203	11090202	6026188	BYAR	Central Great Plains	22.2966	35348	0.00246158	1	390037263	390037316	Cross Timbers Transition	WWAC	U Canadian	Poor	0.610556798	Slightly Impaired	228	375	671	0	5	0	0	0	0	Sand	Bedrock	0.95	0	0.1	42	0.8	0.202210594	0.842105263	5	50	1.099	4.041482092	148.690529	181.4104674	948.8877477
OK120400-02-0190F _ 2018	Elk Creek	OK120400-02-0190F	-95.5031	35.5223	FALSE	2018	1.11E+11	1111010201	11110102	381268	WEBR	Cross Timbers	231.4053	16879	0.00090425	4	390002800	390002849	Northern Cross Timbers	WWAC	Arkansas-Canadian	Excellent	0.631773049	Slightly Impaired	40	125	224	10	10	12.5	0	0	0	Gravel	Silt	0.95	0	0.05	25	0.8	0.175602273	0	30	22.5	1.09	2.91	121.15	89.73240991	1153.140982
OK520710-02-0030G _ 2018	Spring Creek: I-35	OK520710-02-0030G	-97.424	35.64744444	FALSE	2018	1.11E+11	1110030301	11100303	532867	BRIS	Cross Timbers	40.0509	31586	0.00321249	3	390010050	390010045	Northern Cross Timbers	WWAC	Arkansas-Canadian	Poor	0.591840246	Slightly Impaired	61	159.5	296.5	2.5	12.5	0	0	0	0	Sand	Silt	0.95	0.25	0	85.71428571	0.8	0.139700547	0.473684211	8	9	1.25	6.125859086	88.63878566	180.4116834	920.177824
OK220300-00-0020M _ 2018	Taloka Creek: N 4430	OK220300-00-0020M	-95.13306667	35.29578333	FALSE	2018	1.11E+11	1109020408	11090204	510805	MCAL	Arkansas Valley	51.9759	15111	0.00396464	4	390007724	390007738	Arkansas Valley Plains	WWAC	Arkansas-Canadian	Fair	NA	NA	0	51	76	30	50	2.5	0	0	0	Sand	Silt	0.65	0.5	0	15.45454545	1.5	0.334777943	0.95	1.5	15	1.36	3.42	132.58	117.8850984	1144.108066
OK520500-02-0090D _ 2018	Little Wewoka Creek	OK520500-02-0090D	-96.2957	35.2318	FALSE	2018	1.11E+11	1110030205	11100302	418307	SHAW	Cross Timbers	164.0142	22561	0.00066649	3	390005508	390005444	Northern Cross Timbers	WWAC	Arkansas-Canadian	Excellent	0.554246499	Slightly Impaired	80	307	499	10	50	2.5	0	0	0	Sand	Silt	0.825	0.275	0.05	50	0.7	0.165799565	0.2125	3.75	3	1.096	3.205886785	126.6111029	122.9198772	1103.68306
OK520510-00-0080C _ 2018	Gar Creek	OK520510-00-0080C	-96.5355	35.3768	FALSE	2018	1.11E+11	1110030206	11100302	417903	SHAW	Cross Timbers	98.1153	26831	0.00152691	2	390005375	390005362	Northern Cross Timbers	WWAC	Arkansas-Canadian	Excellent	NA	NA	2	36	89	10	65	15	0	0	0	Sand	Gravel	0.65	0.6	0.05	30	0.7	0.144767493	0.15	20	30	1.3	7.586922713	104.3024574	169.078052	1053.935131
OK120400-02-0030H _ 2018	South Fork Dirty Creek	OK120400-02-0030H	-95.2169	35.4503	FALSE	2018	1.11E+11	1111010202	11110102	383150	WEBR	Arkansas Valley	119.8692	14621	0.00056693	4	390003098	390003080	Northern Cross Timbers	WWAC	Arkansas-Canadian	Excellent	1.030416098	Non-Impaired	13	103	128	0	30	22.5	0	0	0	Sand	Gravel	0.9	0	0.1	34.28571429	1.3	0.335182723	0	15	37.5	1.37	2.84	148.2	98.59519484	1174.183636
OK120400-02-0240H _ 2018	Shady Grove Creek	OK120400-02-0240H	-95.45116667	35.47346667	FALSE	2018	1.11E+11	1111010201	11110102	382960	WEBR	Cross Timbers	41.1201	18610	0.00069919	3	390003038	390003024	Northern Cross Timbers	WWAC	Arkansas-Canadian	Fair	0.504668948	Moderately Impaired	0	171	179	0	70	0	0	0	0	Sand	Bedrock	0.75	0.25	0	66.66666667	1.3	0.278717807	0.45	40	65	1.56	2.847002603	145.493994	113.2792856	1156.794754
OK120410-01-0220G _ 2018	Snake Creek	OK120410-01-0220G	-95.8724	35.88598333	FALSE	2018	1.11E+11	1111010102	11110101	370775	BIXB	Cross Timbers	424.548	17946	0.00093223	5	390002013	390001766	Northern Cross Timbers	WWAC	Arkansas-Canadian	Excellent	0.479845034	Moderately Impaired	44	34	149	30	0	10	0	0	50	Bedrock	Silt	0.95	0.2	0	150	0.5	0.111182651	0	10	1.5	1.26	2.586496674	146.4236973	123.3623495	1068.580483
OK520510-00-0100F _ 2018	Turkey Creek	OK520510-00-0100F	-96.6479	35.3772	FALSE	2018	1.11E+11	1110030203	11100302	417889	SHAW	Cross Timbers	139.9572	26860	0.00073487	2	390005372	390005364	Northern Cross Timbers	WWAC	Arkansas-Canadian	Fair	NA	NA	2	25	32	0	80	2.5	0	0	0	Sand	Gravel	0.25	0.85	0	44	0.9	0.157487332	0.275	10	25	1.16	6.584882275	124.2337894	126.3554665	1036.944355
OK120400-02-0160D _ 2018	Butler Creek	OK120400-02-0160D	-95.41788889	35.58063889	FALSE	2018	1.11E+11	1111010201	11110102	381032	WEBR	Central Irregular Plains	102.0915	16242	0.00022099	3	390002728	390002741	Osage Cuestas	WWAC	Arkansas-Canadian	NA	NA	NA	8	167	191	17.5	0	0	0	0	0	Silt	Boulder	0.9	0.1	0	40	0.7	0.13665702	0	0	42.5	1.36	4.104389087	102.720688	87.23824058	1156.652784
OK120410-01-0100T _ 2018	Cloud Creek	OK120410-01-0100T	-95.61316667	35.74022222	TRUE	2018	1.11E+11	1111010104	11110101	370945	BIXB	Central Irregular Plains	397.4112	16168	1.00E-05	4	390002050	390001898	Osage Cuestas	WWAC	Arkansas-Canadian	Excellent	1.030007707	Non-Impaired	22	80	142	10	52.5	10	0	0	0	Sand	Silt	1	0.1	0	80	0.7	0.192104021	0	23.75	35	1.06	2.91	121.15	90.51617817	1117.265174
OK520700-01-0080L _ 2018	Gentry Creek	OK520700-01-0080L	-95.67638333	35.5368	FALSE	2018	1.11E+11	1110030310	11100303	534197	BRIS	Cross Timbers	37.6902	18516	0.0015129	3	390010345	390010371	Northern Cross Timbers	WWAC	Arkansas-Canadian	Excellent	NA	NA	15	61	95	0	32.5	30	0	0	0	Sand	Gravel	1	0	0	110	0.8	0.179799009	0	50	45	1.06	2.897523337	125.971339	78.85235255	1131.276114
OK520710-02-0110P _ 2018	Northeast Creek: Metro Tech	OK520710-02-0110P	-97.478173	35.511583	FALSE	2018	1.11E+11	1110030301	11100303	533277	BRIS	Cross Timbers	4.3848	35387	0.00886756	1	390138138	390010147	Northern Cross Timbers	WWAC	Arkansas-Canadian	Poor	0.311395833	Moderately Impaired	46.5	535	669	5	27.5	10	0	0	0	Sand	Gravel	1	0	0.1	23.33333333	0.75	0.220712444	0.5	10	60	1.49	3.653743842	125.5119458	182.0235961	913.2660269
OK121700-03-0090G _ 2018	Pumpkin Creek	OK121700-03-0090G	-94.8675	35.9655	FALSE	2018	1.11E+11	1111010308	11110103	400092	COOK	Ozark Highlands	40.9689	23182	0.00561507	3	390004338	390004349	Dissected Springfield Plateau-Elk River Hills	WWAC	Arkansas-Canadian	Good	NA	NA	5	10	31	0	0	0	0	0	0	Boulder	Silt	0.2	0	0	NA	0.6	0.119922291	NA	0	0	1.25	5.105205271	146.7284288	178.2774265	1214.185522
OK120400-01-0280E _ 2018	Manard Bayou	OK120400-01-0280E	-95.1634	35.7942	FALSE	2018	1.11E+11	1111010203	11110102	380482	WEBR	Boston Mountains	137.1699	16465	0.00311111	3	390002580	390002581	Osage Cuestas	WWAC	Arkansas-Canadian	Excellent	1.022972385	Non-Impaired	79	31	132	0	0	10	0	0	80	Bedrock	Gravel	0.65	0.35	0.15	235	0.9	0.241107379	0	18.75	12.5	1.133	4.414680851	117.979539	163.2241576	1179.391351
OK220600-01-0190M _ 2018	Middle Creek: Buzzard Roost Ranch	OK220600-01-0190M	-96.05408	35.17027	FALSE	2018	1.11E+11	1109020402	11090204	513841	MCAL	Arkansas Valley	54.7515	20644	0.00133457	2	390008608	390008609	Northern Cross Timbers	WWAC	Arkansas-Canadian	Poor	NA	NA	5.5	668	741.5	75	0	0	0	0	0	Silt	Gravel	1	0	0	14.73684211	2.3	0.507024108	0.325	10.75	15	1.12	5.875546951	75.39188771	140.1095992	1118.492553
OK121700-05-0120B _ 2018	Peacheater Creek: PE1	OK121700-05-0120B	-94.6962	35.9551	FALSE	2018	1.11E+11	1111010307	11110103	400202	COOK	Ozark Highlands	63.6093	24961	0.00435797	3	390004372	390004376	Dissected Springfield Plateau-Elk River Hills	CWAC	Arkansas-Canadian	Excellent	0.869016586	Non-Impaired	5	135	263	5	0	75	10	0	0	Gravel	Cobble	0.35	0.85	0.1	140	0.8	0.144767493	0.666666667	3.75	12.5	1.22	8.976012862	148.9619293	160.9003881	1227.87564
OK121700-03-0140G _ 2018	Telemay Hollow Creek	OK121700-03-0140G	-94.899	36.03805556	FALSE	2018	1.11E+11	1111010308	11110103	398876	COOK	Ozark Highlands	5.4855	30499	0.01813895	1	390134674	390004113	Dissected Springfield Plateau-Elk River Hills	WWAC	Arkansas-Canadian	Poor	NA	NA	34	53	103	0	5	40	10	0	0	Gravel	Cobble	0.35	0.55	0.1	100	0.3	0.058222251	0	50	57.5	1.1	4.72564397	146.5094176	178.2041181	1209.957504
OK121700-05-0090J _ 2018	Tyner Creek	OK121700-05-0090J	-94.75	35.9956	FALSE	2018	1.11E+11	1111010307	11110103	399838	COOK	Ozark Highlands	88.8264	25034	1.00E-05	4	390004258	390004751	Dissected Springfield Plateau-Elk River Hills	CWAC	Arkansas-Canadian	Excellent	0.948293947	Non-Impaired	8	84	137	0	5	85	5	0	0	Gravel	Sand	0.4	0.75	0.3	320	1.1	0.223126222	0	26.25	10	1.17	4.64	146.46	170.4145996	1214.428066
OK121700-03-0370G _ 2018	Ballard Creek: Lower	OK121700-03-0370G	-94.56463889	36.10627778	TRUE	2018	1.11E+11	1111010306	11110103	398516	COOK	Ozark Highlands	117.8136	29265	0.00244227	3	390004032	390004232	Dissected Springfield Plateau-Elk River Hills	CWAC	Arkansas-Canadian	Good	0.952017943	Non-Impaired	20	66	164	0	0	70	10	0	0	Gravel	Cobble	0.55	0.7	0	70	1.5	0.318790086	0	35	27.5	NA	4.612091771	146.5865457	153.3533534	1215.708663
OK121700-06-0040G _ 2018	Battle Creek: Battle Branch	OK121700-06-0040G	-94.68436111	36.2104167	TRUE	2018	1.11E+11	1111010305	11110103	397620	COOK	Ozark Highlands	21.6927	29332	0.00533388	2	390003765	390003773	Dissected Springfield Plateau-Elk River Hills	CWAC	Arkansas-Canadian	Excellent	0.797184465	Slightly Impaired	20	84	142	0	0	75	10	0	0	Gravel	Cobble	0.7	0.3	0.2	95	0.5	0.156407407	0	18.75	50	1.06	4.624987544	146.5280717	153.6536427	1222.603562
OK120410-01-0110E _ 2018	Ash Creek	OK120410-01-0110E	-95.6653	35.7883	FALSE	2018	1.11E+11	1111010105	11110101	370163	BIXB	Cross Timbers	93.2427	16702	0.00145917	4	390001854	390001860	Northern Cross Timbers	WWAC	Arkansas-Canadian	Excellent	0.621321526	Slightly Impaired	31	64	158	0	10	10	0	0	60	Bedrock	Gravel	0.65	0.35	0.05	32.5	1.5	0.272522222	0	0	2	1.43	2.857836762	141.3073656	79.79488364	1116.033018
OK220200-02-0130E _ 2018	Vian Creek	OK220200-02-0130E	-94.9837	35.5074	FALSE	2018	1.11E+11	1111010403	11110104	1539693	SALL	-999	64.1529	16273	0.00323223	3	390030046	390030168	Arkansas Valley Plains	-999	Arkansas-Canadian	Very Poor	0.956653724	Non-Impaired	16	23	73	0	0	30	60	0	0	Cobble	Gravel	0.6	0.3	0.15	60	1.5	0.325559058	0.3	20	30	1.25	3.650543726	129.1685323	179.6560772	1191.019285
OK120400-01-0120C _ 2018	Greenleaf Creek	OK120400-01-0120C	-95.131603	35.671273	TRUE	2018	1.11E+11	1111010203	11110102	380818	WEBR	Boston Mountains	177.0858	15867	0.00331412	4	390002675	390130842	Osage Cuestas	WWAC	Arkansas-Canadian	Excellent	0.625418869	Slightly Impaired	81	69	175	0	0	20	15	0	15	Gravel	Cobble	0.8	0.1	0.25	72.85714286	1	0.268259719	0	50	7.5	1.04	5.07	107.59	181.1304329	1171.371548
OK520610-01-0180W _ 2018	Bishop Creek: Eastwoods Park	OK520610-01-0180W	-97.43333	35.21316	FALSE	2018	1.11E+11	1109020203	11090202	6025924	BYAR	Central Great Plains	4.6629	35949	0.00911864	1	390152036	390037205	Cross Timbers Transition	WWAC	U Canadian	Poor	0.479751573	Moderately Impaired	43	257.5	384	0	42.5	20	12.5	0	0	Sand	Gravel	1	0.05	0.05	35	1	0.181519014	0.277777778	2	37.5	1.06	2.437475391	141.9354198	182.88	953.7046539
OK520710-02-0140T _ 2018	Guy James Creek: NW Eubanks St.	OK520710-02-0140T	-97.51885	35.5074	FALSE	2018	1.11E+11	1110030301	11100303	533253	BRIS	Cross Timbers	10.233	34740	0.00623351	1	390010151	390010172	Northern Cross Timbers	WWAC	Arkansas-Canadian	Very Poor	0.411110119	Moderately Impaired	139	143	350.55	0	20	10	10	0	0	Sand	Gravel	0.8	0.25	0.1	48.88888889	1.2	0.268264984	0.961538462	0	17.5	1.82	3.489230769	128.1069231	182.5211891	912.5944236
OK520700-01-0220D _ 2018	Montezumah Creek	OK520700-01-0220D	-95.9521	35.5359	FALSE	2018	1.11E+11	1110030310	11100303	533989	BRIS	Cross Timbers	125.7588	18906	0.00077313	3	390010308	390010343	Northern Cross Timbers	WWAC	Arkansas-Canadian	Excellent	0.95602831	Non-Impaired	5	136	162	17.5	20	0	0	0	0	Sand	Silt	0.85	0.15	0.05	15.38461538	1.5	0.417282031	0.25	0	57.5	1.74	4.105287273	102.7068291	134.031466	1102.316247
OK121700-02-0100G _ 2018	Snake Creek	OK121700-02-0100G	-94.961	35.6375	FALSE	2018	1.11E+11	1111010309	11110103	401852	COOK	Ozark Highlands	8.4969	21659	0.01424841	2	390004799	390004744	Dissected Springfield Plateau-Elk River Hills	WWAC	Arkansas-Canadian	Fair	NA	NA	39	17	64	0	0	20	35	0	0	Cobble	Gravel	0.4	0.55	0.15	47.5	2	0.270482933	0	50	60	1.29	5.07	107.59	182.88	1235.715148
OK121700-02-0180G _ 2018	Elk Creek	OK121700-02-0180G	-94.904	35.7292	FALSE	2018	1.11E+11	1111010309	11110103	401836	COOK	Ozark Highlands	37.1322	22100	0.00614876	3	390004796	390004793	Dissected Springfield Plateau-Elk River Hills	WWAC	Arkansas-Canadian	Fair	NA	NA	62	11	94	0	2.5	30	50	0	0	Cobble	Gravel	0.75	0.4	0	56.66666667	1.2	0.25822077	0.2	50	35	1.57	5.057484167	108.7213731	181.0532396	1247.952449
OK520610-01-0180P _ 2018	Bishop Creek: Constitution Street	OK520610-01-0180P	-97.42893333	35.18957778	FALSE	2018	1.11E+11	1109020203	11090202	6025982	BYAR	Central Great Plains	37.197	34335	0.00162562	1	390037205	390037329	Cross Timbers Transition	WWAC	U Canadian	Poor	0.757452095	Slightly Impaired	27	180.5	260.5	0	37.5	2.5	0	0	0	Sand	Gravel	0.95	0	0.05	25.88235294	1.45	0.335620683	0.78125	1	9	1.15	6.043593737	147.0616216	175.0505988	959.5606964
OK520600-03-0010D _ 2018	Canadian Sandy Creek	OK520600-03-0010D	-96.70363333	34.81191667	FALSE	2018	1.11E+11	1109020204	11090202	6029570	BYAR	Arkansas Valley	526.8816	26122	0.00110799	4	390037780	390037769	Northern Cross Timbers	WWAC	U Canadian	Fair	NA	NA	0	41	50	10	65	10	0	0	0	Sand	Silt	0.15	1	0	56.66666667	0.5	0.089946626	0.1	20	35	1.42	6.261072261	89.21706294	157.9433474	1043.435239
OK520610-01-0181M _ 2018	Bishop Creek Tributary: Basket 12	OK520610-01-0181M	-97.41724	35.20769	FALSE	2018	1.11E+11	1109020203	11090202	6025982	BYAR	Central Great Plains	37.197	34335	0.00162562	1	390037205	390037329	Cross Timbers Transition	WWAC	U Canadian	Very Poor	NA	NA	29.5	138	263.5	45	0	10	0	0	0	Silt	Gravel	0.7	0.3	0	22.22222222	0.9	0.23418931	NA	0	5	1.4	6.043593737	147.0616216	175.0505988	959.5606964
OK120410-01-0030D _ 2018	Pecan Creek	OK120410-01-0030D	-95.4497	35.7842	FALSE	2018	1.11E+11	1111010105	11110101	370217	BIXB	Central Irregular Plains	132.8481	15859	0.00053803	4	390001871	390001857	Osage Cuestas	WWAC	Arkansas-Canadian	Excellent	NA	NA	58	61	171	0	5	5	2.5	0	75	Bedrock	Gravel	0.8	0.45	0	80	1.1	0.232226998	0	10	20	1.34	3.318908701	123.2024071	100.1586253	1133.434347
OK520800-03-0010D _ 2018	Salt Creek	OK520800-03-0010D	-96.66755	35.04896667	FALSE	2018	1.11E+11	1109020302	11090203	482516	HOLD	Cross Timbers	546.7752	24989	0.00071002	4	390006375	390006378	Northern Cross Timbers	WWAC	Arkansas-Canadian	Good	NA	NA	3	22	29	10	80	10	0	0	0	Sand	Gravel	0.1	1	0.05	90	0.5	0.060014123	0	30	5	1.14	6.049346435	87.3850906	170.1832181	1048.21995
OK121700-03-0120G _ 2018	Steely Hollow Creek	OK121700-03-0120G	-94.923	35.97694444	FALSE	2018	1.11E+11	1111010308	11110103	399996	COOK	Ozark Highlands	10.4553	24669	0.01140086	2	390004311	390004335	Dissected Springfield Plateau-Elk River Hills	CWAC	Arkansas-Canadian	Excellent	1.031359531	Non-Impaired	30	40	117	0	0	42.5	10	0	7.5	Gravel	Cobble	0.35	0.65	0.25	90	0.7	0.109389678	0	27.5	35	1.18	5.055591659	146.6998012	178.217415	1207.041845
OK520700-04-0020F _ 2018	Dry Creek	OK520700-04-0020F	-96.69491667	35.6848	FALSE	2018	1.11E+11	1110030304	11100303	536873	BRIS	Cross Timbers	447.606	23769	0.00068328	4	390010912	390010903	Northern Cross Timbers	WWAC	Arkansas-Canadian	Excellent	0.473227593	Moderately Impaired	2	104	113	10	85	0	0	0	0	Sand	Silt	0.2	1	0	73.33333333	0.7	0.148970099	0	50	32.5	1.081	5.082460177	123.9104071	173.3730297	1003.597257
OK520800-02-0080C _ 2018	Pecan Creek	OK520800-02-0080C	-97.1182	35.2032	FALSE	2018	1.11E+11	1109020303	11090203	481954	HOLD	Cross Timbers	84.6918	28971	0.0021763	2	390006264	390006270	Northern Cross Timbers	WWAC	Arkansas-Canadian	Fair	NA	NA	3	24	49	10	45	10	0	0	0	Sand	Silt	0.2	0.85	0.1	32	0.5	0.106550961	0.05	30	5	1.05	6.12	86.61	180.44	982.4894277
OK520700-05-0140H _ 2018	Captain Creek	OK520700-05-0140H	-97.0799	35.6811	FALSE	2018	1.11E+11	1110030303	11100303	532755	BRIS	Cross Timbers	152.8974	26226	0.00097245	3	390010016	390009991	Northern Cross Timbers	WWAC	Arkansas-Canadian	Excellent	0.876745419	Non-Impaired	37	50	110	15	32.5	0	0	0	0	Sand	Silt	0.45	0.55	0.05	24	1.4	0.384575487	0	0	10	1.02	6.149748151	96.91068862	180.4069905	951.8687089
OK520700-04-0260C _ 2018	Quapaw Creek	OK520700-04-0260C	-96.81963333	35.62213333	FALSE	2018	1.11E+11	1110030305	11100303	537699	BRIS	Cross Timbers	386.9478	24392	0.00022944	4	390011160	390011117	Northern Cross Timbers	WWAC	Arkansas-Canadian	Fair	0.716697953	Slightly Impaired	12	47	138	0	85	5	0	0	0	Sand	Gravel	0.15	1	0	60	0.7	0.135076877	0	50	7	1.039	4.944280959	115.5069973	174.2972557	981.7283351
OK520700-05-0170A _ 2018	Bear Creek	OK520700-05-0170A	-97.1174	35.7102	FALSE	2018	1.11E+11	1110030302	11100303	532589	BRIS	Cross Timbers	298.2672	26232	0.00011954	4	390009963	390009966	Northern Cross Timbers	WWAC	Arkansas-Canadian	Poor	NA	NA	5	61	134	5	87	0	0	0	0	Sand	Silt	0.95	0.05	0	36.66666667	0.7	0.142970899	0	0	1	1.03	6.305228951	150.7479616	180.862099	947.1872766
OK520700-05-0200C _ 2018	Opossum Creek	OK520700-05-0200C	-97.16387	35.71001	FALSE	2018	1.11E+11	1110030302	11100303	532573	BRIS	Cross Timbers	75.7962	26528	1.00E-05	3	390009957	390009958	Northern Cross Timbers	WWAC	Arkansas-Canadian	Fair	0.873629724	Non-Impaired	40	31	96	10	0	0	0	0	0	Silt	Cobble	0.25	0.9	0.05	22.5	1	0.278535314	0	1	30	1.05	6.269654071	138.4296913	180.2604644	940.8483563
OK620910-06-0010R _ 2017	Turkey Creek @ Wheat Capital Rd.	OK620910-06-0010R	-98.0031	36.3329	FALSE	2017	1.11E+11	1105000204	11050002	249148	KIN2	Central Great Plains	621.1125	35479	0.00183261	3	390000069	390000230	Prairie Tableland	WWAC	Cimarron-Upper Arkansas	Excellent	0.717250341	Slightly Impaired	20	31	81	10	70	5	0	0	0	Sand	Silt	0.1	1	0.05	60	1	0.155674222	0	20	15	1.24	3.013350987	147.0818296	179.2984362	834.1289653
OK121700-05-0010G _ 2017	Baron Fork River: Welling Road	OK121700-05-0010G	-94.897	35.86811111	FALSE	2017	1.11E+11	1111010307	11110103	400880	COOK	Ozark Highlands	884.4687	20107	0.00097247	5	390004563	390004567	Dissected Springfield Plateau-Elk River Hills	CWAC	Arkansas-Canadian	Excellent	0.897043147	Non-Impaired	3	342	406	0	10	35	37.5	0	0	Cobble	Gravel	0.3	0.95	0.1	95	2	0.466247794	0.15	28.75	5	1.06	4.64	146.46	169.8353344	1216.398682
OK621200-04-0010I _ 2017	Salt Creek: Remington Rd.	OK621200-04-0010I	-96.704	36.6359	FALSE	2017	1.11E+11	1106000603	11060006	20969224	REDR	Flint Hills	629.5473	26169	0.00104189	3	390103990	390103993	Cross Timbers Transition	WWAC	Cimarron-Upper Arkansas	Excellent	1.030234479	Non-Impaired	41	52	111	0	0	30	40	20	0	Cobble	Gravel	0.95	0.2	0.05	29.5	14	1.742472916	0.225	10	10	1	1.519689243	145.5850438	128.8971319	991.1865167
OK621200-03-0040C _ 2017	Camp Creek	OK621200-03-0040C	-96.7071	36.3186	FALSE	2017	1.11E+11	1106000605	11060006	20972534	REDR	Central Great Plains	178.3485	24403	0.00085738	3	390104815	390104784	Cross Timbers Transition	WWAC	Cimarron-Upper Arkansas	Excellent	0.792146993	Slightly Impaired	14	95	195	30	45	5	0	0	0	Sand	Silt	0.95	0.05	0.025	26.66666667	1.3	0.328923207	0.215189873	20	20	1.3	3.535798951	125.5413441	160.6997081	1027.161006
OK121700-02-0270L _ 2017	Park Hill Branch Creek: Murrell Home	OK121700-02-0270L	-94.957	35.85468333	FALSE	2017	1.11E+11	1111010309	11110103	401724	COOK	Ozark Highlands	33.6096	21564	0.00576766	3	390004770	390004609	Dissected Springfield Plateau-Elk River Hills	WWAC	Arkansas-Canadian	Fair	0.199888388	Moderately Impaired	169	135	372	0	5	10	0	0	80	Bedrock	Gravel	0.4	0.8	0.2	125	0.5	0.1156656	0.55	12	27.5	1.03	3.556008553	146.0087954	144.9643388	1212.976927
OK620910-02-0250C _ 2017	Deep Creek	OK620910-02-0250C	-98.26386111	36.19944444	FALSE	2017	1.11E+11	1105000203	11050002	249644	KIN2	Central Great Plains	287.7426	34457	0.00047741	4	390000158	390000102	Prairie Tableland	WWAC	Cimarron-Upper Arkansas	Excellent	NA	NA	1	23	52	80	15	0	0	0	0	Silt	Sand	1	0	0.15	38	0.8	0.144972236	0.2	27.5	0	1.02	5.57104229	142.849009	176.0476263	788.4479879
OK310800-02-0122F _ 2017	Rock Creek: Oklahoma Street	OK310800-02-0122F	-96.9717777	34.5104444	FALSE	2017	1.11E+11	1113030306	11130303	19958996	PAUL	Cross Timbers	98.7822	29213	0.00190035	4	390088656	390088657	Northern Cross Timbers	WWAC	Washita-Red	Excellent	0.430207953	Moderately Impaired	7	107	153	0	90	2.5	0	0	0	Sand	Gravel	0	1	0.05	120	0.5	0.124872817	0.825	2	27.5	1	3.392376082	48.61471282	168.7730008	1031.402351
OK121700-05-0090M _ 2017	Tyner Creek: TB4	OK121700-05-0090M	-94.73166667	36.02194444	FALSE	2017	1.11E+11	1111010307	11110103	398912	COOK	Ozark Highlands	67.2624	26649	0.00553061	3	390004128	390004141	Dissected Springfield Plateau-Elk River Hills	CWAC	Arkansas-Canadian	Good	0.739380388	Slightly Impaired	21	246	324	0	22.5	50	15	0	0	Gravel	Sand	0.35	0.75	0.2	112.5	0.85	0.210319907	0.35	23.75	5	1.1	4.64	146.46	167.8865784	1213.535001
OK720500-03-0010T _ 2017	Wolf Creek: US Hwy 283	OK720500-03-0010T	-99.88236111	36.30191667	FALSE	2017	1.11E+11	1110020304	11100203	13812850	WOOD	Southwestern Tablelands	3635.3484	66474	0.00201195	5	390077789	390077794	Canadian/Cimarron Breaks	WWAC	Cimarron-Upper Arkansas	Fair	0.94858853	Non-Impaired	0	74	416	20	65	0	0	0	0	Sand	Silt	0.3	0.95	0	80	0.4	0.084556002	0	0	10	1.18	14.16414313	152.4	179.9937492	590.6826742
OK720500-02-0250F _ 2017	Duck Pond Creek	OK720500-02-0250F	-100.31475	36.68861111	FALSE	2017	1.11E+11	1110020105	11100201	13822338	BEAV	Southwestern Tablelands	200.34	74862	0.00358482	3	390078225	390078202	Canadian/Cimarron Breaks	WWAC	Cimarron-Upper Arkansas	Poor	0.795920108	Slightly Impaired	14	32	624	40	30	0	0	0	0	Silt	Sand	0.95	0.15	0	46	1.5	0.350238014	0	50	5	1.29	3.29	152.4	178.3076596	564.2723929
OK620920-04-0010G _ 2017	Eagle Chief Creek: Upper	OK620920-04-0010G	-98.55819444	36.63633333	FALSE	2017	1.11E+11	1105000106	11050001	21046940	FREE	Central Great Plains	467.9946	41037	0.00115243	3	390111320	390111323	Prairie Tableland	WWAC	Cimarron-Upper Arkansas	Good	0.780677645	Slightly Impaired	0	30	37	10	70	0	0	0	0	Sand	Silt	0.1	0.9	0.1	50	0.5	0.069603396	0	30	5	1.23	8.321809798	116.8040115	181.1198352	731.3555284
OK121700-03-0030G _ 2017	Tahlequah Creek: Ross Branch	OK121700-03-0030G	-94.97092	35.89618	FALSE	2017	1.11E+11	1111010308	11110103	400612	COOK	Ozark Highlands	15.8085	22089	0.00721649	2	390004486	390004761	Dissected Springfield Plateau-Elk River Hills	CWAC	Arkansas-Canadian	Good	0.419500444	Moderately Impaired	84.5	68	188.5	0	12.5	12.5	5	0	67.5	Bedrock	Sand	0.2	0.75	0.3	90	0.5	0.077459667	0.725	1.75	25	1.08	4.580121581	146.435076	160.5582112	1214.934434
OK620900-03-0230C _ 2017	Beaver Creek	OK620900-03-0230C	-97.3715	36.01925	FALSE	2017	1.11E+11	1105000302	11050003	492466	STIL	Central Great Plains	215.8659	27148	0.00093394	4	390006769	390006781	Cross Timbers Transition	WWAC	Cimarron-Upper Arkansas	Excellent	0.551650143	Slightly Impaired	16	54	113	17.5	10	12.5	0	0	0	Silt	Gravel	0.85	0.2	0	26	11	1.409010552	0	8	2	1.54	4.940002916	139.6461476	182.88	917.2896207
OK620910-03-0040C _ 2017	Otter Creek	OK620910-03-0040C	-97.56125	36.07244444	FALSE	2017	1.11E+11	1105000210	11050002	251488	KIN2	Central Great Plains	303.9741	28589	0.00094385	4	390000515	390000522	Cross Timbers Transition	WWAC	Cimarron-Upper Arkansas	Excellent	1.024111012	Non-Impaired	13	48	114	10	22.5	27.5	0	2.5	0	Gravel	Sand	0.65	0.45	0.05	65	1.5	0.398652391	0	10	1	1.1	2.938591014	120.0046554	181.3541213	881.7813844
OK121700-03-0040G _ 2017	Tahlequah Town Branch: Basin Street	OK121700-03-0040G	-94.97	35.89683333	FALSE	2017	1.11E+11	1111010308	11110103	400604	COOK	Ozark Highlands	17.3034	22096	0.00897208	2	390004484	390004761	Dissected Springfield Plateau-Elk River Hills	CWAC	Arkansas-Canadian	Fair	0.625075729	Slightly Impaired	21	35	76	0	40	30	5	0	7.5	Sand	Gravel	0.4	0.6	0.2	47.5	0.6	0.1073927	0.875	2	35	1	4.64	146.46	177.9695386	1215.634591
OK620910-04-0010H _ 2017	Cottonwood Creek	OK620910-04-0010H	-97.5849	35.7751	FALSE	2017	1.11E+11	1105000208	11050002	254188	KIN2	Central Great Plains	222.6438	30053	0.0011379	4	390000925	390000927	Cross Timbers Transition	WWAC	Cimarron-Upper Arkansas	Excellent	0.633799368	Slightly Impaired	26	207	267	75	0	0	0	0	0	Silt	Boulder	0.8	0.2	0	26.66666667	2	0.382365519	0.710526316	0	37.5	1.36	2.750870016	139.6880684	182.88	911.4568209
OK121700-03-0040P _ 2017	Tahlequah Town Branch: Spring Street	OK121700-03-0040P	-94.97	35.91786111	FALSE	2017	1.11E+11	1111010308	11110103	400552	COOK	Ozark Highlands	12.4911	24377	0.00918276	2	390004467	390004484	Dissected Springfield Plateau-Elk River Hills	CWAC	Arkansas-Canadian	Poor	0.712910088	Slightly Impaired	45	249	379.5	0	10	45	17.5	0	0	Gravel	Cobble	0.45	0.65	0.1	63.33333333	1.1	0.189550464	0.513513514	2	30	1.34	4.64	146.46	177.8422257	1214.023267
OK121600-01-0290R _ 2017	Spring Creek: Fram Site	OK121600-01-0290R	-94.947	36.12547222	FALSE	2017	1.11E+11	1107020906	11070209	21771551	VINI	Ozark Highlands	117.6534	26996	0.0036875	3	390125958	390125960	Dissected Springfield Plateau-Elk River Hills	CWAC	Neosho-Grand	Excellent	0.778146467	Slightly Impaired	184	50	315	0	10	60	7.5	0	0	Gravel	Sand	0.8	0	0	110	1.6	0.366426475	0.45	10	10	1.34	4.64	146.46	153.658106	1208.120259
OK620900-04-0070T _ 2017	Stillwater Creek: Upper	OK620900-04-0070T	-97.14008333	36.13052778	FALSE	2017	1.11E+11	1105000301	11050003	492012	STIL	-999	325.1664	26737	1.00E-05	4	390006655	390006654	Northern Cross Timbers	-999	Cimarron-Upper Arkansas	Very Poor	0.694696517	Slightly Impaired	6	190	206	55	0	0	0	0	0	Silt	Cobble	0.9	0.1	0.05	37.5	1.2	0.241809329	0.15	5	40	1.8	3.914080268	132.9146488	182.3186527	931.8534468
OK621100-00-0100G _ 2017	Bitter Creek	OK621100-00-0100G	-97.2834	36.8366	FALSE	2017	1.11E+11	1106000507	11060005	20988143	BLAC	Central Great Plains	344.4264	30293	1.00E-05	4	390106325	390106327	Prairie Tableland	WWAC	Cimarron-Upper Arkansas	Excellent	NA	NA	21	618	661	67.5	0	0	0	0	0	Silt	Sand	0.75	0.6	0	25	0.9	0.18874399	0	13.75	20	1.47	2.298790427	152.3307245	169.797788	921.5646736
OK621100-00-0030Q _ 2017	Duck Creek	OK621100-00-0030Q	-97.174	36.82466667	FALSE	2017	1.11E+11	1106000507	11060005	20988163	BLAC	Central Great Plains	94.4226	32015	0.00144131	2	390106331	390106332	Prairie Tableland	WWAC	Cimarron-Upper Arkansas	Excellent	0.943325698	Non-Impaired	2	111	121	20	47.5	0	0	0	0	Sand	Silt	0.8	0.2	0	50	0.7	0.134919939	0.975	5	60	1.1	1.73	152.4	163.67	938.2360546
OK620900-01-0220G _ 2017	Buckeye Creek	OK620900-01-0220G	-96.51052	36.09142	FALSE	2017	1.11E+11	1105000305	11050003	494140	STIL	Cross Timbers	49.1589	22539	0.0006512	3	390007123	390007199	Northern Cross Timbers	WWAC	Cimarron-Upper Arkansas	Fair	0.552977548	Slightly Impaired	8	131	179	10	85	0	0	0	0	Sand	Silt	0.725	0.325	0	53.33333333	7	0.764546606	0	40	10	1.57	10.50110369	113.7738178	129.3768186	1042.978425
OK620900-02-0020D _ 2017	Salt Creek	OK620900-02-0020D	-96.739	36.11594444	TRUE	2017	1.11E+11	1105000304	11050003	493582	STIL	Central Great Plains	119.8701	23624	0.00088995	3	390007007	390007216	Cross Timbers Transition	WWAC	Cimarron-Upper Arkansas	Fair	NA	NA	0	88	140	20	47.5	10	2.5	0	0	Sand	Silt	1	0	0	20.71428571	1.5	0.293329802	0	0	27.5	1.07	12.85460064	137.4137402	153.9665646	1005.655742
OK621200-04-0010J _ 2017	Salt Creek	OK621200-04-0010J	-96.6725	36.7519	TRUE	2017	1.11E+11	1106000603	11060006	20969422	REDR	Flint Hills	346.383	30766	0.00131594	3	390104025	390104026	Flint Hills	WWAC	Cimarron-Upper Arkansas	Good	1.030612178	Non-Impaired	20	54	132	5	0	42.5	20	10	0	Gravel	Cobble	1	0	0	40	1.5	0.341333377	0	50	4.5	1.04	2.04	100.27	123.0761813	988.529829
OK621210-00-0050L _ 2017	Beaver Creek	OK621210-00-0050L	-96.7266	36.8982	FALSE	2017	1.11E+11	1106000103	11060001	21037981	NEWK	Flint Hills	170.2908	32088	0.00119836	4	390109832	390109836	Flint Hills	WWAC	Cimarron-Upper Arkansas	Excellent	NA	NA	20	98	151	5	0	30	0	0	0	Gravel	Silt	0.95	0.05	0	21.33333333	1.5	0.452226132	0	0	20	1.36	1.388470238	142.1174702	151.4511759	969.1149181
OK621200-01-0400B _ 2017	Gray Horse Creek	OK621200-01-0400B	-96.6912	36.4924	FALSE	2017	1.11E+11	1106000606	11060006	20971870	REDR	Flint Hills	117.8343	24041	0.00092572	2	390104644	390104645	Cross Timbers Transition	WWAC	Cimarron-Upper Arkansas	Excellent	1.01361481	Non-Impaired	14	47	115	5	15	20	25	2.5	0	Cobble	Gravel	0.7	0.5	0.25	195	0.7	0.148285874	0	15	17.5	1.24	15.18776156	148.7384672	124.6147258	993.5399931
OK621200-02-0020C _ 2017	Doga Creek	OK621200-02-0020C	-96.79588889	36.56469444	FALSE	2017	1.11E+11	1106000606	11060006	20969290	REDR	Flint Hills	74.1636	25525	0.00160348	3	390104009	390104010	Cross Timbers Transition	WWAC	Cimarron-Upper Arkansas	Good	NA	NA	36	70	121	0	0	0	0	0	85	Bedrock	Boulder	0.95	0.05	0	100	1.4	0.399077326	0	3.75	20	1.26	2.672097164	126.0088926	178.3734091	999.1191057
OK621200-01-0380C _ 2017	Coal Creek	OK621200-01-0380C	-96.7284	36.445	FALSE	2017	1.11E+11	1106000606	11060006	20972942	REDR	Central Great Plains	65.0925	23732	0.0013511	3	390104897	390104948	Cross Timbers Transition	WWAC	Cimarron-Upper Arkansas	Excellent	NA	NA	20	43	71	15	10	17.5	17.5	0	0	Gravel	Gravel	0.95	0.05	0	18.75	1.5	0.347533683	0	9.25	12.5	1.61	11.51165396	137.7834604	140.6722899	998.5964727
OK620920-04-0010C _ 2017	Eagle Chief Creek: Lower	OK620920-04-0010C	-98.44652778	36.40527778	FALSE	2017	1.11E+11	1105000106	11050001	21047786	FREE	Central Great Plains	1256.3901	38111	0.0006738	4	390111501	390000061	Prairie Tableland	WWAC	Cimarron-Upper Arkansas	Excellent	NA	NA	0	26	46	10	90	0	0	0	0	Sand	Silt	0	1	0	73.33333333	0.6	0.094764054	0	40	10	1.09	22.95715286	152.4	174.9116788	737.9004912
OK620920-01-0180F _ 2017	Main Creek	OK620920-01-0180F	-98.88975	36.49202778	FALSE	2017	1.11E+11	1105000105	11050001	21047726	FREE	Central Great Plains	236.6307	43786	0.0019508	3	390111477	390111371	Rolling Red Hills	WWAC	Cimarron-Upper Arkansas	Excellent	NA	NA	0	39	49	10	90	0	0	0	0	Sand	Silt	0.1	1	0	23.33333333	0.6	0.096769865	1	50	5	1.09	3.138326418	129.1010512	182.0659319	699.3672031
OK720500-01-0150G _ 2017	Persimmon Creek	OK720500-01-0150G	-99.17372222	36.26186111	TRUE	2017	1.11E+11	1110030101	11100301	389084	WATO	Central Great Plains	443.0322	56324	0.00271574	4	390003325	390003319	Rolling Red Hills	WWAC	Arkansas-Canadian	Excellent	1.116002681	Non-Impaired	0	32	62	5	95	0	0	0	0	Sand	Silt	0	1	0	35	0.5	0.046819765	0.368421053	30	20	1.62	19.07571193	152.0822317	182.7921827	672.4496373
OK720500-01-0070D _ 2017	Bent Creek	OK720500-01-0070D	-99.00908333	36.19202778	FALSE	2017	1.11E+11	1110030103	11100301	389168	WATO	Central Great Plains	335.4228	52636	2.33E-05	4	390003340	390003338	Rolling Red Hills	WWAC	Arkansas-Canadian	Excellent	1.123948033	Non-Impaired	0	45	76	7.5	90	0	0	0	0	Sand	Silt	0.05	1	0	26.66666667	0.7	0.096316334	1	50	50	1.9	3.91	147.06	182.8561572	708.2007956
OK621010-02-0010C _ 2017	Sandy Creek	OK621010-02-0010C	-98.2011	36.8118	FALSE	2017	1.11E+11	1106000403	11060004	941060041	CHER	Central Great Plains	1144.6992	34878	0.00069751	5	390106729	390131509	Prairie Tableland	WWAC	Cimarron-Upper Arkansas	Excellent	1.106903496	Non-Impaired	19	68	144	5	85	5	0	0	0	Sand	Silt	0.25	1	0	46.66666667	1	0.167736678	0	50	9.5	1.25	24.01571989	152.4	176.0482653	791.3162092
OK620920-05-0010G _ 2017	Buffalo Creek: Lower	OK620920-05-0010G	-99.36675	36.77072222	TRUE	2017	1.11E+11	1105000102	11050001	21044274	FREE	Central Great Plains	1040.8977	49395	0.00119161	5	390110468	390110467	Rolling Red Hills	WWAC	Cimarron-Upper Arkansas	Fair	0.87422788	Non-Impaired	0	71	332	27.5	55	5	0	0	0	Sand	Silt	0.25	1	0	14	0.8	0.195796216	0	50	7	1.1	13.15498631	146.4328148	182.67397	648.6092101
OK620910-05-0010J _ 2017	Kingfisher Creek	OK620910-05-0010J	-97.99441667	35.85763889	FALSE	2017	1.11E+11	1105000207	11050002	253902	KIN2	Central Great Plains	492.7194	31839	0.00046863	4	390000858	390000856	Prairie Tableland	WWAC	Cimarron-Upper Arkansas	Excellent	0.699172646	Slightly Impaired	9	146	189	2.5	60	10	0	0	0	Sand	Gravel	0.6	0.75	0.05	50	0.9	0.181020335	0	0	15	1.22	5.936902169	152.1364222	178.9285926	878.2060227
OK620910-05-0080A _ 2017	Dead Indian Creek	OK620910-05-0080A	-97.9727	35.8555	FALSE	2017	1.11E+11	1105000207	11050002	253936	KIN2	Central Great Plains	298.2276	31653	1.00E-05	4	390000869	390000856	Prairie Tableland	WWAC	Cimarron-Upper Arkansas	Excellent	0.698289373	Slightly Impaired	11	9	39	2.5	20	10	0	0	0	Sand	Gravel	0.35	0.7	0.15	72.5	1	0.224306842	0.25	20	10	1.22	2.355951294	135.8794094	182.7521591	880.4968232
OK720500-03-0010G _ 2017	Wolf Creek: Upper	OK720500-03-0010G	-99.588	36.449315	FALSE	2017	1.11E+11	1110020305	11100203	13812424	WOOD	Southwestern Tablelands	4831.3854	61926	0.00086684	5	390077683	390077639	Rolling Red Hills	WWAC	Cimarron-Upper Arkansas	Excellent	1.026904186	Non-Impaired	0	108	250	30	65	0	0	0	0	Sand	Silt	0.45	1	0	55	0.6	0.145545923	0	50	10	1.63	23.42238746	151.981368	180.2386901	625.0976501
OK620910-05-0030C _ 2017	Uncle John's Creek	OK620910-05-0030C	-97.9215	35.82755556	FALSE	2017	1.11E+11	1105000206	11050002	254010	KIN2	Central Great Plains	379.4094	31834	0.00053047	4	390000888	390000876	Prairie Tableland	WWAC	Cimarron-Upper Arkansas	Excellent	1.02596304	Non-Impaired	0	65	105	5	90	5	0	0	0	Sand	Silt	0.025	1	0	60	0.8	0.091608716	0.3625	10	30	1.22	2.844863246	149.7820526	182.88	883.8656246
OK621000-03-0010C _ 2017	Bois d'Arc Creek	OK621000-03-0010C	-97.12055556	36.63747222	FALSE	2017	1.11E+11	1106000409	11060004	21001915	CHER	Central Great Plains	255.9177	28372	0.00070577	3	390107140	390107250	Prairie Tableland	WWAC	Cimarron-Upper Arkansas	Excellent	1.017005529	Non-Impaired	6	43	61	10	47.5	0	0	0	0	Sand	Silt	0.6	0.5	0.15	46.66666667	0.8	0.199320881	0	20	10	1.2	5.320846953	151.1362666	167.0170251	937.3677877
OK620910-02-0040C _ 2017	Cooper Creek	OK620910-02-0040C	-97.99647222	35.98302778	FALSE	2017	1.11E+11	1105000205	11050002	253536	KIN2	Central Great Plains	304.1604	31540	0.00125583	3	390000763	390001187	Prairie Tableland	WWAC	Cimarron-Upper Arkansas	Excellent	0.559249316	Slightly Impaired	23	23	56	7.5	10	0	0	0	0	Sand	Silt	0.25	0.95	0.05	60	0.7	0.130665398	0.2	20	10	1.52	15.83162105	152.0156211	180.9831942	863.4107338
OK621200-05-0010M _ 2017	Red Rock Creek: Upper	OK621200-05-0010M	-97.31825	36.47425	TRUE	2017	1.11E+11	1106000601	11060006	20969990	REDR	Central Great Plains	678.4758	27691	0.0008099	4	390104137	390104151	Prairie Tableland	WWAC	Cimarron-Upper Arkansas	Excellent	0.467655742	Moderately Impaired	22	100	170	40	17.5	5	0	0	0	Silt	Sand	0.95	0.35	0	20	1.3	0.255000831	0	15	5	1.35	3.714526112	152.4	175.4451081	916.7393352
OK620910-06-0010B _ 2017	Turkey Creek: Lower	OK620910-06-0010B	-97.92277778	35.97844444	FALSE	2017	1.11E+11	1105000204	11050002	253562	KIN2	Central Great Plains	1070.4141	31251	0.00052817	4	390000767	390001193	Prairie Tableland	WWAC	Cimarron-Upper Arkansas	Excellent	NA	NA	15	58	157	72.5	20	0	0	0	0	Silt	Sand	0.95	0.45	0	33.63636364	1.3	0.367015756	0	28.75	1	1.26	20.3931583	152.4	178.8608299	867.9164069
OK121700-03-0110J _ 2017	Cedar Hollow Creek: Nickel Preserve	OK121700-03-0110J	-94.89736	35.99871	FALSE	2017	1.11E+11	1111010308	11110103	399850	COOK	Ozark Highlands	7.8651	23014	0.00804969	1	390004264	390004292	Dissected Springfield Plateau-Elk River Hills	WWAC	Arkansas-Canadian	Poor	0.940140768	Non-Impaired	24.5	90	128.5	2.5	10	17.5	0	0	37.5	Bedrock	Gravel	0.45	0.4	0.35	110	0.4	0.111559439	0	0	55	1	6.442188184	147.4998833	177.9834695	1207.272644
OK621000-05-0010D _ 2017	Pond Creek	OK621000-05-0010D	-97.58811111	36.68147222	FALSE	2017	1.11E+11	1106000406	11060004	21001851	CHER	Central Great Plains	837.5526	30034	0.0001916	4	390107122	390107128	Prairie Tableland	WWAC	Cimarron-Upper Arkansas	Excellent	1.017935278	Non-Impaired	8	89	153	60	35	0	0	0	0	Silt	Sand	1	0.25	0	30	1.1	0.233923789	0	6	2	1.15	2.744451566	149.0944815	173.9691185	871.4845875
OK621000-04-0010D _ 2017	Deer Creek	OK621000-04-0010D	-97.38133333	36.70955556	FALSE	2017	1.11E+11	1106000408	11060004	21002205	CHER	Central Great Plains	406.4661	29507	0.00065717	2	390107193	390107280	Prairie Tableland	WWAC	Cimarron-Upper Arkansas	Excellent	0.703269455	Slightly Impaired	7	68	76	35	52.5	0	0	0	0	Sand	Silt	0.75	0.4	0	75	0.9	0.235925872	0	10	10	1.21	4.191371861	137.9155456	167.4046929	903.5087073
OK620900-01-0180J _ 2017	Lagoon Creek	OK620900-01-0180J	-96.5745833	36.12597222	FALSE	2017	1.11E+11	1105000305	11050003	494120	STIL	Cross Timbers	140.6043	22802	0.00141583	4	390007116	390006967	Northern Cross Timbers	WWAC	Cimarron-Upper Arkansas	Fair	0.948321693	Non-Impaired	27	42	73	10	0	5	27.5	0	0	Cobble	Silt	0.8	0.15	0.05	70	1.4	0.277045551	0	50	5	1.5	4.571667348	73.36580711	122.2771139	1041.558609
OK621000-02-0040F _ 2017	Wildhorse Creek	OK621000-02-0040F	-97.80333333	36.62363889	FALSE	2017	1.11E+11	1106000407	11060004	21001951	CHER	Central Great Plains	314.9676	31693	0.00120997	4	390107151	390107144	Prairie Tableland	WWAC	Cimarron-Upper Arkansas	Excellent	0.541006591	Slightly Impaired	23	60	163	5	75	5	0	0	0	Sand	Gravel	0.45	1	0	40	0.7	0.145904543	0	15	10	1.27	2.268784365	137.1974594	180.5729685	859.5408391
OK621000-06-0010C _ 2017	Crooked Creek	OK621000-06-0010C	-97.982647	36.741235	FALSE	2017	1.11E+11	1106000404	11060004	21001755	CHER	Central Great Plains	603.7596	32650	0.00131724	5	390107083	390107088	Prairie Tableland	WWAC	Cimarron-Upper Arkansas	Excellent	0.933379172	Non-Impaired	14	65	139	10	80	5	0	0	0	Sand	Silt	0.7	0.65	0	38.75	1.5	0.358984758	0	20	1.5	1.14	2.71	152.14	174.9378368	823.7918803
OK621010-03-0010D _ 2017	Medicine Lodge River	OK621010-03-0010D	-98.33338889	36.84055556	FALSE	2017	1.11E+11	1106000304	11060003	21015285	MAYR	Central Great Plains	2633.94	35871	0.00079428	5	390108548	390108549	Prairie Tableland	WWAC	Cimarron-Upper Arkansas	Excellent	0.941404545	Non-Impaired	0	85	126	6	94	0	0	0	0	Sand	Silt	0.1	1	0	61.11111111	0.8	0.193947981	0	10	6	1.04	11.15977113	152.4	181.3730385	777.5276034
OK120400-01-0425D _ 2017	Unknown Trib to Arkansas River	OK120400-01-0425D	-95.30722	35.75839	FALSE	2017	1.11E+11	1111010203	11110102	381466	WEBR	Boston Mountains	9.8748	17712	0.00598389	1	390133760	390002869	Osage Cuestas	WWAC	Arkansas-Canadian	Very Poor	0.427461457	Moderately Impaired	48.5	289.5	421	5	10	25	0	0	20	Gravel	Bedrock	0.8	0.3	0.05	28	1.5	0.2315509	0.3	0	50	1	2.881455968	137.3074077	80.31477054	1146.353085
OK621010-01-0130R _ 2017	West Clay Creek	OK621010-01-0130R	-98.30683333	36.72344444	FALSE	2017	1.11E+11	1106000403	11060004	21000757	CHER	Central Great Plains	151.2126	34844	0.00065564	3	390106843	390106834	Prairie Tableland	WWAC	Cimarron-Upper Arkansas	Good	0.31379725	Moderately Impaired	3	55	183	30	55	0	0	0	0	Sand	Silt	0.55	0.8	0	30	0.5	0.121432132	0	10	5	1.08	3.446126021	152.4	182.1873679	779.2723339
OK620900-02-0050H _ 2017	Council Creek	OK620900-02-0050H	-96.8196	36.0829	FALSE	2017	1.11E+11	1105000304	11050003	493624	STIL	Central Great Plains	107.2809	24290	0.00078036	3	390007018	390007023	Cross Timbers Transition	WWAC	Cimarron-Upper Arkansas	Fair	0.87756295	Non-Impaired	1	56	101	5	75	0	0	0	0	Sand	Silt	1	0.05	0	24	1.5	0.266230222	0	15	27.5	1.2	3.938526241	107.3901343	175.3202596	980.7483323
OK720500-01-0200D _ 2017	Indian Creek	OK720500-01-0200D	-99.22830556	36.36586111	FALSE	2017	1.11E+11	1110030102	11100301	389604	WATO	Central Great Plains	197.2926	57015	0.00316048	3	390003434	390003290	Rolling Red Hills	WWAC	Arkansas-Canadian	Excellent	1.112160039	Non-Impaired	3	47	91	10	90	0	0	0	0	Sand	Silt	0	1	0	16.66666667	0.6	0.098849312	0.175	50	7.5	1.38	15.15004952	152.1030938	182.9740195	660.1405748
OK620920-02-0050J _ 2017	Whitehorse Creek	OK620920-02-0050J	-98.9712	36.713	FALSE	2017	1.11E+11	1105000104	11050001	21046830	FREE	Central Great Plains	69.8202	47243	0.00260676	2	390111286	390111288	Rolling Red Hills	WWAC	Cimarron-Upper Arkansas	Excellent	0.633759897	Slightly Impaired	0	19	45	20	0	20	0	0	0	Gravel	Silt	0.1	0.8	0.2	13.33333333	0.6	0.142456258	0	50	40	1.59	2.04	103.54	182.88	691.6486302
OK620920-01-0130G _ 2017	Griever Creek	OK620920-01-0130G	-98.79983333	36.39147222	FALSE	2017	1.11E+11	1105000107	11050001	21047822	FREE	Central Great Plains	98.073	44463	0.00253388	3	390111512	390111496	Rolling Red Hills	WWAC	Cimarron-Upper Arkansas	Excellent	0.708319629	Slightly Impaired	1	9	36	10	10	10	0	0	0	Gravel	Silt	0	0.75	0.25	18.33333333	0.5	0.07694741	0	40	10	1.32	2.04	103.54	181.5172982	712.2826238
OK620900-01-0290N _ 2017	Euchee Creek	OK620900-01-0290N	-96.7027	35.9421	FALSE	2017	1.11E+11	1105000303	11050003	496280	STIL	Cross Timbers	118.4112	23988	0.00273936	4	390007540	390007538	Northern Cross Timbers	WWAC	Cimarron-Upper Arkansas	Fair	0.866157888	Non-Impaired	20	102	204	0	72.5	12.5	0	0	0	Sand	Gravel	0.7	0.5	0	27.5	1	0.189080439	0	8.75	2	1.13	2.08	130.93	122.1759515	989.722638
OK621010-01-0270C _ 2017	Yellowstone Creek	OK621010-01-0270C	-98.86905556	36.98138889	FALSE	2017	1.11E+11	1106000203	11060002	21027880	MAYR	Southwestern Tablelands	158.4855	45569	0.00276056	4	390109259	390109256	Prairie Tableland	WWAC	Cimarron-Upper Arkansas	Excellent	0.782748222	Slightly Impaired	0	18	70	20	70	20	0	0	0	Sand	Silt	0.15	0.95	0.15	21.25	0.6	0.120486303	1	50	1	1.05	5.904094938	126.1790026	182.8079866	683.0962691
OK620910-03-0140H _ 2017	Lyon Creek	OK620910-03-0140H	-97.7468	36.1358	FALSE	2017	1.11E+11	1105000209	11050002	251784	KIN2	Central Great Plains	88.3683	30503	0.00159528	4	390000595	390000435	Prairie Tableland	WWAC	Cimarron-Upper Arkansas	Excellent	0.784876459	Slightly Impaired	9	107	137	2.5	40	0	0	0	0	Sand	Silt	0.15	0.8	0.15	30	0.6	0.120732229	0	14.25	42.5	1.21	2.986336783	138.4415567	182.5927137	864.6580765
OK620910-02-0100D _ 2017	Salt Creek	OK620910-02-0100D	-98.19261111	36.10272222	FALSE	2017	1.11E+11	1105000202	11050002	249676	KIN2	Central Great Plains	474.2208	33729	0.00064689	3	390000164	390000113	Prairie Tableland	WWAC	Cimarron-Upper Arkansas	Fair	0.504125594	Moderately Impaired	0	66	98	10	80	2.5	0	0	0	Sand	Silt	0.05	1	0.1	48.33333333	0.7	0.134500541	0	20	10	1.18	8.745268422	135.5629534	179.095477	803.3252709
OK620910-02-0310C _ 2017	Indian Creek	OK620910-02-0310C	-98.29986111	36.28972222	FALSE	2017	1.11E+11	1105000201	11050002	249184	KIN2	Central Great Plains	246.3957	37853	0.00172222	3	390000085	390000188	Prairie Tableland	WWAC	Cimarron-Upper Arkansas	Excellent	1.105905166	Non-Impaired	0	36	71	5	95	0	0	0	0	Sand	Silt	0.05	1	0	40	0.8	0.087317202	0.05	20	0	1.05	26.57822532	152.4	176.7212279	769.2284214
OK621200-03-0260B _ 2017	Black Bear Creek: Upper	OK621200-03-0260B	-97.2467	36.3416	FALSE	2017	1.11E+11	1106000604	11060006	20971352	REDR	Central Great Plains	569.7198	28502	0.00062233	4	390104502	390104333	Cross Timbers Transition	WWAC	Cimarron-Upper Arkansas	Excellent	0.561828893	Slightly Impaired	24	79	135	0	42.5	17.5	0	0	0	Sand	Gravel	0.55	1	0.05	22.85714286	1.4	0.325259566	0	1.75	0.5	1.02	4.533679904	146.7465295	179.1527826	931.1133049
OK720500-02-0070G _ 2017	Clear Creek	OK720500-02-0070G	-99.851	36.62222222	TRUE	2017	1.11E+11	1110020106	11100201	13824780	BEAV	Southwestern Tablelands	272.5344	65483	0.00237549	4	390078856	390078847	Canadian/Cimarron Breaks	WWAC	Cimarron-Upper Arkansas	Excellent	0.87736897	Non-Impaired	0	188	521	30	27.5	0	0	0	0	Silt	Sand	1	0.65	0	400	1.1	0.209087336	0	50	70	1.12	4.837189189	150.5246757	182.8417718	596.7476309
OK720500-02-0130C _ 2017	Kiowa Creek: Harper Co.	OK720500-02-0130C	-99.98038889	36.73741667	FALSE	2017	1.11E+11	1110020104	11100201	13825172	BEAV	Southwestern Tablelands	1844.154	65754	0.0016189	5	390078963	390078964	Canadian/Cimarron Breaks	WWAC	Cimarron-Upper Arkansas	Fair	1.024420967	Non-Impaired	0	84	352	20	75	0	0	0	0	Sand	Silt	0.15	1	0	15	1	0.181791151	0.076923077	50	20	1.24	20.50779748	152.4	177.934813	584.2554793
OK620920-02-0080D _ 2017	Long Creek	OK620920-02-0080D	-99.11788889	36.71072222	FALSE	2017	1.11E+11	1105000104	11050001	21044714	FREE	Central Great Plains	140.5935	47434	0.00268765	3	390110619	390110609	Rolling Red Hills	WWAC	Cimarron-Upper Arkansas	Excellent	0.792769777	Slightly Impaired	1	41	97	15	55	12.5	0	0	0	Sand	Silt	0.2	0.95	0.1	20	0.6	0.104300197	0	50	10	1.2	2.04	103.54	176.8163115	679.9603997
OK620920-05-0030M _ 2017	Sleeping Bear Creek	OK620920-05-0030M	-99.3463	36.6816	FALSE	2017	1.11E+11	1105000102	11050001	21044836	FREE	Central Great Plains	84.915	52239	0.00233525	4	390110659	390110641	Rolling Red Hills	WWAC	Cimarron-Upper Arkansas	Fair	0.698697704	Slightly Impaired	0	38	90	60	35	0	0	0	0	Silt	Sand	0.25	0.9	0	17.5	1.2	0.295158676	0	50	22.5	1.2	4.206438356	142.847863	176.2320466	649.7177161
OK620920-02-0170G _ 2017	Traders Creek	OK620920-02-0170G	-99.23227722	36.71085167	TRUE	2017	1.11E+11	1105000104	11050001	21044680	FREE	Central Great Plains	139.1787	49736	0.00270935	4	390110608	390110587	Rolling Red Hills	WWAC	Cimarron-Upper Arkansas	Fair	0.941122502	Non-Impaired	0	134	438	0	90	5	0	0	0	Sand	Gravel	0.4	1	0	10	1.1	0.249949147	0	50	7	1.4	2.04	103.54	179.1527183	673.2858231
OK121300-01-0030C _ 2016	Mingo Creek: 46th Street North	OK121300-01-0030C	-95.8577777	36.2203333	FALSE	2016	1.11E+11	1107010704	11070107	847336	SKIA	Central Irregular Plains	157.8096	17786	0.00071453	2	390020613	390020597	Osage Cuestas	WWAC	Neosho-Grand	Excellent	0.82972921	Non-Impaired	22.5	360.5	523	0	5	17.5	50	0	0	Cobble	Gravel	0.75	0.15	0.2	44	1.2	0.372784415	0.25	6	15	1.03	2.471030717	112.9639249	97.86826473	1056.501978
OK410300-03-0270L _ 2016	Tenmile Creek: Davis	OK410300-03-0270L	-95.737222	34.298889	FALSE	2016	1.11E+11	1114010506	11140105	592616	HUGO	Ouachita Mountains	178.2378	15053	0.0009928	4	390014774	390014676	Cretaceous Dissected Uplands	WWAC	L Red	Excellent	NA	NA	13	562	699	10	20	10	12.5	0	0	Sand	Cobble	1	0	0	35.55555556	4	0.553598908	1	20	32.5	1	2.92	101.24	123.2457569	1208.521625
OK121300-01-0090M _ 2016	Coal Creek: Hwy 11	OK121300-01-0090M	-95.915	36.19555556	FALSE	2016	1.11E+11	1107010704	11070107	847340	SKIA	Central Irregular Plains	23.7627	18852	0.00293877	1	390020615	390020631	Osage Cuestas	WWAC	Neosho-Grand	Fair	0.455736211	Moderately Impaired	57.5	247.5	377	5	10	35	12.5	0	0	Gravel	Cobble	0.65	0.45	0.1	67.5	1.8	0.366571957	0.615384615	6	26	1.13	2.888778606	129.3505528	114.2528792	1060.655271
OK121610-00-0050D _ 2016	Pryor Creek: HWY 20	OK121610-00-0050D	-95.3472	36.3074	FALSE	2016	1.11E+11	1107020904	11070209	21772623	VINI	Central Irregular Plains	515.0223	18051	0.00039106	3	390126083	390126155	Osage Cuestas	WWAC	Neosho-Grand	Excellent	0.403726545	Moderately Impaired	0	400	434	50	0	0	0	0	0	Silt	Boulder	0.95	0.15	0	40	1.2	0.296547935	0	20	20	1.06	2.512270642	152.3711009	119.4364964	1108.356405
OK121600-05-0160E _ 2016	Beaty Creek: Oak Hill Rd.	OK121600-05-0160E	-94.7261	36.367	FALSE	2016	1.11E+11	1107020903	11070209	21770925	VINI	Ozark Highlands	129.4299	26231	0.00167682	3	390125811	390125814	Dissected Springfield Plateau-Elk River Hills	CWAC	Neosho-Grand	Excellent	1.034787949	Non-Impaired	19	99	161	0	15	70	10	0	0	Gravel	Sand	0.4	0.6	0.25	173.3333333	1.3	0.33872476	0	10	20	1.24	4.64	146.46	150.5049443	1183.691306
OK520710-01-0060D _ 2016	Soldier Creek: Hwy 66	OK520710-01-0060D	-97.31393	35.66681	FALSE	2016	1.11E+11	1110030301	11100303	532787	BRIS	Cross Timbers	48.618	28921	0.00237092	3	390010025	390010030	Northern Cross Timbers	WWAC	Arkansas-Canadian	Fair	0.874403057	Non-Impaired	64	167	436	5	60	0	0	0	0	Sand	Silt	0.8	0.3	0	47.5	1.6	0.282212806	0.575	6	15	1	6.301805002	149.562374	179.835094	919.651806
OK121510-03-0010D _ 2016	Big Creek	OK121510-03-0010D	-95.4634	36.7853	TRUE	2016	1.11E+11	1107010304	11070103	21798561	NOWA	Central Irregular Plains	389.4876	20706	0.00126827	3	390128519	390128477	Osage Cuestas	WWAC	Neosho-Grand	Excellent	0.39532702	Moderately Impaired	31	70	144	0	0	12.5	2.5	0	77.5	Bedrock	Gravel	0.9	0.15	0.15	180	0.8	0.254646093	0	0	20	1.06	2.662493941	99.61189184	121.2269022	1081.333733
OK410700-00-0040G _ 2016	Island Bayou	OK410700-00-0040G	-96.16523	33.85362	FALSE	2016	1.11E+11	1114010103	11140101	8349829	DURA	-999	346.3947	14294	0.00023206	3	390063798	390063800	Cretaceous Dissected Uplands	-999	L Red	Very Poor	NA	NA	111	402	630	55	2.5	0	0	0	0	Silt	Sand	0.75	0.35	0	20	1.5	0.376164857	0	28.75	30	1.2	8.407169739	152.1552294	149.6225724	1122.629249
OK410200-01-0230B _ 2016	Yashoo Creek: Little River NWR	OK410200-01-0230B	-94.7345	33.9486944	FALSE	2016	1.11E+11	1114010704	11140107	618616	CLOU	South Central Plains	170.2449	10046	0.00914225	2	390015921	390015953	Cretaceous Dissected Uplands	CWAC	L Red	Excellent	0.732614775	Slightly Impaired	15	621	663	10	30	30	0	0	0	Sand	Gravel	0.7	0.3	0.1	45	1.2	0.282186529	0.15	50	50	1.38	3.03	152.4	132.2610751	1305.739746
OK121600-05-0160G _ 2016	Beaty Creek: Lower	OK121600-05-0160G	-94.776	36.35544	TRUE	2016	1.11E+11	1107020903	11070209	21770993	VINI	Ozark Highlands	153.1476	24530	0.001272	3	390125828	390125831	Dissected Springfield Plateau-Elk River Hills	CWAC	Neosho-Grand	Excellent	0.951783433	Non-Impaired	12	65	89	0	7.5	80	7.5	0	0	Gravel	Sand	0.15	0.95	0.05	420	0.9	0.211124244	0	0	2.5	1.08	4.64	146.46	154.4963916	1183.458811
OK410210-09-0160K _ 2016	Bluff Creek: Battiest	OK410210-09-0160K	-94.9401666	34.4491388	FALSE	2016	1.11E+11	1114010702	11140107	616330	CLOU	Ouachita Mountains	18.0963	30456	0.00883853	1	390141012	390015403	Western Ouachitas	CWAC	L Red	Fair	1.034616828	Non-Impaired	59	34	119	0	5	35	34.5	0	0	Gravel	Cobble	0.95	0	0	130	0.7	0.142970899	0	50	70	1.0753	4.9	93.14	176.93	1399.409651
OK310810-05-0010H _ 2016	Rush Creek	OK310810-05-0010H	-97.405	34.7433	TRUE	2016	1.11E+11	1113030302	11130303	19957606	PAUL	Cross Timbers	535.1598	28321	0.0009273	2	390088222	390088221	Cross Timbers Transition	WWAC	Washita-Red	Fair	NA	NA	1	28	32	10	90	0	0	0	0	Sand	Silt	0	1	0	33.33333333	0.5	0.081285575	0	20	0	1.29	4.068196477	114.5291529	181.8740727	967.3226277
OK121510-01-0130N _ 2016	Lightning Creek	OK121510-01-0130N	-95.4645	36.6554	FALSE	2016	1.11E+11	1107010305	11070103	21798801	NOWA	Central Irregular Plains	99.9936	20077	0.00093974	2	390128613	390128535	Osage Cuestas	WWAC	Neosho-Grand	Fair	0.567302827	Slightly Impaired	1	53	64	70	10	0	0	0	0	Silt	Sand	1	0	0	12.85714286	1.5	0.316227766	0	30	17.5	1.24	2.302250804	98.02476527	119.8287518	1083.333034
OK121400-02-0030F _ 2016	Turkey Creek	OK121400-02-0030F	-95.9369	36.7478	FALSE	2016	1.11E+11	1107010605	11070106	21784696	COPA	Cross Timbers	19.1457	22667	0.00437014	1	390127594	390127531	Northern Cross Timbers	WWAC	Neosho-Grand	Good	NA	NA	70	185	344	0	10	15	25	0	0	Cobble	Gravel	0.9	0	0.2	100	0.5	0.1390926	0.333333333	10.75	47.5	1.22	2.405139196	86.54573943	132.1189094	1032.185485
OK311300-02-0040X _ 2016	Wolf Creek: Gore Blvd.	OK311300-02-0040X	-98.44398	34.60876	FALSE	2016	1.11E+11	1113020201	11130202	673458	WAL2	Central Great Plains	78.5304	33525	0.00163285	3	390017173	390017181	Cross Timbers Transition	WWAC	Washita-Red	Excellent	0.725322155	Slightly Impaired	50	361	742	0	75	10	0	0	0	Sand	Gravel	0.875	0.05	0.15	140	3	0.284690788	0.8625	4	14	1.02	2.306026219	152.4	180.7413851	837.4208669
OK520620-06-0010F _ 2016	Deer Creek: near Hydro	OK520620-06-0010F	-98.5174	35.5365	FALSE	2016	1.11E+11	1109020106	11090201	5266632	CAMA	Central Great Plains	830.2167	43783	0.00100535	4	390036718	390036719	Cross Timbers Transition	WWAC	U Canadian	Excellent	NA	NA	4	109	148	15	80	5	0	0	0	Sand	Silt	0.25	0.95	0.15	41.66666667	1	0.165524334	0	50	5	1.24	3.324892463	139.8346251	180.2011917	811.7310433
OK410210-02-0300H _ 2016	Cloudy Creek	OK410210-02-0300H	-95.2874818	34.303745	FALSE	2016	1.11E+11	1114010701	11140107	617328	CLOU	Ouachita Mountains	85.3281	17028	0.00020761	3	390015668	390015665	Western Ouachitas	CWAC	L Red	Fair	0.603932459	Slightly Impaired	0	759	835	10	20	30	15	0	0	Gravel	Sand	1	0	0	21	3.3	0.748774422	1	10	30	1.06	4.576128305	81.99706302	158.6836048	1320.747449
OK310810-02-0220G _ 2016	Winter Creek	OK310810-02-0220G	-97.7742	34.9713	FALSE	2016	1.11E+11	1113030301	11130303	19957134	PAUL	Cross Timbers	109.4382	32304	0.00234435	3	390088041	390088053	Cross Timbers Transition	WWAC	Washita-Red	Excellent	NA	NA	0	43	49	10	65	7.5	0	0	0	Sand	Silt	0.05	0.9	0.1	33.33333333	0.8	0.131097066	0.075	10	10	1.11	5.774460984	92.44869427	181.405034	905.1866013
OK121300-02-0010C _ 2016	Bird Creek: Avant	OK121300-02-0010C	-96.061	36.48522	TRUE	2016	1.11E+11	1107010703	11070107	847886	SKIA	Cross Timbers	958.0905	19942	0.00126862	4	390020640	390020670	Northern Cross Timbers	WWAC	Neosho-Grand	Excellent	1.033535073	Non-Impaired	154	54	357	0	0	0	0	0	95	Bedrock	Silt	0.4	1	0.1	420	0.5	0.075520791	0	20	8	1.04	2.713417023	129.4603722	125.1279754	1045.441301
OK121600-06-0080C _ 2016	Little Cabin Creek	OK121600-06-0080C	-95.1385	36.5975	FALSE	2016	1.11E+11	1107020901	11070209	21770187	VINI	Central Irregular Plains	328.455	20438	0.00064393	3	390125716	390125688	Osage Cuestas	WWAC	Neosho-Grand	Excellent	0.700745455	Slightly Impaired	0	157	176	20	10	20	10	0	0	Gravel	Gravel	0.75	0.7	0	32	1	0.270905575	0	20	35	1.05	2.504960789	117.9514483	101.3784727	1112.26347
OK121400-04-0010F _ 2016	Sand Creek	OK121400-04-0010F	-96.0074	36.71919	TRUE	2016	1.11E+11	1107010606	11070106	21785110	COPA	Cross Timbers	587.0664	19849	5.35E-05	3	390127700	390127528	Northern Cross Timbers	WWAC	Neosho-Grand	Excellent	1.012644012	Non-Impaired	32	84	151	7.5	50	5	2.5	2.5	0	Sand	Silt	0.8	0.55	0.1	44.28571429	1.3	0.263285414	0	10	20	1.09	3.388166236	118.1169093	128.6196472	1023.334873
OK520610-01-0080H _ 2016	Willow Creek	OK520610-01-0080H	-97.2937	34.9716	FALSE	2016	1.11E+11	1109020205	11090202	6027606	BYAR	Cross Timbers	61.2009	31378	0.00155381	2	390037377	390037431	Northern Cross Timbers	WWAC	U Canadian	Fair	NA	NA	0	59	75	10	90	0	0	0	0	Sand	Silt	0.15	0.95	0	45	0.5	0.091734695	0	17.5	40	1.09	5.36856776	143.2699935	182.2053217	1007.084198
OK121600-02-0070G _ 2016	Little Saline Creek	OK121600-02-0070G	-95.077	36.27916667	TRUE	2016	1.11E+11	1107020905	11070209	21772639	VINI	Ozark Highlands	61.5708	21498	0.0056032	3	390126090	390126154	Dissected Springfield Plateau-Elk River Hills	CWAC	Neosho-Grand	Good	1.023206922	Non-Impaired	20	102	150	0	10	62.5	20	0	0	Gravel	Cobble	0.6	0.55	0.1	112.5	0.9	0.247495934	0	50	20	1.08	4.380871233	147.6349808	164.3250295	1160.204358
OK121600-02-0030D _ 2016	Saline Creek	OK121600-02-0030D	-95.09292	36.282	FALSE	2016	1.11E+11	1107020905	11070209	21772915	VINI	Ozark Highlands	274.5108	19538	0.00283427	4	390126154	390126225	Dissected Springfield Plateau-Elk River Hills	CWAC	Neosho-Grand	Excellent	0.706669361	Slightly Impaired	134	40	226	0	0	42.5	7.5	0	42.5	Gravel	Bedrock	0.55	1	0.15	360	0.7	0.168610138	0	15	1	1.11	4.442117565	147.3572684	165.8292636	1156.373085
OK410400-08-0010E _ 2016	North Boggy Creek	OK410400-08-0010E	-96.0172	34.6078	FALSE	2016	1.11E+11	1114010303	11140103	706100	LANE	Arkansas Valley	208.7604	18297	1.00E-05	4	390019697	390019701	Lower Canadian Hills	WWAC	L Red	Excellent	0.456069646	Moderately Impaired	9	86	125	0	5	40	17.5	0	0	Gravel	Cobble	0.9	0.05	0.15	60	1.2	0.3470782	0	50	22.5	1.06	4.320674342	101.294227	154.5333736	1121.07255
OK121600-03-0510D _ 2016	Sycamore Creek	OK121600-03-0510D	-94.692	36.76853	FALSE	2016	1.11E+11	1107020602	11070206	7583435	MIAM	Ozark Highlands	132.921	23479	0.00267063	3	390046966	390047005	Springfield Plateau	CWAC	Neosho-Grand	Excellent	1.042003768	Non-Impaired	2	26	56	0	0	20	80	0	0	Cobble	Gravel	0.1	0.8	0.2	42.5	1.5	0.272070945	0.05	3.75	15	1.09	4.64	146.46	150.9210625	1121.583828
OK121500-02-0090D _ 2016	Bull Creek	OK121500-02-0090D	-95.494	36.02981	FALSE	2016	1.11E+11	1107010503	11070105	833078	INOL	Central Irregular Plains	126.1179	17379	0.00095327	2	390020244	390020262	Osage Cuestas	WWAC	Neosho-Grand	Excellent	NA	NA	8	29	52.5	5	5	10	5	0	0	Gravel	Sand	0.95	0.05	0	30	1.4	0.378384911	0	20	0	1.46	2.999116062	131.4399538	89.80608923	1127.601841
OK121600-07-0110G _ 2016	Fivemile Creek	OK121600-07-0110G	-94.6919	36.9835	FALSE	2016	1.11E+11	1107020710	11070207	7592307	MIAM	Ozark Highlands	69.9165	27192	0.00433725	2	390048059	390048060	Springfield Plateau	CWAC	Neosho-Grand	Excellent	1.033939558	Non-Impaired	10	29	62	0	0	60	40	0	0	Gravel	Cobble	0.15	0.85	0.15	60	1.1	0.168610138	0	30	10	1.07	4.590087666	146.6920757	138.4769761	1148.520492
OK121600-07-0050G _ 2016	Warren Branch Creek	OK121600-07-0050G	-94.7072	36.90163	FALSE	2016	1.11E+11	1107020710	11070207	7592431	MIAM	Ozark Highlands	66.3228	24965	0.00407761	2	390048104	390048147	Springfield Plateau	CWAC	Neosho-Grand	Good	0.482020427	Moderately Impaired	20	104	487	5	5	27.5	22.5	0	25	Gravel	Bedrock	0.25	0.8	0.2	56.66666667	0.8	0.186394576	0	50	50	1.15	4.553751128	146.4340098	142.9875233	1132.4268
OK120420-01-0090G _ 2016	Crow Creek: Zink Park	OK120420-01-0090G	-95.97	36.11805556	FALSE	2016	1.11E+11	1111010103	11110101	367959	BIXB	Cross Timbers	7.2657	22250	0.00768882	1	390132889	390001465	Northern Cross Timbers	WWAC	Arkansas-Canadian	Very Poor	0.450479356	Moderately Impaired	81.5	149.5	484.5	0	5	12.5	10	0	10	Gravel	Cobble	0.8	0.3	0.15	28	0.9	0.199285376	0.866666667	0.75	45	1.23	5.9984204	110.0063829	145.1255168	1080.494484
OK121600-03-0560G _ 2016	Lost Creek	OK121600-03-0560G	-94.70095	36.80195	FALSE	2016	1.11E+11	1107020602	11070206	7583433	MIAM	Ozark Highlands	239.6745	24634	0.00213515	3	390046965	390046997	Springfield Plateau	CWAC	Neosho-Grand	Excellent	1.02894174	Non-Impaired	8	114	152	5	25	40	25	0	0	Gravel	Cobble	0.3	0.9	0.3	66.66666667	0.7	0.153260238	0	10	7.5	1.31	4.352782479	146.3404475	144.2935097	1115.668221
OK121400-02-0190B _ 2016	Mission Creek	OK121400-02-0190B	-96.0253	36.86841	TRUE	2016	1.11E+11	1107010605	11070106	21785014	COPA	Cross Timbers	108.6219	21466	0.00104463	2	390127672	390127671	Northern Cross Timbers	WWAC	Neosho-Grand	Excellent	0.472151794	Moderately Impaired	21	96	166	10	10	20	22.5	0	0	Cobble	Gravel	0.7	0.25	0.1	26	1.3	0.29265973	0	15	40	1.39	3.591833143	101.3283416	118.5209468	1002.949969
OK520610-03-0010G _ 2016	Walnut Creek	OK520610-03-0010G	-97.4854	35.0634	FALSE	2016	1.11E+11	1109020202	11090202	6026066	BYAR	Cross Timbers	419.6772	32405	0.00054932	3	390037232	390037236	Cross Timbers Transition	WWAC	U Canadian	Fair	1.018797032	Non-Impaired	0	30	32	5	95	0	0	0	0	Sand	Silt	0.05	0.95	0.05	52	0.7	0.105712541	0	20	10	1.04	4.439870763	135.699326	181.0384515	967.2124423
OK310810-02-0200G _ 2016	Laflin Creek	OK310810-02-0200G	-97.7273	34.9279	FALSE	2016	1.11E+11	1113030301	11130303	19957184	PAUL	Cross Timbers	79.7031	30935	0.00265364	2	390088056	390088080	Northwestern Cross Timbers	WWAC	Washita-Red	Good	NA	NA	4	97	135	4.5	90	0	0	0	0	Sand	Silt	0.05	1	0	65	0.3	0.054201966	0	5	7.5	1.41	5.885100647	115.7685442	180.4956736	917.4237035
OK121600-01-0430P _ 2016	Chouteau Creek	OK121600-01-0430P	-95.4047	36.223	FALSE	2016	1.11E+11	1107020907	11070209	21772947	VINI	Central Irregular Plains	89.658	20021	0.00146069	1	390126163	390126164	Osage Cuestas	WWAC	Neosho-Grand	Fair	NA	NA	17	62	98	0	20	42.5	0	0	0	Gravel	Sand	0	0	1	120	0.8	0.179539587	0	0	10	1.79	3.689724483	108.6083333	117.5903154	1111.959946
OK121600-05-0140J _ 2016	Brush Creek	OK121600-05-0140J	-94.7956	36.4054	FALSE	2016	1.11E+11	1107020903	11070209	21770691	VINI	Ozark Highlands	71.1126	26734	0.00292331	2	390125749	390125783	Dissected Springfield Plateau-Elk River Hills	CWAC	Neosho-Grand	Good	0.554825046	Slightly Impaired	16	57	111	0	0	90	5	0	0	Gravel	Cobble	0.35	0.8	0.15	125	0.8	0.184383229	0	5	47.5	1.41	4.626277516	146.5222226	161.6915887	1175.383123
OK620900-01-0250M _ 2016	Tiger Creek: Woods	OK620900-01-0250M	-96.5992	35.986034	FALSE	2016	1.11E+11	1105000305	11050003	496118	STIL	Cross Timbers	20.4741	24362	0.00319679	2	390007498	390007481	Northern Cross Timbers	WWAC	Cimarron-Upper Arkansas	Very Poor	0.507949268	Moderately Impaired	1.5	230.5	283.5	20	30	10	15	0	0	Sand	Silt	0.75	0.25	0.1	52.5	1	0.207995206	0.305555556	4	15	1.17	4.847477593	100.5699488	177.6546802	1023.133965
OK121600-06-0220I _ 2016	Big Cabin Creek	OK121600-06-0220I	-95.16172	36.61417	TRUE	2016	1.11E+11	1107020902	11070209	21769993	VINI	Central Irregular Plains	606.4929	20082	0.00074766	4	390125681	390125687	Osage Cuestas	WWAC	Neosho-Grand	Excellent	0.465554904	Moderately Impaired	16	92	137	0	12.5	52.5	15	0	0	Gravel	Cobble	0.5	0.75	0.35	92	8	1.045424521	0.075	20	20	1.07	2.91	121.15	107.1949624	1110.011523
OK121510-02-0050C _ 2016	California Creek	OK121510-02-0050C	-95.6735	36.7861	FALSE	2016	1.11E+11	1107010303	11070103	21798557	NOWA	Central Irregular Plains	104.3802	21051	0.00142789	2	390128517	390128479	Osage Cuestas	WWAC	Neosho-Grand	Excellent	NA	NA	35	51	135	10	0	22.5	15	0	0	Gravel	Cobble	0.8	0.25	0.15	50	1.1	0.244579658	0	15	52.5	1.23	2.904077251	130.7712764	119.0120559	1060.491838
OK520620-03-0020C _ 2016	Lone Creek	OK520620-03-0020C	-99.065	35.90619	FALSE	2016	1.11E+11	1109020104	11090201	5264472	CAMA	Central Great Plains	71.8227	53193	0.00270619	3	390036205	390036402	Rolling Red Hills	WWAC	U Canadian	Excellent	0.832767958	Non-Impaired	4	104	136	13.5	65	5	0	0	0	Sand	Silt	0.1	0.85	0.1	50	0.6	0.094405664	0	23.75	50	1.14	9.587386884	148.8053838	182.4121588	720.5237345
OK121600-01-0060D _ 2016	Ranger Creek	OK121600-01-0060D	-95.20011	35.88436	FALSE	2016	1.11E+11	1107020908	11070209	21773655	VINI	Ozark Highlands	89.9946	17910	0.00822641	3	390126350	390126391	Dissected Springfield Plateau-Elk River Hills	WWAC	Neosho-Grand	Excellent	NA	NA	40	61	132	0	0	40	7.5	7.5	0	Gravel	Boulder	0.55	0.7	0.25	120	0.8	0.227489368	0	30	20	1.48	5.07	107.59	166.5517903	1190.566762
OK520620-02-0090G _ 2016	Trail Creek: Dewey Co.	OK520620-02-0090G	-98.848	35.95654917	FALSE	2016	1.11E+11	1109020105	11090201	5265598	CAMA	-999	119.9952	49308	0.00118464	3	390036523	390036835	Rolling Red Hills	-999	U Canadian	Very Poor	NA	NA	0	27	49	20	80	0	0	0	0	Sand	Silt	0.15	0.9	0	27.5	1.3	0.254734824	0	30	0	1.17	10.41036353	152.0787741	182.8065265	740.8995522
OK121600-03-0320G _ 2016	Whitewater Creek: E 330 Road	OK121600-03-0320G	-94.7596389	36.539	FALSE	2016	1.11E+11	1107020603	11070206	7583465	MIAM	Ozark Highlands	79.9821	23777	0.00355927	3	390046974	390047040	Dissected Springfield Plateau-Elk River Hills	CWAC	Neosho-Grand	Excellent	0.791123619	Slightly Impaired	10	168	219	0	0	87.5	0	0	0	Gravel	Bedrock	0.5	0.65	0.1	35	1.5	0.419038447	0	13.75	45	1.02	3.965949935	149.5163797	160.8733587	1144.699729
OK121300-01-0150H _ 2016	Delaware Creek: West Turley	OK121300-01-0150H	-95.99239	36.27714	FALSE	2016	1.11E+11	1107010704	11070107	847294	SKIA	Cross Timbers	134.4447	18344	0.00083034	3	390020594	390020620	Northern Cross Timbers	WWAC	Neosho-Grand	Excellent	0.629308132	Slightly Impaired	69	156	288	27.5	0	0	0	0	0	Silt	Bedrock	0.9	0.05	0.05	18	0.8	0.183953752	0	20	7.5	1.62	2.730500934	147.6537015	103.5987137	1053.392667
OK121600-06-0240G _ 2016	PawPaw Creek	OK121600-06-0240G	-95.23397	36.65512	FALSE	2016	1.11E+11	1107020902	11070209	21770183	VINI	Central Irregular Plains	132.2379	21217	0.00091739	3	390125714	390125673	Osage Cuestas	WWAC	Neosho-Grand	Good	NA	NA	9	112.5	146.5	0	22.5	35	0	0	0	Gravel	Sand	0.85	0.3	0	40	0.9	0.234068656	0	37.5	40	1.42	3.261060332	114.6007822	106.0103071	1099.760155
OK121600-04-0175M _ 2016	Mud Creek	OK121600-04-0175M	-95.0441	36.9433	FALSE	2016	1.11E+11	1107020601	11070206	7584587	MIAM	Central Irregular Plains	47.7243	23978	0.00078731	2	390047079	390046905	Osage Cuestas	WWAC	Neosho-Grand	Good	NA	NA	7	198	226	0	5	5	0	0	0	Sand	Sand	1	0	0	10	1.2	0.266150631	0	0	55	1.56	3.347116124	134.9175484	88.42707583	1124.928616
OK121600-04-0200F _ 2016	Russell Creek	OK121600-04-0200F	-95.065	36.9879	FALSE	2016	1.11E+11	1107020601	11070206	7584565	MIAM	Central Irregular Plains	86.3154	23787	0.00090782	2	390047071	390047072	Osage Cuestas	WWAC	Neosho-Grand	Excellent	0.765118327	Slightly Impaired	12	70	102	5	27.5	57.5	7.5	0	0	Gravel	Sand	0.85	0.35	0	70	1.2	0.263671384	0	5	10	1.05	2.87536356	134.5345101	105.3767454	1123.880618
OK121600-04-0150G _ 2016	Elm Creek	OK121600-04-0150G	-94.9181	36.9217	FALSE	2016	1.11E+11	1107020601	11070206	7583101	MIAM	Central Irregular Plains	59.3037	23409	0.00089406	2	390046911	390047054	Osage Cuestas	WWAC	Neosho-Grand	Good	0.595820965	Slightly Impaired	0	133	1352	5	0	80	0	0	0	Gravel	Silt	0.75	0.45	0	26.25	1.3	0.261217272	0	10	40	1.08	2.715849897	149.7800922	60.69966081	1135.534997
OK121600-03-0160G _ 2016	Horse Creek	OK121600-03-0160G	-94.9273	36.683	FALSE	2016	1.11E+11	1107020604	11070206	941070221	MIAM	Ozark Highlands	76.2228	23588	0.00107265	2	390131606	390046941	Osage Cuestas	WWAC	Neosho-Grand	Poor	0.452509628	Moderately Impaired	55	55	210	5	5	20	5	0	47.5	Bedrock	Gravel	0.75	0.1	0.15	46.66666667	0.7	0.20151965	0	7.5	20	1.21	2.87050552	148.1705113	61.11643981	1126.125847
OK121600-03-0190G _ 2016	Little Horse Creek	OK121600-03-0190G	-94.9093	36.6977	FALSE	2016	1.11E+11	1107020604	11070206	7583451	MIAM	Ozark Highlands	50.4144	23794	0.00180327	2	390046971	390046941	Osage Cuestas	WWAC	Neosho-Grand	Fair	0.678483575	Slightly Impaired	3	47	167	0	10	65	15	0	0	Gravel	Cobble	0.75	0.3	0	135	0.4	0.080675117	0.65	2	60	1.04	2.850942854	148.1894219	63.20835529	1129.35972
OK520610-03-0080E _ 2016	North Fork Walnut Creek	OK520610-03-0080E	-97.5849	35.1316	FALSE	2016	1.11E+11	1109020202	11090202	6025986	BYAR	Cross Timbers	151.2603	35233	0.00155578	3	390037206	390037208	Cross Timbers Transition	WWAC	U Canadian	Poor	NA	NA	15	137	212	2.5	95	0	0	0	0	Sand	Silt	0.05	1	0	70	0.7	0.088872409	0.384615385	12	3	1.02	4.831505773	104.8391666	181.8036776	926.0857385
OK121600-04-0060D _ 2016	Tar Creek	OK121600-04-0060D	-94.862	36.87481	FALSE	2016	1.11E+11	1107020601	11070206	7583423	MIAM	-999	136.6677	23094	0.00142076	2	390046962	390047060	Cherokee Plains	-999	Neosho-Grand	Very Poor	0.439115514	Moderately Impaired	56	56	182	0	0	10	2.5	0	75	Bedrock	Gravel	0.35	0.95	0.05	77.5	0.7	0.14186012	0	0	15	1.05	2.886375828	130.2790549	67.61047915	1136.023089
OK520610-02-0120G _ 2016	Buggy Creek	OK520610-02-0120G	-97.9537	35.2949	FALSE	2016	1.11E+11	1109020201	11090202	6025908	BYAR	Cross Timbers	235.6497	39624	0.00144723	2	390037180	390037178	Cross Timbers Transition	WWAC	U Canadian	Good	1.115220535	Non-Impaired	1	32	77	10	82.5	0	0	0	0	Sand	Silt	0.05	1	0	33.33333333	1	0.176876541	1	10	0	1.05	2.58	149.86	181.5838948	877.876749
OK520700-03-0220D _ 2016	Camp Creek	OK520700-03-0220D	-96.583	35.766	FALSE	2016	1.11E+11	1110030306	11100303	536163	BRIS	Cross Timbers	63.4032	23763	0.00136522	3	390010697	390010701	Northern Cross Timbers	WWAC	Arkansas-Canadian	Excellent	NA	NA	22	91	160	5	85	0	0	0	0	Sand	Silt	0.2	0.9	0.05	40	0.6	0.123324935	0	10	27.5	2.17	6.12	86.61	155.5715284	1025.054191
OK121300-04-0280G _ 2016	Hominy Creek: Upstream	OK121300-04-0280G	-96.398	36.481	FALSE	2016	1.11E+11	1107010702	11070107	847932	SKIA	Flint Hills	184.4532	22811	1.00E-05	3	390020651	390020652	Northern Cross Timbers	WWAC	Neosho-Grand	Excellent	1.030942254	Non-Impaired	5	41	73	0	25	32.5	20	0	0	Gravel	Sand	0.3	0.8	0.25	41.66666667	0.7	0.163506768	0	15	5	1.1	1.526417034	150.2145374	116.4243887	1025.903448
OK121600-01-0100G _ 2016	Fourteenmile Creek	OK121600-01-0100G	-95.1825	35.9591	FALSE	2016	1.11E+11	1107020908	11070209	21773561	VINI	Ozark Highlands	170.9991	18542	0.00306471	3	390126326	390126329	Dissected Springfield Plateau-Elk River Hills	CWAC	Neosho-Grand	Excellent	NA	NA	8	224	283	0	0	70	5	0	0	Gravel	Cobble	0.25	0.95	0.1	103.75	1.1	0.243885682	0	20	5	1.24	5.04802645	107.9383723	159.8234053	1178.688076
OK520620-04-0050D _ 2016	Hackberry Creek	OK520620-04-0050D	-99.52372	35.932	FALSE	2016	1.11E+11	1109020103	11090201	5264266	CAMA	Central Great Plains	258.6222	59534	0.0022956	3	390036153	390036350	Rolling Red Hills	WWAC	U Canadian	Good	0.773156709	Slightly Impaired	2	92	139	15	80	0	0	0	0	Sand	Silt	0.05	0.95	0	37.5	0.6	0.119839818	0	50	27.5	1.6	10.42259081	148.3295901	181.9231175	670.0338065
OK520620-03-0110F _ 2016	Red Creek	OK520620-03-0110F	-99.3492	35.9778	FALSE	2016	1.11E+11	1109020103	11090201	5264198	CAMA	Central Great Plains	28.3662	59112	0.00337406	2	390036139	390036109	Rolling Red Hills	WWAC	U Canadian	Poor	NA	NA	0	23	39	100	0	0	0	0	0	Silt	Boulder	0.5	0.5	0	20	0.4	0.081285575	0	37.5	50	1.25	3.810192786	125.8673803	182.4006695	681.3685734
OK520620-05-0160C _ 2016	Commission Creek	OK520620-05-0160C	-99.917	36.03356	TRUE	2016	1.11E+11	1109020101	11090201	5262432	CAMA	Southwestern Tablelands	128.655	66480	0.0015	3	390035933	390035913	Rolling Red Hills	WWAC	U Canadian	Excellent	1.025320435	Non-Impaired	1	34	113	10	80	10	0	0	0	Sand	Gravel	0	0.95	0.05	15	0.5	0.073569215	0	50	0	1.24	11.93	152.4	182.4506964	595.985577
OK410100-01-0050H _ 2015	Norwood Creek: HWY 87	OK410100-01-0050H	-94.6075	33.7133	FALSE	2015	1.11E+11	1114010604	11140106	9542547	VALL	South Central Plains	184.0482	9770	5.70E-05	4	390066517	390066597	Cretaceous Dissected Uplands	WWAC	L Red	Good	NA	NA	0	126	148	80	0	0	0	0	0	Silt	Cobble	0.95	0	0.1	47.5	1.3	0.289608151	0	40	25	1.1	1.901836844	152.288611	89.60621277	1307.499899
OK410100-01-0340D _ 2015	Waterhole Creek	OK410100-01-0340D	-94.91352	33.853	FALSE	2015	1.11E+11	1114010603	11140106	9542037	VALL	South Central Plains	107.4645	10786	1.00E-05	4	390066358	390066360	Cretaceous Dissected Uplands	WWAC	L Red	Excellent	NA	NA	0	72	98	70	0	5	0	0	0	Silt	Gravel	0.9	0.15	0.05	20	1	0.255664637	0	20	50	1.19	2.400655738	152.4	143.7261348	1275.445412
OK410400-03-0230K _ 2015	Clear Boggy Creek	OK410400-03-0230K	-96.3542	34.5055	FALSE	2015	1.11E+11	1114010401	11140104	6067562	CENT	Arkansas Valley	939.5847	17747	1.00E-05	5	390041452	390041453	Lower Canadian Hills	WWAC	L Red	Excellent	NA	NA	3	56	73	15	10	15	0	0	0	Silt	Silt	0.55	0.6	0	15.55555556	1.5	0.406344459	0	10	25	1.16	3.629846743	150.3645594	143.6438415	1094.645711
OK311100-04-0030C _ 2015	North Mud Creek	OK311100-04-0030C	-97.615	34.0857	FALSE	2015	1.11E+11	1113020104	11130201	3132253	RING	-999	299.1951	23986	0.00113399	3	390032445	390032477	Broken Red Plains	-999	Washita-Red	Very Poor	0.614390746	Slightly Impaired	11	130	185	1	63	0	0	0	0	Sand	Silt	0.3	0.7	0	110	0.8	0.175143202	0	0	10	1.38	4.540991001	104.0320536	181.0784204	894.905418
OK310810-01-0120M _ 2015	Peavine Creek	OK310810-01-0120M	-97.1607	34.7676	FALSE	2015	1.11E+11	1113030303	11130303	19957548	PAUL	Cross Timbers	147.4272	26829	0.00184258	3	390088204	390088507	Northern Cross Timbers	WWAC	Washita-Red	Fair	0.783634585	Slightly Impaired	4	31	35	10	75	10	0	0	0	Sand	Gravel	0.9	0.05	0	100	0.3	0.059089131	0	30	70	1.14	2.710208884	143.3237715	169.8844775	980.0417136
OK121600-01-0290B _ 2015	Spring Creek: Coopers	OK121600-01-0290B	-95.2144075	36.124735	FALSE	2015	1.11E+11	1107020906	11070209	21772709	VINI	Ozark Highlands	455.5377	17750	0.00298256	3	390126116	390126248	Osage Cuestas	CWAC	Neosho-Grand	Excellent	0.689884133	Slightly Impaired	19	661.5	737.5	0	25	60	10	0	0	Gravel	Sand	0.2	1	0.2	46.36363636	1.4	0.322397227	0.15	11.5	10	1.14	5.058924427	108.5911803	161.2831542	1153.545165
OK410400-02-0200G _ 2015	Caney Creek	OK410400-02-0200G	-96.0581	34.186	FALSE	2015	1.11E+11	1114010403	11140104	6068874	CENT	South Central Plains	81.6309	15113	0.00123832	3	390041745	390041748	Cretaceous Dissected Uplands	WWAC	L Red	Fair	NA	NA	10	600	657	65	0	0	0	0	0	Silt	Sand	0.95	0.05	0	30	0.6	0.14186012	0	0	37.5	1.8	5.051843745	150.2629101	159.4273405	1147.415891
OK120420-02-0040G _ 2015	Nickel Creek: 91st Street	OK120420-02-0040G	-96.0284	36.0319	FALSE	2015	1.11E+11	1111010101	11110101	368845	BIXB	Cross Timbers	30.0996	19429	0.0030289	3	390001543	390001548	Northern Cross Timbers	WWAC	Arkansas-Canadian	Excellent	0.675592126	Slightly Impaired	35	480.5	594	17.5	17.5	10	0	0	0	Silt	Sand	0.65	0.4	0.15	27.5	1.5	0.311723612	0.2	4	17.5	1.41	3.881776799	92.53325991	111.4455319	1079.625465
OK410300-03-0020M _ 2015	Cedar Creek: East of Finley	OK410300-03-0020M	-95.4777	34.33125	FALSE	2015	1.11E+11	1114010505	11140105	592204	HUGO	Ouachita Mountains	259.9848	14623	0.00073441	4	390014663	390014670	Western Ouachitas	CWAC	L Red	Good	NA	NA	20	121	160	0	7.5	10	55	12.5	2.5	Cobble	Boulder	0.95	0.1	0	33	0.7	0.153343159	0	50	20	1.27	4.558549782	81.39226684	159.2250424	1253.229042
OK410400-07-0010L _ 2015	McGee Creek	OK410400-07-0010L	-95.8305	34.5066	FALSE	2015	1.11E+11	1114010305	11140103	704076	LANE	Ouachita Mountains	176.0112	20127	7.87E-05	4	390019244	390019884	Fourche Mountains	WWAC	L Red	Good	NA	NA	32	124	218	5	7.5	25	12.5	0	12.5	Gravel	Cobble	1	0	0	24.16666667	1.5	0.445187702	0	30	10	1.12	3.42	132.58	142.5649455	1195.634547
OK410400-03-0240M _ 2015	Delaware Creek	OK410400-03-0240M	-96.4244	34.407	FALSE	2015	1.11E+11	1114010402	11140104	6068678	CENT	South Central Plains	115.9425	18267	0.00091704	3	390041669	390041659	Cretaceous Dissected Uplands	WWAC	L Red	Excellent	1.022742223	Non-Impaired	24	164	228	5	37.5	7.5	0	0	0	Sand	Gravel	0.6	0.65	0.05	16.66666667	1.1	0.260697673	0	20	42.5	1.12	2.7	142.13	171.2447364	1078.040377
OK410400-01-0210G _ 2015	Whitegrass Creek: Lower	OK410400-01-0210G	-95.85132	33.88108	FALSE	2015	1.11E+11	1114010108	11140101	8348287	DURA	South Central Plains	170.0874	13818	0.00069075	3	390063494	390063497	Cretaceous Dissected Uplands	WWAC	L Red	Excellent	NA	NA	18	401	501	22.5	5	0	0	0	0	Silt	Sand	0.55	0.35	0.1	32.5	0.9	0.251430933	0	2	35	1.32	3.463646575	151.6543238	158.6434085	1155.65181
OK410400-04-0010X _ 2015	Lake Creek: Winter Smith Bridge	OK410400-04-0010X	-96.65497	34.75786	FALSE	2015	1.11E+11	1114010401	11140104	6066250	CENT	Arkansas Valley	5.1489	26685	0.01333726	2	390041048	390041050	Northern Cross Timbers	WWAC	L Red	Poor	NA	NA	4	103	137	0	20	20	0	0	0	Gravel	Sand	0.95	0	0	25	1.1	0.271483682	1	1	32.5	1.22	6.12	86.61	177.5598374	1047.13551
OK410400-01-0130G _ 2015	Lick Creek	OK410400-01-0130G	-95.78193	33.95413	FALSE	2015	1.11E+11	1114010307	11140103	709040	LANE	South Central Plains	118.0773	13721	0.00107726	3	390020174	390020173	Cretaceous Dissected Uplands	WWAC	L Red	Excellent	NA	NA	0	86	89	60	30	7.5	0	0	0	Silt	Sand	1	0.15	0	40	0.9	0.1874223	0	30	50	1.9	5.15	150.11	162.568765	1163.684709
OK520600-03-0020W _ 2015	Little Sandy Creek: Chamber Loop	OK520600-03-0020W	-96.6724722	34.7829722	FALSE	2015	1.11E+11	1109020204	11090202	6029742	BYAR	Arkansas Valley	6.2316	29557	0.00467515	1	390152528	390037803	Northern Cross Timbers	WWAC	U Canadian	Very Poor	0.253545828	Moderately Impaired	87.5	220.5	1081.5	0	20	22.5	10	0	0	Gravel	Sand	0.5	0.7	0.1	51.42857143	0.6	0.126155675	0	0	22.5	1.06	2.720310514	139.088872	156.580712	1045.829819
OK410400-01-0040G _ 2015	Horse Creek	OK410400-01-0040G	-95.47578	33.91003	FALSE	2015	1.11E+11	1114010108	11140101	8348209	DURA	South Central Plains	54.1575	13021	0.00164133	2	390063477	390063489	Cretaceous Dissected Uplands	WWAC	L Red	Excellent	NA	NA	7	133	204	7.5	32.5	0	0	0	0	Sand	Silt	0.45	0.4	0.15	11.42857143	1.5	0.496416537	0	5	55	1.3	4.14664673	151.7961277	149.3207486	1193.10711
OK410210-03-0150H _ 2015	Honobia Creek	OK410210-03-0150H	-94.9329	34.548	FALSE	2015	1.11E+11	1114010701	11140107	614814	CLOU	Ouachita Mountains	111.7548	26684	0.00425124	3	390015152	390015153	Western Ouachitas	WWAC	L Red	Excellent	0.7454161	Slightly Impaired	0	31	55	0	0	30	55	10	0	Cobble	Gravel	0.6	0.3	0.2	155	0.5	0.096316334	0	37.5	6.5	1.02	4.86574856	94.13865643	176.9185481	1404.27402
OK410300-02-0190G _ 2015	Rock Creek: S.H. 3	OK410300-02-0190G	-95.418	34.2005	FALSE	2015	1.11E+11	1114010507	11140105	592650	HUGO	South Central Plains	98.6472	13853	0.00180123	3	390014783	390014829	Cretaceous Dissected Uplands	CWAC	L Red	Good	0.588863905	Slightly Impaired	26	120	214	15	10	5	7.5	0	57.5	Bedrock	Silt	1	0	0	20	1.5	0.169036819	0	23.75	25	1.04	5.47660191	119.1292452	138.5442575	1250.602977
OK410210-03-0020C _ 2015	Black Fork of Little River	OK410210-03-0020C	-95.2171	34.4729	FALSE	2015	1.11E+11	1114010701	11140107	617120	CLOU	Ouachita Mountains	187.5834	20165	0.00112783	3	390015595	390015599	Western Ouachitas	CWAC	L Red	Good	0.960273423	Non-Impaired	21	56	98	0	10	10	55	20	0	Cobble	Boulder	1	0	0	18.82352941	1.8	0.333153907	0	20	30	1.1	4.197536585	113.6214634	169.3718952	1334.731821
OK410210-09-0010G _ 2015	East Fork of Glover River	OK410210-09-0010G	-94.8721	34.3557	FALSE	2015	1.11E+11	1114010702	11140107	616376	CLOU	Ouachita Mountains	158.6421	20605	0.0028366	3	390015413	390015416	Western Ouachitas	CWAC	L Red	Excellent	0.813559942	Non-Impaired	23	38	145	0	0	10	22.5	10	15	Cobble	Bedrock	0.8	0.2	0.05	78.33333333	1	0.257952608	0	38.75	35	1.08	4.242575845	112.3082705	169.6129841	1395.581087
OK410210-08-0010M _ 2015	West Fork of Glover River: Middle	OK410210-08-0010M	-94.9359	34.30885	FALSE	2015	1.11E+11	1114010702	11140107	616806	CLOU	Ouachita Mountains	486.2691	18355	0.00196758	4	390015521	390015474	Western Ouachitas	CWAC	L Red	Good	0.960491327	Non-Impaired	18	21	89	0	0	10	35	30	12.5	Cobble	Boulder	0.75	0.3	0	125	2.1	0.308536732	0	50	50	1.1	4.9	93.14	168.8373527	1351.729338
OK410310-03-0030N _ 2015	Buffalo Creek	OK410310-03-0030N	-95.2695	34.7229	FALSE	2015	1.11E+11	1114010502	11140105	591382	HUGO	Ouachita Mountains	118.8396	18848	0.00246341	4	390014430	390014179	Fourche Mountains	WWAC	L Red	Excellent	0.577492668	Slightly Impaired	4	175	365	10	10	30	40	0	0	Cobble	Gravel	0.9	0	0.1	18.33333333	1.5	0.49431514	0	5	3	1.05	4.22172888	120.2034578	147.133848	1284.475048
OK410210-06-0020G _ 2015	Buffalo Creek: Lower	OK410210-06-0020G	-94.62245	34.36953	FALSE	2015	1.11E+11	1114010803	11140108	630091	BROK	Ouachita Mountains	306.9126	22411	0.00217398	3	390016710	390016736	Western Ouachitas	CWAC	L Red	Excellent	0.958981807	Non-Impaired	38	43	99	0	10	35	30	12.5	5	Gravel	Cobble	0.8	0.15	0.15	58	1	0.262301849	0	50	20	1.05	4.851595677	94.55130678	175.527372	1380.549544
OK410300-03-0420C _ 2015	Buck Creek	OK410300-03-0420C	-95.6417	34.3394	FALSE	2015	1.11E+11	1114010504	11140105	592180	HUGO	Ouachita Mountains	272.7072	14029	4.24E-05	4	390014655	390014661	Western Ouachitas	WWAC	L Red	Excellent	0.961438101	Non-Impaired	91	14	107	0	0	10	70	10	10	Cobble	Gravel	0.55	0.4	0.1	36	1.1	0.280556348	0	50	35	1.09	4.53	80.41	157.3013662	1221.535814
OK410400-06-0120G _ 2015	Caney Boggy Creek: Lower	OK410400-06-0120G	-96.1731	34.7195	FALSE	2015	1.11E+11	1114010302	11140103	705562	LANE	Arkansas Valley	234.6273	18880	0.00043333	5	390019554	390019561	Lower Canadian Hills	WWAC	L Red	Excellent	0.444946027	Moderately Impaired	19	241	299	7.5	15	22.5	0	0	0	Gravel	Sand	0.7	0.5	0.05	31.42857143	1.4	0.360833154	0	50	10	1.22	6.12	71.62	166.4536586	1111.34811
OK410400-03-0020C _ 2015	Caney Creek: HWY 69	OK410400-03-0020C	-96.21708	34.241	FALSE	2015	1.11E+11	1114010402	11140104	6069058	CENT	South Central Plains	122.1498	15823	0.00113772	3	390041775	390041713	Cretaceous Dissected Uplands	WWAC	L Red	Excellent	0.703976661	Slightly Impaired	19	75	134	5	85	0	0	0	0	Sand	Silt	0	1	0.05	80	0.2	0.018102033	0	10	30	1.23	4.693684452	150.8208589	164.2321316	1111.092913
OK121500-02-0400M _ 2015	Chambers Creek	OK121500-02-0400M	-95.64345	36.23417	FALSE	2015	1.11E+11	1107010502	11070105	833376	INOL	-999	19.3122	18482	0.00232213	1	390143530	390020215	Osage Cuestas	-999	Neosho-Grand	Very Poor	0.369265213	Moderately Impaired	163	243.5	420	0	10	25	0	0	0	Gravel	Sand	0.4	0.75	0	70	0.5	0.105846067	0.325	7	35	1.22	2.758402461	137.4399329	88.44314009	1099.641354
OK410210-02-0300C _ 2015	Cloudy Creek	OK410210-02-0300C	-95.2234	34.3247	FALSE	2015	1.11E+11	1114010701	11140107	617300	CLOU	Ouachita Mountains	149.8995	16442	1.92E-05	3	390015657	390015653	Western Ouachitas	CWAC	L Red	Good	0.88763814	Non-Impaired	12	48	63	0	0	0	60	30	0	Cobble	Boulder	0.6	0.85	0.05	46.25	1.5	0.189706881	0	50	5	1.12	4.529776724	91.31116281	159.9966444	1331.829721
OK410300-03-0270C _ 2015	Tenmile Creek: HWY 2	OK410300-03-0270C	-95.66118	34.29913	FALSE	2015	1.11E+11	1114010506	11140105	592260	HUGO	Ouachita Mountains	264.4659	14042	0.00074056	4	390014682	390014687	Cretaceous Dissected Uplands	WWAC	L Red	Excellent	0.573370194	Slightly Impaired	6	73	84	10	55	7.5	0	0	0	Sand	Silt	0.8	0.25	0.1	11.15384615	1.5	0.496040822	0	50	50	1.03	4.553725302	83.17497306	121.9426123	1216.703208
OK121500-02-0480K _ 2015	Spunky Creek: Hwy 412	OK121500-02-0480K	-95.7454166	36.1626111	FALSE	2015	1.11E+11	1107010502	11070105	832966	INOL	Central Irregular Plains	62.5707	18089	0.00144351	2	390020219	390020456	Osage Cuestas	WWAC	Neosho-Grand	Good	0.601092019	Slightly Impaired	44	240	336	0	15	40	5	0	12.5	Gravel	Sand	0.9	0.3	0.05	35	1.3	0.259468982	0.25	10	32.5	1.19	2.870538594	115.0123975	99.3146632	1069.395369
OK311310-02-0070B _ 2015	Post Oak Creek	OK311310-02-0070B	-98.6328	34.5236	FALSE	2015	1.11E+11	1113020305	11130203	572918	GRA2	Central Great Plains	343.9485	34342	0.00093906	4	390012953	390012952	Broken Red Plains	WWAC	Washita-Red	Poor	NA	NA	1	34	48	0	100	0	0	0	0	Sand	Bedrock	0.05	1	0	230	0.2	0.043666688	0	40	20	1.04	3.094020644	152.4	179.8613991	793.3476371
OK410200-03-0010G _ 2015	Rock Creek: East of Broken Bow	OK410200-03-0010G	-94.49043	34.08407	FALSE	2015	1.11E+11	1114010903	11140109	3745918	BROK	Ouachita Mountains	136.1151	11546	0.00221972	3	390034001	390034020	Central Mountain Ranges	CWAC	L Red	Excellent	0.890699407	Non-Impaired	28	75.5	147.5	0	5	35	30	0	0	Gravel	Cobble	0.5	0.6	0.15	70	1.1	0.276887462	0	50	15	1.14	3.323852504	128.8601643	146.2616828	1344.511151
OK410210-06-0320G _ 2015	Beech Creek	OK410210-06-0320G	-94.53915	34.48682	FALSE	2015	1.11E+11	1114010802	11140108	629791	BROK	Ouachita Mountains	63.4734	25032	0.0069712	3	390016659	390016664	Western Ouachitas	CWAC	L Red	Excellent	0.953002419	Non-Impaired	88	33	160	0	0	5	32.5	10	20	Cobble	Bedrock	0.8	0.4	0.1	60	1.2	0.301573088	0	50	1	1.22	4.07	117.34	166.4298084	1410.94518
OK410210-06-0350G _ 2015	Cow Creek	OK410210-06-0350G	-94.4939	34.5068	FALSE	2015	1.11E+11	1114010802	11140108	629195	BROK	Ouachita Mountains	29.3544	26159	0.00761877	3	390016513	390016526	Western Ouachitas	CWAC	L Red	Excellent	NA	NA	70	46	127	0	0	30	47.5	0	0	Cobble	Gravel	0.55	0.55	0.2	53.33333333	1.1	0.239650169	0	50	20	1.08	4.090508721	116.7420349	169.0062187	1422.917866
OK311800-00-0130G _ 2015	Fish Creek	OK311800-00-0130G	-99.8804	35.0192	FALSE	2015	1.11E+11	1112030402	11120304	13745860	ERIC	Central Great Plains	81.3087	52782	0.0012559	3	390076304	390076309	Red Prairie	WWAC	Washita-Red	Excellent	0.475519711	Moderately Impaired	0	10	22	65	0	2.5	0	0	0	Silt	Gravel	0.15	0.75	0.15	28.33333333	0.5	0.089868077	0	10	0	1.08	2.04	103.54	182.88	676.2286304
OK311500-01-0110D _ 2015	Tepee Creek	OK311500-01-0110D	-99.167	34.87	FALSE	2015	1.11E+11	1112030304	11120303	560033	ELKC	Central Great Plains	167.0634	43614	0.00250724	4	390012471	390012475	Red Prairie	WWAC	Washita-Red	Excellent	NA	NA	0	86	138	1	92	1	0	0	0	Sand	Silt	0	1	0	25	0.4	0.07988339	0	37.5	27.5	1.15	5.503650794	152.4	182.792731	748.2486161
OK520810-00-0140K _ 2015	West Elm: Douglas Blvd.	OK520810-00-0140K	-97.3706	35.31817	FALSE	2015	1.11E+11	1109020301	11090203	481876	HOLD	Cross Timbers	45.7776	33142	0.00198015	2	390006226	390006231	Northern Cross Timbers	WWAC	Arkansas-Canadian	Good	0.761670013	Slightly Impaired	17.6	323.5	371.1	5	40	30	0	0	0	Sand	Gravel	0.25	0.9	0.1	32	0.8	0.172377444	0.2	7	9	1.28	5.97749256	88.17938573	181.9189478	945.4912555
OK410300-03-0060F _ 2015	One Creek	OK410300-03-0060F	-95.4699	34.3168	FALSE	2015	1.11E+11	1114010505	11140105	592232	HUGO	Ouachita Mountains	115.3422	14016	0.00134512	2	390014672	390014775	Western Ouachitas	WWAC	L Red	Excellent	0.958384835	Non-Impaired	8	56	82	10	20	10	45	0	0	Cobble	Sand	0.8	0.45	0.05	24	0.9	0.170036553	0	50	45	1.44	4.589651741	82.46234234	152.0644919	1249.696241
OK410600-01-0300G _ 2015	Mineral Bayou	OK410600-01-0300G	-96.34497	34.04478	FALSE	2015	1.11E+11	1114010202	11140102	698906	FITT	-999	101.7486	17029	0.00142709	3	390018972	390018970	Cretaceous Dissected Uplands	-999	L Red	Very Poor	0.477792361	Moderately Impaired	42	192	282	5	70	7.5	0	0	0	Sand	Gravel	0.6	0.8	0.05	55	1.1	0.242025352	0	0	12.5	1.42	4.089800255	151.3469698	153.5743428	1108.746353
OK410600-01-0030G _ 2015	Sulphur Creek	OK410600-01-0030G	-96.04985	33.94658	FALSE	2015	1.11E+11	1114010202	11140102	700756	FITT	South Central Plains	65.3022	14773	0.00057628	2	390019058	390019060	Cretaceous Dissected Uplands	WWAC	L Red	Good	NA	NA	37	397	501	0	77.5	0	0	0	0	Sand	Cobble	0.6	0.9	0	40	1.1	0.283620659	0	0	10	1.99	5.15	150.11	158.7608685	1127.345524
OK410600-01-0090G _ 2015	Bokchito Creek	OK410600-01-0090G	-96.12138	34.013	FALSE	2015	1.11E+11	1114010202	11140102	698964	FITT	South Central Plains	65.6631	16136	0.00106819	3	390018989	390019043	Cretaceous Dissected Uplands	WWAC	L Red	Excellent	0.391304052	Moderately Impaired	42	183	284	5	42.5	20	0	0	0	Sand	Gravel	0.55	0.6	0.05	52.5	1.4	0.298754477	0	50	5	1.29	4.006789338	151.1613865	161.2139583	1117.565197
OK620900-04-0200B _ 2015	Cow Creek: Hwy 51	OK620900-04-0200B	-97.09904	36.11605	FALSE	2015	1.11E+11	1105000301	11050003	492086	STIL	Cross Timbers	32.8203	26529	0.00133944	3	390006676	390006678	Northern Cross Timbers	WWAC	Cimarron-Upper Arkansas	Fair	0.568264848	Slightly Impaired	0	637.5	845.5	30	20	10	0	0	0	Silt	Sand	0.225	0.85	0.025	80	0.4	0.062572087	0.1625	7	60	1.1	3.020589391	122.140609	182.684155	935.5665508
OK410700-00-0260G _ 2015	Sand Creek	OK410700-00-0260G	-96.5499	33.853	FALSE	2015	1.11E+11	1114010102	11140101	8349863	DURA	-999	59.8293	17730	0.00253358	2	390063811	390063983	Northern Post Oak Savanna	-999	L Red	Very Poor	NA	NA	67	63	172	2.5	35	17.5	7.5	5	17.5	Sand	Bedrock	0.35	1	0.1	45	1.1	0.202100551	0	0	3	1.01	2.62	152.4	133.6426349	1048.930633
OK410210-01-0070D _ 2015	Cypress Creek	OK410210-01-0070D	-95.0193	34.0695	FALSE	2015	1.11E+11	1114010703	11140107	617492	CLOU	South Central Plains	108.7794	11486	0.00227004	3	390015718	390015719	Cretaceous Dissected Uplands	CWAC	L Red	Excellent	1.016718797	Non-Impaired	4	127	157	5	10	52.5	20	0	0	Gravel	Cobble	0.95	0.3	0	40	1.4	0.32997175	0	27.5	20	1.73	5.296097561	152.4	136.7530699	1290.055515
OK410600-02-0020G _ 2015	Sandy Creek	OK410600-02-0020G	-96.45925	34.21688	FALSE	2015	1.11E+11	1114010201	11140102	698784	FITT	Cross Timbers	101.8179	19467	0.00166049	2	390018936	390018937	Cretaceous Dissected Uplands	WWAC	L Red	Excellent	0.952875882	Non-Impaired	11	167	223	0	85	5	0	0	0	Sand	Gravel	0.6	1	0	140	0.5	0.1	0	15	5	1.15	4.945767367	150.4281583	142.2425713	1079.471865
OK311310-03-0040E _ 2015	Little Deep Red Creek	OK311310-03-0040E	-98.6793	34.2772	FALSE	2015	1.11E+11	1113020302	11130203	575964	GRA2	Central Great Plains	336.9384	31080	0.00123144	3	390013165	390013164	Broken Red Plains	WWAC	Washita-Red	Excellent	0.327604288	Moderately Impaired	1	30	37	55	0	0	0	0	0	Silt	Sand	0.35	0.85	0.05	10	0.7	0.164333958	0.15	10	5	1.04	1.550691824	152.4	182.88	772.5730464
OK410210-07-0010G _ 2015	Lukfata Creek	OK410210-07-0010G	-94.76617	33.96817	TRUE	2015	1.11E+11	1114010704	11140107	618464	CLOU	Ouachita Mountains	119.0061	10734	0.00119439	2	390015863	390015869	Cretaceous Dissected Uplands	CWAC	L Red	Excellent	1.020540642	Non-Impaired	5	116	164	5	15	65	0	0	0	Gravel	Sand	0.8	0.25	0.05	32.72727273	1.4	0.376408841	0	5	35	1.08	3.16239759	152.4	144.0599635	1303.306485
OK311310-01-0070H _ 2015	Suttle Creek	OK311310-01-0070H	-99.011	34.235	FALSE	2015	1.11E+11	1113010201	11130102	13970142	GRA2	Central Great Plains	156.3705	34276	0.0010633	2	390081677	390081725	Red Prairie	WWAC	Washita-Red	Fair	NA	NA	0	24	30	70	30	0	0	0	0	Silt	Sand	0.3	0.8	0	16.66666667	0.4	0.09199607	0.3	20	30	1.27	3.374752451	152.4	182.8649964	746.6092826
OK410210-06-0160I _ 2015	Big Eagle Creek	OK410210-06-0160I	-94.6842	34.4899	FALSE	2015	1.11E+11	1114010802	11140108	629821	BROK	Ouachita Mountains	239.9373	22586	0.0030612	5	390016672	390016723	Western Ouachitas	CWAC	L Red	Excellent	0.657205492	Slightly Impaired	10	37	57.5	0	5	30	57.5	5	0	Cobble	Gravel	0.7	0.25	0.05	43.33333333	2	0.625981715	0	50	10	1.1	4.15491033	114.8643012	167.3515004	1404.354485
OK120420-01-0060G _ 2015	Fred Creek: Evanston	OK120420-01-0060G	-95.9469	36.0515	FALSE	2015	1.11E+11	1111010103	11110101	367983	BIXB	Cross Timbers	6.3612	20868	0.00692533	1	390001435	390001436	Northern Cross Timbers	WWAC	Arkansas-Canadian	Fair	0.73159947	Slightly Impaired	35	169.5	657.5	20	0	15	0	0	0	Silt	Gravel	0.95	0.45	0	48	0.8	0.169951389	0.918918919	1	6	1.087	6.399347875	107.9077895	149.3786022	1078.692165
OK410310-02-0070C _ 2015	Billy Creek	OK410310-02-0070C	-94.7759	34.6822	FALSE	2015	1.11E+11	1114010501	11140105	587278	HUGO	Ouachita Mountains	55.3059	21946	0.00204819	3	390013366	390013574	Fourche Mountains	WWAC	L Red	Excellent	0.960296879	Non-Impaired	2	94	139	7.5	17.5	30	12.5	0	0	Gravel	Sand	0.75	0.2	0.15	33.33333333	1.3	0.371194438	0	0	35	1.34	4.213309353	113.1615827	174.9167721	1332.041481
OK120420-01-0070B _ 2015	Mooser Creek: Pepsi	OK120420-01-0070B	-95.999	36.08558333	FALSE	2015	1.11E+11	1111010103	11110101	368161	BIXB	Cross Timbers	13.0302	18975	0.00289156	2	390001468	390001464	Northern Cross Timbers	WWAC	Arkansas-Canadian	Fair	0.73971139	Slightly Impaired	76	174.5	345.5	0	20	15	15	0	15	Sand	Bedrock	0.75	0.3	0.15	60	0.75	0.184763936	0.171428571	4	25	1.25	2.91	121.15	111.0919061	1084.134667
OK410210-02-0150G _ 2015	Terrapin Creek: Lower	OK410210-02-0150G	-95.0981	34.2551	FALSE	2015	1.11E+11	1114010703	11140107	617398	CLOU	Ouachita Mountains	133.5789	15219	0.00247842	3	390015689	390015688	Western Ouachitas	CWAC	L Red	Excellent	0.963450145	Non-Impaired	38	35	89	0	0	10	70	10	10	Cobble	Boulder	0.45	0.95	0.2	22.5	1.8	0.342518918	0	30	5	1.04	4.07	117.34	168.4446454	1312.92508
OK311510-01-0090G _ 2015	Timber Creek	OK311510-01-0090G	-99.582	35.291	FALSE	2015	1.11E+11	1112030204	11120302	13755447	ERIC	Central Great Plains	157.671	54872	0.00229675	3	390077094	390077102	Rolling Red Hills	WWAC	Washita-Red	Excellent	0.602459659	Slightly Impaired	31	79	158	40	40	0	0	0	0	Silt	Sand	0.3	0.9	0	17.5	1.3	0.250739021	0	50	3.5	1.43	3.401496288	94.7168418	182.88	697.1176841
OK720500-02-0430D _ 2015	Sharp Creek: Smith Grove	OK720500-02-0430D	-100.819867	36.810928	FALSE	2015	1.11E+11	1110010204	11100102	13853193	HOOK	Southwestern Tablelands	708.8247	77336	0.0043125	2	390079529	390079532	Canadian/Cimarron Breaks	WWAC	Cimarron-Upper Arkansas	Excellent	NA	NA	2	39	84	36.5	45	0	0	0	0	Sand	Silt	0.85	0.15	0	20	0.8	0.178339801	0	50	10	1.22	14.94	152.4	182.3629861	472.6117236
OK720500-02-0430G _ 2015	Sharp Creek: Smith Silo	OK720500-02-0430G	-100.830817	36.816239	FALSE	2015	1.11E+11	1110010204	11100102	13853175	HOOK	Southwestern Tablelands	690.066	79437	0.00539435	2	390079526	390079527	Canadian/Cimarron Breaks	WWAC	Cimarron-Upper Arkansas	Fair	NA	NA	5	102	133	34	34	0	0	0	0	Sand	Silt	0.95	0.1	0	19	1	0.226462603	0	50	5	1.13	12.79865546	152.4	182.3335118	470.6547863
OK310840-02-0020C _ 2015	Sandstone Creek	OK310840-02-0020C	-99.509	35.593	FALSE	2015	1.11E+11	1113030103	11130301	3141958	CHEY	Central Great Plains	246.4245	54555	0.00114949	4	390033470	390033438	Rolling Red Hills	WWAC	Washita-Red	Good	0.759020238	Slightly Impaired	0	115	201	12.5	50	0	0	0	0	Sand	Silt	0.1	0.85	0.05	8.333333333	1.1	0.207561848	0	10	30	1.15	7.617011253	141.240309	182.6633888	712.2666423
OK310830-03-0230C _ 2015	West Barnitz Creek	OK310830-03-0230C	-99.052	35.595	FALSE	2015	1.11E+11	1113030201	11130302	678837	FTCB	Central Great Plains	343.0314	47894	0.00091023	4	390017482	390017481	Rolling Red Hills	WWAC	Washita-Red	Excellent	0.388596057	Moderately Impaired	20	172	237	15	7.5	0	0	0	0	Silt	Sand	0.2	1	0	10	0.9	0.131602466	0	20	67.5	1.58	4.51065178	148.5474623	182.88	768.0421759
OK620910-04-0100I _ 2015	Chisholm Creek: Sorghum Mill Rd	OK620910-04-0100I	-97.53001	35.71095	FALSE	2015	1.11E+11	1105000208	11050002	254408	KIN2	Cross Timbers	95.3775	30705	0.00104118	3	390000986	390000983	Northern Cross Timbers	WWAC	Cimarron-Upper Arkansas	Poor	0.864099975	Non-Impaired	41	323	398	20	30	0	0	0	0	Sand	Silt	0.7	0.6	0.05	15.65217391	3.4	0.73079749	0.175	14.5	10	1.04	2.93	116.96	182.8537293	917.2948773
OK520810-00-0100C _ 2015	Elm Creek: Indian Hills Road	OK520810-00-0100C	-97.34877	35.2907	TRUE	2015	1.11E+11	1109020301	11090203	481886	HOLD	Cross Timbers	84.7575	32164	0.00130896	2	390006231	390006240	Northern Cross Timbers	WWAC	Arkansas-Canadian	Fair	0.795282178	Slightly Impaired	0	321	346	17.5	50	0	0	0	0	Sand	Silt	0.6	0.7	0	18.46153846	1.3	0.299882274	0.4	4	27.5	1	6.12	86.61	181.3584417	954.0252956
OK520610-01-0180P _ 2014	Bishop Creek: Constitution Street	OK520610-01-0180P	-97.42893333	35.18957778	FALSE	2014	1.11E+11	1109020203	11090202	6025982	BYAR	Central Great Plains	37.197	34335	0.00162562	1	390037205	390037329	Cross Timbers Transition	WWAC	U Canadian	Poor	0.447668835	Moderately Impaired	34.5	573.5	714.5	0	47.5	10	0	0	0	Sand	Gravel	1	0	0	22.72727273	2.3	0.362698416	0.65	4	25	1	6.043593737	147.0616216	175.0505988	959.5606964
OK620910-04-0140G _ 2014	Bluff Creek: NW 150th	OK620910-04-0140G	-97.6	35.62380556	FALSE	2014	1.11E+11	1105000208	11050002	254786	KIN2	Central Great Plains	34710.525	32159	0.00070621	3	390001097	390001068	Cross Timbers Transition	WWAC	Cimarron-Upper Arkansas	Excellent	1.114048564	Non-Impaired	0	274.5	298.5	0	50	17.5	0	0	0	Sand	Gravel	0.4	0.85	0	32.22222222	1.4	0.30145012	0.325	9.5	16	1.38	2.32	146.55	179.7365555	912.7764774
OK520710-02-0140T _ 2014	Guy James Creek: NW Eubanks St.	OK520710-02-0140T	-97.51885	35.5074	FALSE	2014	1.11E+11	1110030301	11100303	533253	BRIS	Cross Timbers	10.233	34740	0.00623351	1	390010151	390010172	Northern Cross Timbers	WWAC	Arkansas-Canadian	Very Poor	0.28238569	Moderately Impaired	39.5	145.5	275	0	27.5	17.5	15	0	0	Sand	Gravel	0.7	0.4	0.05	67.5	1.1	0.208835553	0.344827586	0	22.5	1.54	3.489230769	128.1069231	182.5211891	912.5944236
OK220600-04-0010P _ 2014	Gaines Creek: Hwy 1 Bridge	OK220600-04-0010P	-95.48	34.81552778	FALSE	2014	1.11E+11	1109020403	11090204	517755	MCAL	Ouachita Mountains	333.936	19512	2.03E-05	4	390009433	390009420	Lower Canadian Hills	WWAC	Arkansas-Canadian	Excellent	0.731647814	Slightly Impaired	7	120	147	22.5	15	20	0	0	0	Silt	Gravel	0.9	0.05	0.1	22.5	1.6	0.443136612	0	25	40	1.67	4.642755906	94.1923622	139.1320629	1221.330606
OK520520-00-0070X _ 2014	Crutcho Creek: I-40	OK520520-00-0070X	-97.43491	35.45151	FALSE	2014	1.11E+11	1110030201	11100302	415461	SHAW	Cross Timbers	57.3102	37721	0.00154643	1	390135297	390005044	Northern Cross Timbers	WWAC	Arkansas-Canadian	Poor	0.70219533	Slightly Impaired	945	337	1977	0	10	5	0	0	0	Sand	Gravel	0.95	0.1	0	24.375	1.5	0.239254964	0.3	4	10	1	3.947323408	123.290807	181.1794301	925.8179354
OK620900-04-0070M _ 2014	Stillwater Creek: Babcock Park	OK620900-04-0070M	-97.0876111	36.10425	FALSE	2014	1.11E+11	1105000301	11050003	492114	STIL	-999	393.7419	26221	0.00181718	4	390006684	390006685	Northern Cross Timbers	-999	Cimarron-Upper Arkansas	Very Poor	0.51591764	Slightly Impaired	2.5	773	835.5	40	20	0	0	0	0	Silt	Sand	0.15	0.95	0	21.81818182	1.4	0.287226903	0.425	12	35	1.4	3.532161914	128.3093376	182.3344529	936.0846625
OK620910-04-0120G _ 2014	Deer Creek: Meridian Avenue	OK620910-04-0120G	-97.60275	35.66936111	FALSE	2014	1.11E+11	1105000208	11050002	254534	KIN2	Central Great Plains	202.5864	31417	0.00148843	4	390001017	390001011	Prairie Tableland	WWAC	Cimarron-Upper Arkansas	Excellent	0.826105843	Non-Impaired	82.5	956.5	1066	2.5	60	0	0	0	0	Sand	Silt	0.85	0.4	0	25	1.3	0.248979556	0.35	10	15	1.43	2.32	146.55	182.88	908.1654273
OK311300-04-0060G _ 2014	Medicine Creek: Apache (Stayer)	OK311300-04-0060G	-98.6106388	34.7778055	FALSE	2014	1.11E+11	1113020201	11130202	673264	WAL2	Wichita Mountains	112.2642	45074	0.00414911	3	390017116	390017113	Wichita Mountains	WWAC	Washita-Red	Fair	1.218294408	Non-Impaired	3	59	1193	0	20	20	10	10	0	Gravel	Gravel	0.95	0.05	0.1	125	1.2	0.269127068	0.4	15	5	1.17	1.71	152.4	182.88	838.6128083
OK620910-04-0100T _ 2014	Chisholm Creek: Western	OK620910-04-0100T	-97.5335	35.6233	FALSE	2014	1.11E+11	1105000208	11050002	254814	KIN2	Cross Timbers	19.0872	34113	0.00325858	2	390001103	390001074	Northern Cross Timbers	WWAC	Cimarron-Upper Arkansas	Poor	0.698674146	Slightly Impaired	112.5	142	367	0	20	20	0	0	0	Sand	Sand	0.6	0.4	0	44	1.6	0.306081255	0.305555556	5	35	1.17	2.32	146.55	182.88	916.3159045
OK311310-03-0010D _ 2014	Deep Red Creek	OK311310-03-0010D	-98.4	34.218	FALSE	2014	1.11E+11	1113020304	11130203	576016	GRA2	Central Great Plains	1598.04	28097	0.00026285	4	390013185	390013187	Broken Red Plains	WWAC	Washita-Red	Excellent	NA	NA	1	124	147	30	15	10	0	0	0	Silt	Sand	1	0	0	15	1.3	0.230303165	0.825	13.75	15	1.03	1.764375649	152.4	182.5947255	798.654607
OK520710-02-0030G _ 2014	Spring Creek: I-35	OK520710-02-0030G	-97.424	35.64744444	FALSE	2014	1.11E+11	1110030301	11100303	532867	BRIS	Cross Timbers	40.0509	31586	0.00321249	3	390010050	390010045	Northern Cross Timbers	WWAC	Arkansas-Canadian	Fair	0.350087188	Moderately Impaired	15	57	101	0	95	0	0	0	0	Sand	Cobble	0.8	0.25	0	48.33333333	0.9	0.214548534	0.947368421	15.5	10	1.356	6.125859086	88.63878566	180.4116834	920.177824
OK620910-04-0170A _ 2014	Spring Creek: Martin Park	OK620910-04-0170A	-97.6082	35.6048	FALSE	2014	1.11E+11	1105000208	11050002	254838	KIN2	Central Great Plains	34664.0904	32816	0.00997455	2	390001113	390001111	Cross Timbers Transition	WWAC	Cimarron-Upper Arkansas	Excellent	0.699102405	Slightly Impaired	42	62	120	5.5	9	10	0	0	0	Gravel	Sand	0.35	0.6	0.1	70	0.7	0.157744967	0.775	50	15	1.67	2.32	146.55	179.7328577	912.5678101
OK311300-02-0040M _ 2014	Wolf Creek: McMahon Soccer Park	OK311300-02-0040M	-98.43493333	34.59065	FALSE	2014	1.11E+11	1113020201	11130202	673458	WAL2	Central Great Plains	78.5304	33525	0.00163285	3	390017173	390017181	Cross Timbers Transition	WWAC	Washita-Red	Poor	0.561646427	Slightly Impaired	0	109	116	5	75	22.5	0	0	0	Sand	Gravel	0.4	0	0	NA	0.2	0.05646733	0.7	1.75	15	1.38	2.306026219	152.4	180.7413851	837.4208669
OK311510-01-0040D _ 2014	Lake Creek: Hwy 6, Greer Co.	OK311510-01-0040D	-99.378	35.056	FALSE	2014	1.11E+11	1112030204	11120302	13755891	ERIC	Central Great Plains	113.9688	48955	0.00322763	3	390077212	390077318	Red Prairie	WWAC	Washita-Red	Excellent	NA	NA	3	26	76	0	70	7.5	0	0	0	Sand	Gravel	0.5	0.65	0	30	1	0.196465951	0	27.5	5	1.19	10.24476002	152.4	182.5192203	726.3097296
OK311600-02-0060J _ 2014	Turkey Creek	OK311600-02-0060J	-99.439	34.6115	FALSE	2014	1.11E+11	1112020204	11120202	13532513	MANG	Central Great Plains	746.0487	40618	0.0004872	4	390074370	390074375	Red Prairie	WWAC	Washita-Red	Excellent	0.485006149	Moderately Impaired	0	33	40	20	40	10	0	0	0	Sand	Silt	0.6	0.35	0.15	31.66666667	0.9	0.192302434	0	10	10	1.36	3.420137432	147.4125425	182.88	709.6951326
OK310830-01-0030G _ 2014	Delaware Creek	OK310830-01-0030G	-98.176	35.058	FALSE	2014	1.11E+11	1113030209	11130302	682719	FTCB	Cross Timbers	112.3677	35987	0.00214342	3	390018161	390018132	Cross Timbers Transition	WWAC	Washita-Red	Poor	0.482300815	Moderately Impaired	0	177	554	60	0	0	0	0	0	Silt	Sand	0.25	0.75	0	9.166666667	1.3	0.273933474	0	0.75	2.5	1.24	5.206177433	134.3475404	177.7628777	816.6926365
OK310830-02-0020D _ 2014	Stinking Creek	OK310830-02-0020D	-98.639	35.097	FALSE	2014	1.11E+11	1113030207	11130302	682661	FTCB	Central Great Plains	270.5733	39503	0.00096376	4	390018135	390018247	Cross Timbers Transition	WWAC	Washita-Red	Excellent	0.478727088	Moderately Impaired	39	394	454	30	0	0	0	0	0	Silt	Cobble	0.65	0.35	0	10.76923077	6	0.746328111	0	50	60	1.12	4.041827321	144.6970613	182.8777799	795.7343777
OK310830-06-0050K _ 2014	Cobb Creek	OK310830-06-0050K	-98.5941	35.2908	FALSE	2014	1.11E+11	1113030205	11130302	683399	FTCB	Central Great Plains	366.0354	41912	0.00081355	4	390018224	390018236	Cross Timbers Transition	WWAC	Washita-Red	Fair	1.028080167	Non-Impaired	8	94	159	10	89	0	0	0	0	Sand	Silt	0.2	0.95	0	35	1.3	0.231154069	0	5	3	1.04	8.760109005	142.8022757	182.88	808.1918551
OK310830-06-0040J _ 2014	Lake Creek	OK310830-06-0040J	-98.5306	35.2762	FALSE	2014	1.11E+11	1113030205	11130302	683437	FTCB	Central Great Plains	176.3172	41769	0.00150846	2	390018238	390018314	Cross Timbers Transition	WWAC	Washita-Red	Good	0.628595024	Slightly Impaired	1	127	202	12.5	80	0	0	0	0	Sand	Silt	0.45	0.85	0	15	1.1	0.270482933	0	50	2	1.05	11.81537358	137.7824162	182.88	808.2790221
OK220600-03-0010L _ 2014	Brushy Creek	OK220600-03-0010L	-95.6547	34.8014	FALSE	2014	1.11E+11	1109020404	11090204	516543	MCAL	Arkansas Valley	358.1145	18907	2.45E-05	4	390009038	390009021	Lower Canadian Hills	WWAC	Arkansas-Canadian	Excellent	0.467726622	Moderately Impaired	0	63.5	82	15	0	40	0	0	0	Gravel	Silt	0.9	0.1	0	37	1.5	0.420236683	0	40	10	1.57	2.92	101.24	119.0694109	1169.803818
OK310830-03-0210C _ 2014	East Barnitz Creek	OK310830-03-0210C	-99.045	35.595	FALSE	2014	1.11E+11	1113030201	11130302	678833	FTCB	Central Great Plains	306.8496	47375	0.00258215	4	390017480	390017525	Rolling Red Hills	WWAC	Washita-Red	Excellent	NA	NA	0	141	206	97.5	0	0	0	0	0	Silt	Gravel	0.65	0	0	60	0.4	0.108923858	0	5	15	1.7	4.253170029	143.0165562	182.88	775.4658921
OK310830-02-0060G _ 2014	Rainy Mountain Creek	OK310830-02-0060G	-98.744	35.092	FALSE	2014	1.11E+11	1113030203	11130302	682671	FTCB	Central Great Plains	537.219	40270	0.00090317	2	390018140	390018123	Rolling Red Hills	WWAC	Washita-Red	Excellent	0.321049072	Moderately Impaired	51	84	175	35	15	5	0	0	0	Silt	Sand	0.65	0.6	0	26.66666667	1.5	0.278900181	0	23.75	2.5	1.9	3.461121033	150.2418275	182.88	784.8046679
OK310810-01-0020G _ 2014	Wildhorse Creek: near Davis	OK310810-01-0020G	-97.1871	34.5331	FALSE	2014	1.11E+11	1113030305	11130303	19957962	PAUL	Cross Timbers	1636.6815	24675	0.00090725	3	390088350	390088583	Northern Cross Timbers	WWAC	Washita-Red	Fair	0.946557878	Non-Impaired	2	24	33	10	50	0	0	0	0	Sand	Silt	0.7	0.25	0.15	33.57142857	1.5	0.283421389	0	20	0	1.29	4.139508733	131.7862703	180.6253091	981.7213549
OK310820-02-0010A _ 2014	Little Washita River	OK310820-02-0010A	-97.8693	34.9725	FALSE	2014	1.11E+11	1113030208	11130302	687387	FTCB	Cross Timbers	625.9059	31760	0.00068027	4	390018739	390088024	Cross Timbers Transition	WWAC	Washita-Red	Good	0.797452866	Slightly Impaired	53	75	312	15	27.5	10	0	0	0	Sand	Silt	0.55	0.8	0.1	26.66666667	1.1	0.228696873	0	0	1.5	1.5	4.999378079	124.9777709	181.2612967	881.2427606
OK310810-02-0170B _ 2014	Roaring Creek	OK310810-02-0170B	-97.7233	34.893	FALSE	2014	1.11E+11	1113030301	11130303	19958176	PAUL	Cross Timbers	172.2357	31511	0.00110437	3	390088393	390088083	Cross Timbers Transition	WWAC	Washita-Red	Good	NA	NA	1	21	149	15	40	5	0	0	0	Sand	Silt	0.75	0.45	0	33.33333333	1.1	0.207071319	0	17.5	0	1.36	5.242410927	108.2262164	182.1413846	917.812805
OK620900-04-0150G _ 2014	Sanborn Hazen Lake Creek: Stickland Park	OK620900-04-0150G	-97.05840955	36.12532927	FALSE	2014	1.11E+11	1105000301	11050003	492062	STIL	Cross Timbers	7.7139	28163	0.00388477	1	390006669	390006693	Northern Cross Timbers	WWAC	Cimarron-Upper Arkansas	Very Poor	0.39368032	Moderately Impaired	22	405.5	542	10	25	17.5	0	0	0	Sand	Gravel	0.95	0	0.1	30	0.7	0.153938409	0.342857143	5	60	1.16	2.958970083	121.4229312	182.88	938.7067938
OK620900-02-0060C _ 2014	Feather Creek: Old Hwy 51	OK620900-02-0060C	-96.8801944	36.1308888	FALSE	2014	1.11E+11	1105000304	11050003	493466	STIL	Central Great Plains	18.7596	26547	0.0025586	2	390006976	390006978	Cross Timbers Transition	WWAC	Cimarron-Upper Arkansas	Poor	0.830028625	Non-Impaired	21	600.5	879.5	10	10	0	0	0	0	Silt	Silt	0.8	0.25	0.05	95	0.4	0.083611119	0.35	11.5	27.5	1.2	2.905498918	120.1576599	182.204324	980.4634567
OK311800-00-0040D _ 2014	Haystack Creek	OK311800-00-0040D	-99.562	34.958	FALSE	2014	1.11E+11	1112030403	11120304	13747566	ERIC	Central Great Plains	345.456	47426	1.00E-05	4	390076446	390076484	Red Prairie	WWAC	Washita-Red	Poor	NA	NA	0	24	30	70	20	10	0	0	0	Silt	Sand	0.95	0.05	0	17.14285714	0.7	0.134581481	0	20	5	1.39	8.07023933	146.3888073	182.8608514	731.7373401
OK311800-00-0170G _ 2014	North Elm Creek	OK311800-00-0170G	-99.9506	35.0749	TRUE	2014	1.11E+11	1112030401	11120304	13745548	ERIC	Central Great Plains	0.9675	58349	0.01915994	1	390176368	390076221	Red Prairie	WWAC	Washita-Red	Very Poor	NA	NA	0	106	239	22.5	5	47.5	1.5	0	0	Gravel	Silt	0.3	0.5	0.2	15	0.6	0.162701418	0	5	2	1.25	2.04	103.54	182.88	670.794569
OK311210-00-0010D _ 2014	Beaver Creek	OK311210-00-0010D	-98.1828	34.3913	FALSE	2014	1.11E+11	1113020802	11130208	8358085	WAUR	Central Great Plains	686.1402	29741	3.01E-05	5	390064313	390064328	Cross Timbers Transition	WWAC	Washita-Red	Fair	NA	NA	0	43	43	0	0	0	0	0	0	Silt	Gravel	0.3	0	0	NA	0.8	0.159969983	0	20	0	1.36	3.07233632	138.7933839	182.1819619	861.8162265
OK311600-01-0020F _ 2014	Gypsum Creek	OK311600-01-0020F	-99.412	34.454	FALSE	2014	1.11E+11	1113010105	11130101	13739739	HOLL	Central Great Plains	265.959	38908	0.00088575	3	390075842	390075841	Red Prairie	WWAC	Washita-Red	Poor	0.296270275	Moderately Impaired	0	37	44	100	0	0	0	0	0	Silt	Bedrock	0	1	0	13.33333333	0.5	0.059065223	0	5	30	1.05	14.78238261	151.9268522	182.8176204	710.2209598
OK311210-00-0050D _ 2014	Little Beaver Creek	OK311210-00-0050D	-98.142	34.42	FALSE	2014	1.11E+11	1113020801	11130208	8358077	WAUR	Central Great Plains	478.9071	30178	0.00061194	4	390064310	390064327	Cross Timbers Transition	WWAC	Washita-Red	Fair	NA	NA	5	52	79	90	7.5	0	0	0	0	Silt	Sand	0.55	0	0	220	0.8	0.243903056	0	50	0	1.17	2.809731896	143.2758402	182.1899508	869.0919151
OK311100-04-0010G _ 2014	Mud Creek	OK311100-04-0010G	-97.5695	34.0039	FALSE	2014	1.11E+11	1113020104	11130201	3132401	RING	Central Great Plains	1491.0579	22877	0.00092905	4	390032505	390032568	Broken Red Plains	WWAC	Washita-Red	Excellent	NA	NA	22	213	266	35	0	0	0	0	0	Silt	Cobble	1	0.05	0	38	1.5	0.335574387	0	15	17.5	1.3	3.176672189	147.9652544	177.7508876	901.0884473
OK620900-04-0140X _ 2014	Boomer Creek @ S. Perkins Rd	OK620900-04-0140X	-97.0515	36.1122395	FALSE	2014	1.11E+11	1105000301	11050003	492148	STIL	Cross Timbers	43.578	26221	0.00178514	2	390006693	390006703	Northern Cross Timbers	WWAC	Cimarron-Upper Arkansas	Poor	0.483585654	Moderately Impaired	5	400	1708.5	10	10	10	0	0	0	Silt	Gravel	1	0	0	20	1	0.1566871	0.166666667	1	30	1.15	3.187140896	124.148948	182.88	943.5927177
OK311100-02-0010M _ 2014	Hickory Creek: HWY 775	OK311100-02-0010M	-97.084	34.014	FALSE	2014	1.11E+11	1113021001	11130210	423454	MADI	Cross Timbers	298.395	19726	1.00E-05	4	390005656	390005638	Eastern Cross Timbers	WWAC	Washita-Red	Good	NA	NA	3	46	73	0	90	0	0	0	0	Sand	Boulder	0.95	0	0	200	1.4	0.299882274	0.2	15	15	1.14	3.231013133	148.7004878	168.1304946	989.6478525
OK311100-01-0290D _ 2014	Red Creek	OK311100-01-0290D	-97.77	33.955	FALSE	2014	1.11E+11	1113020105	11130201	3133821	RING	Central Great Plains	162.6966	23596	0.0009529	3	390032611	390032796	Broken Red Plains	WWAC	Washita-Red	Fair	NA	NA	1	63	77	100	0	0	0	0	0	Silt	Boulder	1	0	0	25	1.8	0.390783654	0	50	5	1.29	3.022843546	123.0394765	176.9856284	887.0629961
OK310800-03-0010F _ 2014	Caddo Creek	OK310800-03-0010F	-97.052	34.24	FALSE	2014	1.11E+11	1113030307	11130303	19959866	PAUL	Cross Timbers	855.6426	20952	0.00040656	4	390088843	390088842	Eastern Cross Timbers	WWAC	Washita-Red	Excellent	0.793759256	Slightly Impaired	0	75	124	15	70	10	0	0	0	Sand	Silt	0.6	0.9	0	36.66666667	2	0.384366086	0	0	10	1	4.078641819	151.8413634	175.2157685	981.8544085
OK311500-01-0080F _ 2014	Otter Creek	OK311500-01-0080F	-99.141	34.56	FALSE	2014	1.11E+11	1112030303	11120303	560845	ELKC	Central Great Plains	731.7909	39248	0.00054403	5	390012637	390012642	Red Prairie	WWAC	Washita-Red	Fair	NA	NA	0	143	245	30	57.5	0	0	0	0	Sand	Silt	0.8	0.25	0	76.66666667	1.5	0.298068168	0	23.75	10	1.29	12.81638619	152.4	182.8603679	734.2990373
OK220200-01-0030H _ 2014	Big Skin Bayou	OK220200-01-0030H	-94.638	35.3731	FALSE	2014	1.11E+11	1111010406	11110104	1542439	SALL	Arkansas Valley	147.2976	13442	0.00074633	4	390030421	390030604	Arkansas Valley Plains	WWAC	Arkansas-Canadian	Excellent	NA	NA	25	113	159	20	0	0	0	0	0	Silt	Bedrock	0.8	0.2	0	24.54545455	1.3	0.358528064	0	0	25	1.63	2.337826087	146.6909783	133.6131049	1200.227441
OK520520-00-0090R _ 2014	Crutcho Creek: First Southern Baptist Church	OK520520-00-0090R	-97.4232	35.4014	FALSE	2014	1.11E+11	1110030201	11100302	415461	SHAW	-999	57.3102	37721	0.00154643	1	390135297	390005044	Northern Cross Timbers	-999	Arkansas-Canadian	Very Poor	0.81612592	Non-Impaired	17	208	582	0	10	45	0	0	0	Gravel	Sand	0.75	0.3	0.05	80	0.6	0.162629783	0.512820513	2	30	1.86	3.947323408	123.290807	181.1794301	925.8179354
OK520810-00-0080T _ 2014	Little River: SW 34th Street	OK520810-00-0080T	-97.4868	35.3053	FALSE	2014	1.11E+11	1109020301	11090203	482064	HOLD	Central Great Plains	13.2831	37479	0.00405531	1	390135842	390006230	Cross Timbers Transition	WWAC	Arkansas-Canadian	Excellent	0.773512067	Slightly Impaired	78.5	108	485.5	0	0	2.5	0	0	0	Gravel	Cobble	0.55	0.45	0	113.3333333	0.7	0.109554181	0.325	4	20	1.27	2.479317027	140.291828	182.88	932.1211574
OK310810-02-0020D _ 2014	Finn Creek	OK310810-02-0020D	-97.424	34.855	FALSE	2014	1.11E+11	1113030303	11130303	19957390	PAUL	Central Great Plains	171.7191	28460	0.00101474	3	390088138	390088156	Cross Timbers Transition	WWAC	Washita-Red	Good	0.709252095	Slightly Impaired	0	12	22	40	12.5	10	0	0	0	Silt	Sand	0.9	0.15	0	30	0.7	0.160999702	0	30	50	1.23	5.823651796	152.4	182.7337223	959.5481133
OK310810-01-0090G _ 2014	Rush Creek	OK310810-01-0090G	-97.214	34.735	FALSE	2014	1.11E+11	1113030302	11130303	19958232	PAUL	Central Great Plains	674.1729	26941	0.00112266	2	390088414	390088261	Cross Timbers Transition	WWAC	Washita-Red	Excellent	0.304849768	Moderately Impaired	10	10	35	0	50	5	0	0	0	Sand	Gravel	0.05	0.95	0.1	51.66666667	1.5	0.261217272	0	30	2	1.29	4.204618677	135.98506	181.675442	971.4054807
OK311300-03-0010M _ 2014	East Cache Creek	OK311300-03-0010M	-98.4444	34.9386	FALSE	2014	1.11E+11	1113020202	11130202	672650	WAL2	Central Great Plains	173.8818	39775	0.00247698	4	390016968	390016978	Cross Timbers Transition	WWAC	Washita-Red	Excellent	0.791979387	Slightly Impaired	21	139	269	3	5	35.5	10	0	19	Gravel	Bedrock	0.25	0.7	0.05	26	1.2	0.226393987	0	1.75	3	1.22	2.531414593	148.3486535	182.88	833.4570664
OK121400-04-0010M _ 2014	Sand Creek: Osage Hills State Park	OK121400-04-0010M	-96.18233	36.72837	FALSE	2014	1.11E+11	1107010606	11070106	21785274	COPA	Cross Timbers	357.219	22298	0.00057081	3	390127728	390127702	Northern Cross Timbers	WWAC	Neosho-Grand	Excellent	0.95448965	Non-Impaired	3	344.5	419	0	5	20	40	15	0	Cobble	Gravel	0.6	0.45	0.25	63.33333333	2	0.373878738	0.175	50	5	1.48	4.556041003	73.2866531	133.0031068	1035.545456
OK310830-05-0010D _ 2014	Sugar Creek	OK310830-05-0010D	-98.197	35.117	FALSE	2014	1.11E+11	1113030206	11130302	682633	FTCB	Cross Timbers	603.6336	36185	0.00174659	3	390018121	390018133	Cross Timbers Transition	WWAC	Washita-Red	Fair	0.400910107	Moderately Impaired	2	101	190	0	94	5	0	0	0	Sand	Gravel	0.3	1	0	12.5	1.1	0.180668877	0	20	2	1.06	6.965087088	131.0241794	176.1678759	819.6839073
OK121600-04-0060G _ 2014	Tar Creek: H Street N.E.	OK121600-04-0060G	-94.86865	36.88615	FALSE	2014	1.11E+11	1107020601	11070206	7583113	MIAM	-999	124.3494	23784	0.0013487	2	390046914	390046962	Cherokee Plains	-999	Neosho-Grand	Very Poor	0.470995732	Moderately Impaired	38	450	567.5	10	0	10	0	0	65	Bedrock	Gravel	0.45	0.55	0.05	50	1.3	0.323918234	0.35	4	40	1.08	2.840037912	148.1853499	66.43199629	1139.764963
OK520620-06-0040C _ 2014	Little Deep Creek: Weatherford, Upstream of Treatment Plant	OK520620-06-0040C	-98.70008333	35.51852778	FALSE	2014	1.11E+11	1109020106	11090201	5266656	CAMA	-999	39.0591	49299	0.00327548	2	390036729	390036731	Cross Timbers Transition	-999	U Canadian	Very Poor	0.714947001	Slightly Impaired	17.5	308.5	372	0	47.5	30	0	0	0	Sand	Gravel	0.4	0.7	0.1	40	0.85	0.189578405	0.060606061	19.5	20	1.56	3.878643811	143.2126684	182.4189465	782.4861905
OK310810-02-0050D _ 2014	Criner Creek	OK310810-02-0050D	-97.4962	34.8552	FALSE	2014	1.11E+11	1113030301	11130303	19958178	PAUL	Central Great Plains	172.9845	29819	0.00125131	3	390088394	390088143	Cross Timbers Transition	WWAC	Washita-Red	Excellent	NA	NA	0	64	127	18.5	17.5	42.5	0	0	0	Gravel	Silt	0.1	0.9	0	25	0.7	0.168165576	0	5	30	1.19	4.602785114	128.6361348	182.379376	945.033413
OK310820-01-0140B _ 2014	Salt Creek	OK310820-01-0140B	-97.9454	35.1022	FALSE	2014	1.11E+11	1113030209	11130302	684015	FTCB	Central Great Plains	208.1268	33044	0.00077845	3	390018402	390018406	Prairie Tableland	WWAC	Washita-Red	Excellent	NA	NA	55	50	141	20	15	5	0	0	0	Silt	Sand	0.4	0.75	0	25	1.5	0.393861801	0	20	0	1.17	3.680007558	123.6894553	182.88	864.7330493
OK310810-03-0080G _ 2014	Salt Creek	OK310810-03-0080G	-97.405	34.543	FALSE	2014	1.11E+11	1113030305	11130303	19957926	PAUL	Cross Timbers	189.2763	27576	0.0012179	2	390088334	390088349	Northwestern Cross Timbers	WWAC	Washita-Red	Fair	NA	NA	6	9	34	20	50	2.5	0	0	0	Sand	Silt	0.8	0.3	0.1	27.5	0.7	0.141381401	0	20	0	1.03	6.063507037	87.23213769	181.2144161	963.0424608
OK120420-02-0060G _ 2014	Rock Creek: Hwy 33	OK120420-02-0060G	-96.136689	35.99325	FALSE	2014	1.11E+11	1111010101	11110101	373031	BIXB	Cross Timbers	157.7457	20306	0.00167234	4	390002497	390002341	Northern Cross Timbers	WWAC	Arkansas-Canadian	Fair	0.51473066	Slightly Impaired	2	637.5	671	10	55	0	5	0	0	Sand	Silt	0.95	0.05	0.05	12.63157895	2	0.478757809	0.425	4	20	1.11	4.395775739	77.3970948	111.8728664	1063.133155
OK310820-01-0030D _ 2014	Bitter Creek	OK310820-01-0030D	-97.8442	35.0006	FALSE	2014	1.11E+11	1113030209	11130302	684047	FTCB	Central Great Plains	262.2096	32004	0.00091948	4	390018417	390018736	Cross Timbers Transition	WWAC	Washita-Red	Excellent	1.119502873	Non-Impaired	107	53	226	10	0	2.5	0	0	0	Silt	Gravel	0.35	0.85	0	23.33333333	1.6	0.318984972	0	0	1	1.23	4.766721311	120.2747656	182.8303564	886.6884143
OK311500-03-0040D _ 2014	Little Elk Creek	OK311500-03-0040D	-99.118	35.016	FALSE	2014	1.11E+11	1112030302	11120303	557941	ELKC	Central Great Plains	276.7842	45761	0.00031019	3	390012253	390012256	Rolling Red Hills	WWAC	Washita-Red	Excellent	0.406632725	Moderately Impaired	0	80	109	20	15	5	0	0	0	Silt	Sand	0.85	0.15	0.1	40	0.5	0.118786234	0	10	30	1.14	2.639835833	152.4	182.88	748.5845979
OK310830-04-0030K _ 2014	Stinking Creek	OK310830-04-0030K	-98.1264	35.18911	FALSE	2014	1.11E+11	1113030209	11130302	683451	FTCB	Cross Timbers	67.2588	44517	0.00485034	1	390142373	390018328	Cross Timbers Transition	WWAC	Washita-Red	Poor	0.688812284	Slightly Impaired	9	98	177	7.5	85	0	0	0	0	Sand	Silt	0.4	0.8	0	37.5	0.8	0.205097469	0	20	2	1.08	8.001961275	115.8802775	175.742527	849.2262829
OK311500-03-0070D _ 2014	Trail Creek	OK311500-03-0070D	-99.228	35.16	FALSE	2014	1.11E+11	1112030301	11120303	557507	ELKC	Central Great Plains	227.5713	48778	0.00173913	4	390012118	390012122	Rolling Red Hills	WWAC	Washita-Red	Fair	0.468246124	Moderately Impaired	3	43	93	40	35	0	0	0	0	Silt	Sand	0.7	0.45	0.05	30	0.8	0.171162526	0	17.5	20	1.29	3.082226721	148.673749	182.88	736.812179
OK311800-00-0060G _ 2014	Station Creek	OK311800-00-0060G	-99.66777778	34.9875	FALSE	2014	1.11E+11	1112030402	11120304	13747440	ERIC	Central Great Plains	41.8293	50533	0.00328542	3	390076411	390076429	Red Prairie	WWAC	Washita-Red	Poor	NA	NA	2	13	107	100	0	0	0	0	0	Silt	Boulder	0.55	0.45	0	30	0.5	0.113943191	0.05	20	45	1.45	2.937412914	148.7914019	182.8717766	726.8158764
OK310800-01-0240P _ 2014	Oil Creek	OK310800-01-0240P	-96.9332	34.3186	FALSE	2014	1.11E+11	1113030401	11130304	430072	TISH	Arbuckle Uplift	52.0506	27003	0.00291001	2	390005969	390005973	Arbuckle Uplift	WWAC	Washita-Red	Excellent	0.87521645	Non-Impaired	2	75	151	10	20	17.5	30	0	0	Cobble	Sand	0.95	0.15	0.05	31.11111111	2	0.313441801	0	0	30	1.23	3.269129512	63.24731574	174.083822	1013.747265
OK621000-03-0090M _ 2014	Spring Creek: Horinek	OK621000-03-0090M	-97.078907	36.835617	FALSE	2014	1.11E+11	1106000409	11060004	21001677	CHER	Central Great Plains	27.0423	31962	0.00233251	2	390107058	390107068	Prairie Tableland	WWAC	Cimarron-Upper Arkansas	Excellent	0.312811994	Moderately Impaired	2.5	375	389	0	70	0	0	0	0	Sand	Silt	0.45	0.75	0.05	37.5	0.5	0.120790709	0.475	4	37.5	1.33	1.895687436	151.95526	165.113611	966.7858455
OK520530-00-0050J _ 2014	Sixmile Creek: Kouba Farm	OK520530-00-0050J	-97.9119	35.51855	FALSE	2014	1.11E+11	1110030107	11100301	391738	WATO	Central Great Plains	46.1592	40254	0.00126284	2	390003613	390003607	Prairie Tableland	WWAC	Arkansas-Canadian	Excellent	0.380179697	Moderately Impaired	1.5	664	687.5	35	17.5	0	0	0	0	Silt	Sand	0.95	0.1	0	13.33333333	1	0.207956156	0.846153846	4	60	1	2.765129088	151.4800688	182.6451562	872.5515023
OK311100-03-0010G _ 2014	Walnut Bayou	OK311100-03-0010G	-97.281	33.918	FALSE	2014	1.11E+11	1113020106	11130201	3134277	RING	Cross Timbers	864.6741	21037	0.00065678	4	390032720	390032618	Western Cross Timbers	WWAC	Washita-Red	Fair	NA	NA	4	40	164	15	70	0	0	0	0	Sand	Silt	0.8	0.2	0	40	1.5	0.301334133	0	20	5	1.16	4.953935312	152.3949947	179.5508807	955.1344033
OK520530-00-0060M _ 2014	Fourmile Creek: Adams Park	OK520530-00-0060M	-97.97684	35.53243	FALSE	2014	1.11E+11	1110030107	11100301	391696	WATO	Central Great Plains	32.3739	41220	0.00222999	2	390003599	390003589	Prairie Tableland	WWAC	Arkansas-Canadian	Poor	0.55421875	Slightly Impaired	0	481	980	40	30	0	0	0	0	Silt	Sand	0.75	0.25	0	40	0.3	0.060430424	1	1	10	1.15	4.794451799	151.6514189	180.5184693	868.7809204
OK310800-01-0190G _ 2014	Mill Creek: Lower	OK310800-01-0190G	-96.81308333	34.23069444	FALSE	2014	1.11E+11	1113030401	11130304	430446	TISH	Cross Timbers	248.346	20920	0.00252782	3	390006056	390005995	Eastern Cross Timbers	WWAC	Washita-Red	Excellent	1.041050556	Non-Impaired	0	18	47	100	0	0	0	0	0	Silt	Bedrock	0.3	0.8	0.1	26.66666667	0.8	0.150929325	0	50	0	1.12	4.721337405	85.06424947	161.3504634	1032.798678
OK310800-02-0190D _ 2014	Chigley Sandy Creek	OK310800-02-0190D	-97.122	34.514	FALSE	2014	1.11E+11	1113030308	11130303	19958000	PAUL	Cross Timbers	122.8959	25309	0.001942	3	390088364	390088594	Northern Cross Timbers	WWAC	Washita-Red	Poor	NA	NA	0	40	56	0	90	5	0	0	0	Sand	Gravel	0.6	0.45	0.15	150	0.6	0.117410863	0	20	80	1.11	3.267253638	148.8301415	162.4095487	999.1591385
OK220300-00-0040C _ 2014	Emachaya Creek	OK220300-00-0040C	-95.2514	35.2492	FALSE	2014	1.11E+11	1109020408	11090204	512495	MCAL	Arkansas Valley	69.0534	15351	0.00142322	3	390008106	390007799	Lower Canadian Hills	WWAC	Arkansas-Canadian	Fair	NA	NA	0	112.5	150.5	35	10	10	0	0	0	Silt	Sand	0.95	0.2	0.05	15	2.5	0.57101357	0	20	15	2.12	3.42	132.58	138.8976123	1153.866225
OK310800-01-0120G _ 2014	Pennington Creek	OK310800-01-0120G	-96.682	34.241	FALSE	2014	1.11E+11	1113030402	11130304	430426	TISH	-999	243.0036	20044	0.00292724	4	390006052	390006093	Eastern Cross Timbers	-999	Washita-Red	Very Poor	0.879977056	Non-Impaired	15	117	201	2	95	0	0	0	0	Sand	Silt	0.65	0.9	0	32.8125	1.5	0.351975859	0	50	6.5	1.05	5.088538918	152.4	162.9674924	1048.555553
OK310800-01-0090G _ 2014	Big Sandy Creek	OK310800-01-0090G	-96.63492	34.23133	FALSE	2014	1.11E+11	1113030402	11130304	430424	TISH	Cross Timbers	66.7197	20372	0.00244635	2	390006051	390006058	Eastern Cross Timbers	WWAC	Washita-Red	Good	0.945594851	Non-Impaired	0	59	110	0	37.5	15	0	0	0	Sand	Gravel	0.7	0.35	0	190	0.3	0.06762726	0	30	40	1.15	6.62	152.4	139.7825607	1058.493535
OK311300-01-0400C _ 2014	Jimmy Creek: Prose	OK311300-01-0400C	-98.58164	34.7864	FALSE	2014	1.11E+11	1113020201	11130202	673246	WAL2	Wichita Mountains	29.6118	44482	0.00962289	3	390017112	390017118	Wichita Mountains	WWAC	Washita-Red	Excellent	0.761525995	Slightly Impaired	7	185.5	305	0	40	15	15	0	2.5	Sand	Gravel	0.85	0.25	0.05	56	0.9	0.190938805	0.2	13.5	15	1.02	2.028743853	144.0506035	182.88	831.6448694
OK310810-03-0010R _ 2014	Wildhorse Creek: near Tatums	OK310810-03-0010R	-97.457	34.502	FALSE	2014	1.11E+11	1113030305	11130303	19958048	PAUL	Cross Timbers	886.0581	27400	0.00202718	3	390088385	390088690	Northwestern Cross Timbers	WWAC	Washita-Red	Poor	NA	NA	4	9	40	5	85	0	0	0	0	Sand	Silt	0	1	0	35	0.5	0.111233454	0	20	0	1.1	5.291402552	95.73506051	181.332991	956.7948666
OK311310-03-0030B _ 2014	Jack Creek	OK311310-03-0030B	-98.6984	34.3043	FALSE	2014	1.11E+11	1113020303	11130203	575926	GRA2	Central Great Plains	184.7763	31093	0.00258588	3	390013150	390013158	Broken Red Plains	WWAC	Washita-Red	Poor	NA	NA	0	25	25	100	0	0	0	0	0	Silt	Gravel	0.6	0	0	45	0.4	0.116395973	0	2	17.5	1.09	1.621713816	152.4	182.88	773.8283357
OK311300-04-0060H _ 2014	Medicine Creek	OK311300-04-0060H	-98.58	34.772	FALSE	2014	1.11E+11	1113020201	11130202	673264	WAL2	Wichita Mountains	112.2642	45074	0.00414911	3	390017116	390017113	Wichita Mountains	WWAC	Washita-Red	Excellent	NA	NA	27	9	77	0	40	5	7.5	0	7.5	Sand	Bedrock	1	0	0	340	0.5	0.154508515	0	50	0	1.17	1.71	152.4	182.88	838.6128083
OK311510-02-0090D _ 2014	Buffalo Creek	OK311510-02-0090D	-99.867	35.321	FALSE	2014	1.11E+11	1112030203	11120302	13755337	ERIC	Central Great Plains	237.1896	58420	0.00151622	4	390077051	390077053	Rolling Red Hills	WWAC	Washita-Red	Very Poor	0.790512001	Slightly Impaired	0	62	463	1	93	0	0	0	0	Sand	Silt	0	0.95	0.05	38.75	0.3	0.06762726	0	8.75	2	1.33	10.03932107	152.3804293	182.8672082	660.2102202
OK310840-01-0060B _ 2014	Quartermaster Creek	OK310840-01-0060B	-99.3207	35.6823	FALSE	2014	1.11E+11	1113030104	11130301	3141274	CHEY	Central Great Plains	448.4088	50694	0.00086313	5	390033283	390033291	Rolling Red Hills	WWAC	Washita-Red	Poor	NA	NA	0	37	150	95	0	0	0	0	0	Silt	Boulder	0.7	0	0	50	0.3	0.078743666	0	0	9	1.17	8.794366707	149.300965	182.6172898	726.0865001
OK310840-02-0210H _ 2014	Rush Creek	OK310840-02-0210H	-99.8548	35.6738	FALSE	2014	1.11E+11	1113030102	11130301	3141350	CHEY	Central Great Plains	157.1958	65781	0.00428419	3	390033302	390033288	Rolling Red Hills	WWAC	Washita-Red	Excellent	NA	NA	0	114	133	0	3	0	0	0	0	Sand	Boulder	1	1	0	102.5	1	0.181417831	0	10	96.5	1.06	23.29134386	151.8191182	182.88	640.3148622
OK310830-03-0190C _ 2014	Beaver Creek	OK310830-03-0190C	-98.958	35.533	FALSE	2014	1.11E+11	1113030202	11130302	679879	FTCB	Central Great Plains	202.8492	46545	0.00162316	3	390017619	390017622	Rolling Red Hills	WWAC	Washita-Red	Excellent	0.635854053	Slightly Impaired	0	125	394	37.5	0	0	0	0	0	Silt	Boulder	0.15	0.85	0	20	0.5	0.084856143	0	5	55	1.53	3.730309956	144.3858364	182.88	795.248765
OK310830-03-0100C _ 2014	Boggy Creek	OK310830-03-0100C	-98.879	35.306	FALSE	2014	1.11E+11	1113030204	11130302	682399	FTCB	Central Great Plains	307.5408	43301	0.00107297	4	390018034	390018050	Rolling Red Hills	WWAC	Washita-Red	Excellent	NA	NA	1	137	184	53	1	0	0	0	0	Silt	Sand	0.35	0.65	0	18.33333333	0.9	0.156036719	0	0	2.5	1.27	3.520605167	149.6897555	182.88	775.0378049
OK310830-03-0070D _ 2014	Cavalry Creek	OK310830-03-0070D	-98.853	35.277	FALSE	2014	1.11E+11	1113030204	11130302	682457	FTCB	Central Great Plains	270.621	43107	0.00124606	4	390018056	390018051	Rolling Red Hills	WWAC	Washita-Red	Poor	NA	NA	1	174	345	85	0	0	0	0	0	Silt	Cobble	0.65	0.35	0	20	4	0.484225749	0	10	2	1.39	3.800402042	150.3382259	182.88	771.4590259
OK120400-02-0110D _ 2013	George's Fork of Dirty Creek	OK120400-02-0110D	-95.24544444	35.49352778	FALSE	2013	1.11E+11	1111010202	11110102	383548	WEBR	Cross Timbers	135.6939	14646	1.00E-05	4	390003169	390002980	Northern Cross Timbers	WWAC	Arkansas-Canadian	Excellent	0.464896359	Moderately Impaired	6	102	135	22.5	0	0	12.5	5	0	Silt	Cobble	0.9	0.05	0.05	27.5	1.1	0.263156631	0.025	5	20	1.27	3.044918132	120.3030139	100.5507547	1177.099276
OK120400-02-0030H _ 2013	South Fork Dirty Creek	OK120400-02-0030H	-95.2169	35.4503	FALSE	2013	1.11E+11	1111010202	11110102	383150	WEBR	Arkansas Valley	119.8692	14621	0.00056693	4	390003098	390003080	Northern Cross Timbers	WWAC	Arkansas-Canadian	Fair	0.467107352	Moderately Impaired	2	113	153	15	25	22.5	0	0	0	Sand	Gravel	1	0	0	25.55555556	1.3	0.338637182	0.05	10	37.5	1.46	2.84	148.2	98.59519484	1174.183636
OK120400-02-0190F _ 2013	Elk Creek	OK120400-02-0190F	-95.5031	35.5223	FALSE	2013	1.11E+11	1111010201	11110102	381268	WEBR	Cross Timbers	231.4053	16879	0.00090425	4	390002800	390002849	Northern Cross Timbers	WWAC	Arkansas-Canadian	Excellent	NA	NA	29	53	101	2.5	0	15	0	0	0	Gravel	Silt	0.95	0.1	0	64	0.8	0.232427621	0.15	18.75	20	1.19	2.91	121.15	89.73240991	1153.140982
OK220600-01-0100J _ 2013	Mill Creek	OK220600-01-0100J	-95.8036	35.2201	FALSE	2013	1.11E+11	1109020401	11090204	511265	MCAL	Arkansas Valley	184.1571	18507	1.00E-05	5	390007852	390007858	Lower Canadian Hills	WWAC	Arkansas-Canadian	Fair	0.543292845	Slightly Impaired	0	150	194	20	20	0	0	0	0	Silt	Silt	0.85	0.1	0.05	27.14285714	1.2	0.376164857	0.2	15	25	1.6	6.12	71.62	149.0077879	1148.88042
OK220600-01-0070P _ 2013	Longtown Creek	OK220600-01-0070P	-95.4728	35.1804	FALSE	2013	1.11E+11	1109020407	11090204	511463	MCAL	Arkansas Valley	83.4372	18322	1.00E-05	3	390007894	390007896	Lower Canadian Hills	WWAC	Arkansas-Canadian	Fair	NA	NA	4	78	117	0	10	65	0	0	0	Gravel	Sand	1	0	0	93.33333333	1	0.253093851	0.125	0	40	1.5	3.42	132.58	152.5143312	1184.747639
OK220100-04-0020H _ 2013	Fourche Maline Creek: Leflore	OK220100-04-0020H	-94.94525	34.91994444	FALSE	2013	1.11E+11	1111010505	11110105	6047750	WILB	Arkansas Valley	692.7399	15007	0.00062816	4	390040433	390040436	Arkansas Valley Plains	WWAC	Arkansas-Canadian	Excellent	0.786183889	Slightly Impaired	1	69	75	10	0	30	20	0	0	Gravel	Cobble	0.95	0.05	0.05	62.5	1.3	0.321450631	0	50	15	1.19	2.258305732	146.5495223	152.3048291	1293.827389
OK520800-01-0050M _ 2013	Bird Creek: Upstream	OK520800-01-0050M	-96.4235	35.03361111	FALSE	2013	1.11E+11	1109020304	11090203	482552	HOLD	-999	89.9055	22582	0.00113391	2	390006389	390006441	Northern Cross Timbers	-999	Arkansas-Canadian	Very Poor	1.02667156	Non-Impaired	0	27	34	70	10	0	0	0	0	Silt	Sand	1	0	0	28.33333333	0.5	0.094045908	0.05	20	15	1.16	4.44087829	129.587443	151.8229532	1047.146061
OK220100-01-0180B _ 2013	Caston Creek	OK220100-01-0180B	-94.7386	34.9578	FALSE	2013	1.11E+11	1111010506	11110105	6047306	WILB	Arkansas Valley	187.6941	14002	1.00E-05	4	390040265	390040350	Arkansas Valley Plains	WWAC	Arkansas-Canadian	Excellent	NA	NA	0	43	65	10	10	22.5	30	0	0	Cobble	Gravel	0.6	0.55	0	255	1	0.276907866	0	0	62.5	1.27	4.26	103.4	160.033662	1215.35725
OK220100-02-0080B _ 2013	Big Creek	OK220100-02-0080B	-94.4981	34.7692	FALSE	2013	1.11E+11	1111010502	11110105	6047458	WILB	Ouachita Mountains	111.7071	22563	0.00618212	3	390040300	390040074	Fourche Mountains	CWAC	Arkansas-Canadian	Excellent	0.213982358	Moderately Impaired	14	37	128	0	5	5	50	10	0	Cobble	Boulder	0.5	0.55	0.1	74	1.2	0.321169297	0	46.25	70	1.25	4.9	93.14	176.8543565	1324.524127
OK220600-02-0010F _ 2013	Coal Creek	OK220600-02-0010F	-95.852	34.9695	FALSE	2013	1.11E+11	1109020405	11090204	515311	MCAL	Arkansas Valley	594.6363	18291	0.00112026	5	390008686	390008682	Lower Canadian Hills	WWAC	Arkansas-Canadian	Excellent	0.385917002	Moderately Impaired	4	109.5	142.5	10	5	25	32.5	5	0	Cobble	Gravel	0.95	0.05	0.05	21.57894737	2	0.438213502	0	20	12.5	1.25	6.12	71.62	157.8327529	1116.832929
OK120420-02-0050G _ 2013	Polecat Creek: 33rd West	OK120420-02-0050G	-96.0297	36.0151	FALSE	2013	1.11E+11	1111010101	11110101	368897	BIXB	Cross Timbers	860.2551	18691	0.00040431	5	390001554	390001558	Northern Cross Timbers	WWAC	Arkansas-Canadian	Excellent	0.415444997	Moderately Impaired	47	54	124	10	0	4	10	2	0	Silt	Silt	0.55	0.45	0.05	23.52941176	1.6	0.380495514	0	10	1	1.2	2.910845874	121.1250908	118.1567393	1078.979206
OK520700-05-0140H _ 2013	Captain Creek	OK520700-05-0140H	-97.0799	35.6811	FALSE	2013	1.11E+11	1110030303	11100303	532755	BRIS	Cross Timbers	152.8974	26226	0.00097245	3	390010016	390009991	Northern Cross Timbers	WWAC	Arkansas-Canadian	Fair	0.387927326	Moderately Impaired	25	43	98	0	70	0	0	0	0	Sand	Gravel	0.4	0.8	0	40	1.4	0.291397374	0.075	0	5	1	6.149748151	96.91068862	180.4069905	951.8687089
OK520810-00-0030D _ 2013	Hog Creek	OK520810-00-0030D	-97.2497	35.3195	FALSE	2013	1.11E+11	1109020301	11090203	482070	HOLD	Cross Timbers	125.0154	32217	0.00135343	2	390006294	390006304	Northern Cross Timbers	WWAC	Arkansas-Canadian	Fair	0.464966899	Moderately Impaired	3	90	139	10	70	0	0	0	0	Sand	Silt	0.175	0.95	0.1	30	0.9	0.182297814	0	8.75	5	1.11	6.12	86.61	180.44	982.2472824
OK520700-05-0170A _ 2013	Bear Creek	OK520700-05-0170A	-97.1174	35.7102	FALSE	2013	1.11E+11	1110030302	11100303	532589	BRIS	Cross Timbers	298.2672	26232	0.00011954	4	390009963	390009966	Northern Cross Timbers	WWAC	Arkansas-Canadian	Fair	0.474179245	Moderately Impaired	8	42	81	86	10	0	0	0	0	Silt	Sand	0.5	0.5	0	43.33333333	0.9	0.208139458	0	0	1	1	6.305228951	150.7479616	180.862099	947.1872766
OK520600-03-0010D _ 2013	Canadian Sandy Creek	OK520600-03-0010D	-96.70363333	34.81191667	FALSE	2013	1.11E+11	1109020204	11090202	6029570	BYAR	Arkansas Valley	526.8816	26122	0.00110799	4	390037780	390037769	Northern Cross Timbers	WWAC	U Canadian	Fair	0.302712085	Moderately Impaired	8	86	114	0	72.5	10	0	0	0	Sand	Gravel	0.35	0.95	0	165	0.8	0.194348106	0.125	5	32.5	1.76	6.261072261	89.21706294	157.9433474	1043.435239
OK520700-04-0260C _ 2013	Quapaw Creek	OK520700-04-0260C	-96.81963333	35.62213333	FALSE	2013	1.11E+11	1110030305	11100303	537699	BRIS	Cross Timbers	386.9478	24392	0.00022944	4	390011160	390011117	Northern Cross Timbers	WWAC	Arkansas-Canadian	Poor	0.461662376	Moderately Impaired	3	40	77	0	90	0	0	0	0	Sand	Cobble	0.1	1	0	135	0.3	0.057120153	0.05	10	5	1.04	4.944280959	115.5069973	174.2972557	981.7283351
OK520500-02-0010C _ 2013	Wewoka Creek: Downstream	OK520500-02-0010C	-96.21346667	35.2187	FALSE	2013	1.11E+11	1110030205	11100302	418089	SHAW	-999	1090.7244	21354	0.00109466	4	390005438	390005432	Northern Cross Timbers	-999	Arkansas-Canadian	Very Poor	0.50809448	Moderately Impaired	0	27	29	0	85	5	0	0	0	Sand	Gravel	0.7	0.45	0.1	90	1.2	0.252579908	0	5	0	1.54	3.563128985	128.6242526	132.5148883	1120.74346
OK520800-03-0010D _ 2013	Salt Creek	OK520800-03-0010D	-96.66755	35.04896667	FALSE	2013	1.11E+11	1109020302	11090203	482516	HOLD	Cross Timbers	546.7752	24989	0.00071002	4	390006375	390006378	Northern Cross Timbers	WWAC	Arkansas-Canadian	Fair	0.622963835	Slightly Impaired	8	39	61	0	82.5	7.5	0	0	0	Sand	Gravel	0.1	1	0	200	0.3	0.063312515	0.25	0	15	1.14	6.049346435	87.3850906	170.1832181	1048.21995
OK120410-01-0100T _ 2013	Cloud Creek	OK120410-01-0100T	-95.61316667	35.74022222	TRUE	2013	1.11E+11	1111010104	11110101	370945	BIXB	Central Irregular Plains	397.4112	16168	1.00E-05	4	390002050	390001898	Osage Cuestas	WWAC	Arkansas-Canadian	Excellent	NA	NA	7	65	348	1	85.5	1	0	0	0	Sand	Gravel	0.8	0.2	0	105	0.9	0.244024635	0	12.75	7.5	1.14	2.91	121.15	90.51617817	1117.265174
OK120420-01-0025M _ 2013	Unnamed Tributary of Twin Hills Creek: S. 71st E. Ave.	OK120420-01-0025M	-95.8973	36.0285	FALSE	2013	1.11E+11	1111010103	11110101	368139	BIXB	Central Irregular Plains	6.1749	20693	0.004	1	390001457	390001445	Osage Cuestas	WWAC	Arkansas-Canadian	Very Poor	NA	NA	0	143.5	313.5	0	7.5	2.5	0	0	0	Sand	Gravel	0.3	0.6	0.1	60	0.5	0.103074215	0.333333333	0	25	1.23	3.983568565	127.9412991	149.9870966	1065.944724
OK520700-04-0020F _ 2013	Dry Creek	OK520700-04-0020F	-96.69491667	35.6848	FALSE	2013	1.11E+11	1110030304	11100303	536873	BRIS	Cross Timbers	447.606	23769	0.00068328	4	390010912	390010903	Northern Cross Timbers	WWAC	Arkansas-Canadian	Excellent	0.623885778	Slightly Impaired	2	108	112	5	80	0	0	0	0	Sand	Silt	0.2	0.85	0	120	0.4	0.088856515	NA	0	27.5	1.01	5.082460177	123.9104071	173.3730297	1003.597257
OK220600-01-0190M _ 2013	Middle Creek: Buzzard Roost Ranch	OK220600-01-0190M	-96.05408	35.17027	FALSE	2013	1.11E+11	1109020402	11090204	513841	MCAL	Arkansas Valley	54.7515	20644	0.00133457	2	390008608	390008609	Northern Cross Timbers	WWAC	Arkansas-Canadian	Fair	0.296150729	Moderately Impaired	14	745	783.5	0	7.5	20	0	0	0	Gravel	Sand	0.9	0	0	16.5	2.3	0.648882133	0.15	40	25	1	5.875546951	75.39188771	140.1095992	1118.492553
OK121600-02-0030D _ 2013	Saline Creek	OK121600-02-0030D	-95.09292	36.282	FALSE	2013	1.11E+11	1107020905	11070209	21772915	VINI	Ozark Highlands	274.5108	19538	0.00283427	4	390126154	390126225	Dissected Springfield Plateau-Elk River Hills	CWAC	Neosho-Grand	Excellent	0.960983862	Non-Impaired	216	6	227	0	0	10	0	0	90	Bedrock	Gravel	0.05	1	0.55	266.6666667	0.5	0.081285575	0	10	0	1	4.442117565	147.3572684	165.8292636	1156.373085
OK121600-05-0150G _ 2013	Spavinaw Creek	OK121600-05-0150G	-94.7716	36.3437	FALSE	2013	1.11E+11	1107020903	11070209	21771031	VINI	Ozark Highlands	518.8824	24427	0.00125902	4	390125834	390125832	Dissected Springfield Plateau-Elk River Hills	WWAC	Neosho-Grand	Excellent	0.988912658	Non-Impaired	0	45	54	1.5	15	75	5	0	0	Gravel	Sand	0.6	0.9	0.2	248.3333333	1.3	0.233373685	0	15	10	1.04	4.64	146.46	162.9157037	1186.675235
OK120400-01-0120C _ 2013	Greenleaf Creek	OK120400-01-0120C	-95.131603	35.671273	TRUE	2013	1.11E+11	1111010203	11110102	380818	WEBR	Boston Mountains	177.0858	15867	0.00331412	4	390002675	390130842	Osage Cuestas	WWAC	Arkansas-Canadian	Excellent	0.544217674	Slightly Impaired	54	65	165	5	0	57.5	10	7.5	0	Gravel	Cobble	0.8	0.25	0.05	65	8	1.042296194	0	50	5.5	1.1	5.07	107.59	181.1304329	1171.371548
OK220100-01-0160G _ 2013	Sugar Loaf Creek	OK220100-01-0160G	-94.57555556	34.99888889	TRUE	2013	1.11E+11	1111010506	11110105	6043928	WILB	Arkansas Valley	161.4429	13474	1.00E-05	4	390039241	390039242	Arkansas Valley Plains	WWAC	Arkansas-Canadian	Good	NA	NA	2	111	135	10	2.5	40	17.5	0	0	Gravel	Cobble	1	0	0	33	1.5	0.350346882	0	10	27.5	1.4	1.9	152.4	166.598799	1230.790757
OK220100-03-0010G _ 2013	Brazil Creek	OK220100-03-0010G	-94.76902778	35.13880556	TRUE	2013	1.11E+11	1111010507	11110105	6039830	WILB	Arkansas Valley	474.7212	13451	0.00011795	5	390038522	390038497	Arkansas Valley Plains	WWAC	Arkansas-Canadian	Excellent	0.473705389	Moderately Impaired	13	81	142	0	0	10	20	0	50	Bedrock	Cobble	0.9	0.15	0	19.58333333	1.5	0.4646729	0	10	10	1.2	3.365601996	130.4180287	146.2960528	1227.029962
OK121700-06-0010G _ 2013	Flint Creek	OK121700-06-0010G	-94.7078	36.1961	FALSE	2013	1.11E+11	1111010305	11110103	399514	COOK	Ozark Highlands	299.5704	26463	0.00174707	3	390004198	390003855	Dissected Springfield Plateau-Elk River Hills	WWAC	Arkansas-Canadian	Excellent	0.736873714	Slightly Impaired	0	142	221	1	1.5	93.5	1	0	0	Gravel	Sand	0.45	1	0.05	71.25	1	0.244510349	0	50	3	1.11	5.053858308	146.8045973	156.9233447	1224.919282
OK220600-03-0050F _ 2013	Peaceable Creek	OK220600-03-0050F	-95.65416667	34.85191667	FALSE	2013	1.11E+11	1109020404	11090204	516065	MCAL	Arkansas Valley	349.2171	18881	0.00236595	4	390008892	390008893	Lower Canadian Hills	WWAC	Arkansas-Canadian	Fair	0.785518106	Slightly Impaired	3	76	103	0	15	15	0	0	0	Gravel	Gravel	0.95	0.15	0	25.33333333	1.5	0.387167025	0.175	5	25	1.38	5.900862069	132.1732461	147.5567648	1150.992625
OK520500-01-0170E _ 2013	Bad Creek	OK520500-01-0170E	-96.0468	35.3376	FALSE	2013	1.11E+11	1110030207	11100302	417929	SHAW	Cross Timbers	93.1545	20353	0.00060855	2	390005384	390005535	Northern Cross Timbers	WWAC	Arkansas-Canadian	Excellent	0.785103479	Slightly Impaired	18	45	133	0	0	0	0	5	32.5	Bedrock	Boulder	0.9	0.15	0	40	1.6	0.41517473	0	50	NA	1.1	7.562635586	91.8168982	142.7377386	1115.130542
OK121700-03-0290B _ 2013	Flint Creek: Fiddlers Bend, Above Illinois River	OK121700-03-0290B	-94.71891667	36.17488889	FALSE	2013	1.11E+11	1111010305	11110103	397890	COOK	Ozark Highlands	327.9375	26224	0.00231566	4	390003855	390003871	Dissected Springfield Plateau-Elk River Hills	WWAC	Arkansas-Canadian	Excellent	0.776033533	Slightly Impaired	12	441.5	506	0	10	60	30	0	0	Gravel	Cobble	0.25	1	0.1	87.5	1.1	0.231021069	0.121212121	1.75	22.5	1.16	5.18797649	147.5970109	158.5219193	1224.165955
OK520500-01-0200D _ 2013	Alabama Creek	OK520500-01-0200D	-96.1446	35.3355	FALSE	2013	1.11E+11	1110030207	11100302	417941	SHAW	Cross Timbers	72.5256	23914	0.00175757	1	390005390	390005530	Northern Cross Timbers	WWAC	Arkansas-Canadian	Excellent	0.783468304	Slightly Impaired	7	96	144	5	27.5	15	10	0	0	Sand	Gravel	0.8	0.2	0.1	30	0.9	0.286706409	0.025	3.75	22.5	1.1	5.926076554	89.96066301	165.5573941	1109.957228
OK121700-03-0370V _ 2013	Ballard Creek: Wainscott	OK121700-03-0370V	-94.548142	36.014656	FALSE	2013	1.11E+11	1111010306	11110103	399046	COOK	Ozark Highlands	67.4766	32922	0.0034337	3	390004162	390004138	Springfield Plateau	WWAC	Arkansas-Canadian	Good	0.3397109	Moderately Impaired	253	719	1115	0	2.5	25	17.5	0	30	Bedrock	Gravel	0.55	0.8	0.1	155	0.6	0.120060601	0.964285714	0	65	1.025	3.303709971	152.1307264	158.4225319	1229.31547
OK520700-01-0220D _ 2013	Montezumah Creek	OK520700-01-0220D	-95.9521	35.5359	FALSE	2013	1.11E+11	1110030310	11100303	533989	BRIS	Cross Timbers	125.7588	18906	0.00077313	3	390010308	390010343	Northern Cross Timbers	WWAC	Arkansas-Canadian	Excellent	NA	NA	2	126	136	40	0	0	0	0	0	Silt	Cobble	0.85	0.15	0	60	1.5	0.295440875	0	20	45	1.59	4.105287273	102.7068291	134.031466	1102.316247
OK121600-01-0290R _ 2013	Spring Creek: Fram Site	OK121600-01-0290R	-94.947	36.12547222	FALSE	2013	1.11E+11	1107020906	11070209	21771551	VINI	Ozark Highlands	117.6534	26996	0.0036875	3	390125958	390125960	Dissected Springfield Plateau-Elk River Hills	CWAC	Neosho-Grand	Excellent	NA	NA	92.5	557	747	0	5	40	15	0	0	Gravel	Cobble	0.7	0	0.025	220	1.1	0.187844455	0.1625	10	20	1.27	4.64	146.46	153.658106	1208.120259
OK121700-05-0010G _ 2013	Baron Fork River: Welling Road	OK121700-05-0010G	-94.897	35.86811111	FALSE	2013	1.11E+11	1111010307	11110103	400880	COOK	Ozark Highlands	884.4687	20107	0.00097247	5	390004563	390004567	Dissected Springfield Plateau-Elk River Hills	CWAC	Arkansas-Canadian	Good	0.640304822	Slightly Impaired	35.5	370	542.5	0	10	50	27.5	0	0	Gravel	Cobble	0.25	0.95	0.15	96	1.6	0.343913995	0	8	22.5	1	4.64	146.46	169.8353344	1216.398682
OK520700-02-0200D _ 2013	Nuyaka Creek	OK520700-02-0200D	-96.2121	35.5954	FALSE	2013	1.11E+11	1110030308	11100303	537745	BRIS	Cross Timbers	163.8477	20750	1.00E-05	3	390011177	390011145	Northern Cross Timbers	WWAC	Arkansas-Canadian	Good	0.700948572	Slightly Impaired	18	68	98	7.5	0	2.5	0	0	0	Silt	Gravel	0.95	0.05	0	15	1	0.216181552	0	0	35	1.04	2.91	121.15	142.3699498	1075.949169
OK121700-03-0040Q _ 2013	Tahlequah Town Branch: History Trail	OK121700-03-0040Q	-94.97238	35.91956	FALSE	2013	1.11E+11	1111010308	11110103	400552	COOK	Ozark Highlands	12.4911	24377	0.00918276	2	390004467	390004484	Dissected Springfield Plateau-Elk River Hills	WWAC	Arkansas-Canadian	NA	NA	NA	12	8	41	2	5	69	5	0	0	Gravel	Sand	0.6	0.2	0.2	25	0.7	0.18847761	0	0	35	1.11	4.64	146.46	177.8422257	1214.023267
OK121700-03-0080U _ 2013	Illinois River @ IR Ranch	OK121700-03-0080U	-94.78333	36.099	FALSE	2013	1.11E+11	1111010308	11110103	398492	COOK	Ozark Highlands	20.9322	26233	0.00554366	2	390004027	390004011	Dissected Springfield Plateau-Elk River Hills	WWAC	Arkansas-Canadian	NA	NA	NA	0	12	12	0	1	80	19	0	0	Gravel	Cobble	0.1	0.95	0.05	195	0.9	0.221167932	0	5	0	1.01	6.368895246	147.4575924	178.0750658	1214.267461
OK121700-03-0080A _ 2013	Illinois River @ Todd Access	OK121700-03-0080A	-94.86922	35.95894	FALSE	2013	1.11E+11	1111010308	11110103	400134	COOK	Ozark Highlands	2423.5353	21945	1.00E-05	6	390004353	390004373	Dissected Springfield Plateau-Elk River Hills	WWAC	Arkansas-Canadian	NA	NA	NA	0	29	29	2	8	75	15	0	0	Gravel	Cobble	0.923076923	0.076923077	0	35.78947368	2.7	0.737331147	0.384615385	0	5	1.01	8.99	148.97	160.4850085	1214.337524
OK520700-03-0100B _ 2013	Salt Creek	OK520700-03-0100B	-96.4765	35.6962	FALSE	2013	1.11E+11	1110030306	11100303	536689	BRIS	Cross Timbers	240.0435	22413	0.00059143	4	390010857	390010864	Northern Cross Timbers	WWAC	Arkansas-Canadian	Fair	0.389510643	Moderately Impaired	0	67	76	0	95	0	0	0	0	Sand	Silt	0.85	0.45	0	55	1.5	0.251385989	0	40	20	1.06	6.12	86.61	157.3709817	1038.804776
OK121700-05-0010M _ 2013	Baron Fork at Hares	OK121700-05-0010M	-94.83576	35.92336	FALSE	2013	1.11E+11	1111010307	11110103	400496	COOK	Ozark Highlands	808.002	21954	0.00071231	5	390004452	390004464	Dissected Springfield Plateau-Elk River Hills	WWAC	Arkansas-Canadian	NA	NA	NA	0	25	516	0.5	2	67.5	15	0	0	Gravel	Cobble	0.425	0.45	0.1	118.3333333	1.7	0.398354458	0	8.75	0	1.3	7.762706117	148.2618373	170.3977473	1218.018834
OK121700-02-0270L _ 2013	Park Hill Branch Creek: Murrell Home	OK121700-02-0270L	-94.957	35.85468333	FALSE	2013	1.11E+11	1111010309	11110103	401724	COOK	Ozark Highlands	33.6096	21564	0.00576766	3	390004770	390004609	Dissected Springfield Plateau-Elk River Hills	WWAC	Arkansas-Canadian	Fair	0.501014331	Moderately Impaired	338	263.5	859	0	5	10	20	0	67.5	Bedrock	Cobble	0.2	0.95	0	103.3333333	0.5	0.120319138	0.1	43.75	45	1.03	3.556008553	146.0087954	144.9643388	1212.976927
OK121700-05-0090P _ 2013	Tyner Creek: TB5	OK121700-05-0090P	-94.7251	36.0281	FALSE	2013	1.11E+11	1111010307	11110103	398888	COOK	Ozark Highlands	46.9269	27139	0.00425347	2	390004123	390004128	Dissected Springfield Plateau-Elk River Hills	WWAC	Arkansas-Canadian	NA	NA	NA	0	54	54	0	1	80	18	0	0	Gravel	Cobble	0.545454545	0.272727273	0.272727273	33.33333333	1	0.305845822	0	20	0	1.38	4.64	146.46	164.6433505	1212.717769
OK121700-03-0040P _ 2013	Tahlequah Town Branch: Spring Street	OK121700-03-0040P	-94.97	35.91786111	FALSE	2013	1.11E+11	1111010308	11110103	400552	COOK	Ozark Highlands	12.4911	24377	0.00918276	2	390004467	390004484	Dissected Springfield Plateau-Elk River Hills	CWAC	Arkansas-Canadian	Fair	0.608327147	Slightly Impaired	59	299	584	5	10	32.5	20	0	0	Gravel	Cobble	0.3	0.4	0.15	140	0.6	0.174472571	0.307692308	2.75	27.5	1.16	4.64	146.46	177.8422257	1214.023267
OK121700-03-0040I _ 2013	Tahlequah Town Branch: Felts Park	OK121700-03-0040I	-94.97082	35.90106	FALSE	2013	1.11E+11	1111010308	11110103	400604	COOK	Ozark Highlands	17.3034	22096	0.00897208	2	390004484	390004761	Dissected Springfield Plateau-Elk River Hills	WWAC	Arkansas-Canadian	NA	NA	NA	0	4	6	0	2	45	36.5	0	0	Gravel	Cobble	0.5	0.3	0.4	100	0.4	0.098026504	0	2.75	10	1.33	4.64	146.46	177.9695386	1215.634591
OK121600-05-0160F _ 2013	Beaty Creek: Upper @ Betty C.	OK121600-05-0160F	-94.7191	36.3704	FALSE	2013	1.11E+11	1107020903	11070209	21770903	VINI	Ozark Highlands	4.6152	32103	0.01489221	1	390204307	390125805	Dissected Springfield Plateau-Elk River Hills	CWAC	Neosho-Grand	Excellent	0.796281724	Slightly Impaired	48	89	186	0	0	90	5	0	0	Gravel	Cobble	0.7	0.7	0	125	15	1.913853745	0	10	20	1.14	4.63974454	146.4611583	178.2914411	1181.601113
OK121600-02-0070F _ 2013	Little Saline Creek	OK121600-02-0070F	-95.071	36.27963889	FALSE	2013	1.11E+11	1107020905	11070209	21772639	VINI	Ozark Highlands	61.5708	21498	0.0056032	3	390126090	390126154	Dissected Springfield Plateau-Elk River Hills	WWAC	Neosho-Grand	Fair	0.950949191	Non-Impaired	9	31	48	0	0	60	30	0	0	Gravel	Cobble	0.1	0.95	0.2	80	0.9	0.189528109	0	10	70	1.25	4.380871233	147.6349808	164.3250295	1160.204358
OK120410-01-0030D _ 2013	Pecan Creek	OK120410-01-0030D	-95.4497	35.7842	FALSE	2013	1.11E+11	1111010105	11110101	370217	BIXB	Central Irregular Plains	132.8481	15859	0.00053803	4	390001871	390001857	Osage Cuestas	WWAC	Arkansas-Canadian	Good	0.230325914	Moderately Impaired	56	68	181	5	0	10	0	0	82.5	Bedrock	Gravel	0.55	0.45	0.05	150	0.8	0.189706881	0	20	6.5	1.08	3.318908701	123.2024071	100.1586253	1133.434347
OK311300-02-0010J _ 2013	East Cache Creek: Rogers Lane	OK311300-02-0010J	-98.3618	34.63778	FALSE	2013	1.11E+11	1113020201	11130202	673384	WAL2	Central Great Plains	1177.7715	33113	0.00085982	5	390017151	390017153	Cross Timbers Transition	WWAC	Washita-Red	Excellent	0.98408541	Non-Impaired	3.5	772	920.5	10	47.5	12.5	0	0	0	Sand	Gravel	0.35	0.85	0	105	2	0.337031743	0.15	10	5	1.06	3.074118931	138.9160938	182.0517952	851.0225387
OK520510-00-0080C _ 2013	Gar Creek	OK520510-00-0080C	-96.5355	35.3768	FALSE	2013	1.11E+11	1110030206	11100302	417903	SHAW	Cross Timbers	98.1153	26831	0.00152691	2	390005375	390005362	Northern Cross Timbers	WWAC	Arkansas-Canadian	Excellent	0.483849741	Moderately Impaired	12	33	68	10	40	30	0	0	0	Sand	Gravel	0.8	0.4	0	18.75	1.5	0.497689577	0	30	10	1.25	7.586922713	104.3024574	169.078052	1053.935131
OK520700-06-0010D _ 2013	Little Deep Fork	OK520700-06-0010D	-96.2104	35.6996	FALSE	2013	1.11E+11	1110030307	11100303	536621	BRIS	Cross Timbers	652.4586	20442	1.00E-05	5	390010837	390010845	Northern Cross Timbers	WWAC	Arkansas-Canadian	Fair	NA	NA	0	85	113	5	90	0	0	0	0	Sand	Silt	0.3	0.85	0	185	0.7	0.153848924	0	28.75	10	1.23	4.589717552	129.8511231	149.8516023	1060.034951
OK311300-02-0010H _ 2013	East Cache Creek: Big Green	OK311300-02-0010H	-98.370667	34.586917	FALSE	2013	1.11E+11	1113020201	11130202	673442	WAL2	Central Great Plains	1237.4838	32312	0.00065121	5	390017167	390017175	Cross Timbers Transition	WWAC	Washita-Red	Excellent	0.937225316	Non-Impaired	15.8	544	579.8	0	60	10	0	0	0	Sand	Gravel	0.75	0.4	0.05	41.25	1.5	0.355635621	0.525	11.5	10	1.13	3.117863701	141.9273618	182.0331403	847.6139396
OK520500-02-0090D _ 2013	Little Wewoka Creek	OK520500-02-0090D	-96.2957	35.2318	FALSE	2013	1.11E+11	1110030205	11100302	418307	SHAW	Cross Timbers	164.0142	22561	0.00066649	3	390005508	390005444	Northern Cross Timbers	WWAC	Arkansas-Canadian	Good	0.868315706	Non-Impaired	1	34	47	0	75	0	0	0	0	Sand	Silt	0.35	0.7	0.1	40	0.9	0.155900881	0	10	0	1.22	3.205886785	126.6111029	122.9198772	1103.68306
OK310800-02-0090T _ 2013	Rock Creek: 40' Swimming Hole	OK310800-02-0090T	-96.992	34.49133333	FALSE	2013	1.11E+11	1113030306	11130303	19960374	PAUL	Cross Timbers	135.3816	27583	0.00273441	4	390088973	390088997	Northern Cross Timbers	WWAC	Washita-Red	Good	1.00118735	Non-Impaired	80	289.5	1475.5	2.5	30	10	0	0	0	Sand	Gravel	0.9	0.2	0	38.82352941	0.8	0.190914762	0.125	10	20	1.02	3.312569111	56.61151904	171.2671794	1031.969737
OK310800-02-0122F _ 2013	Rock Creek: Oklahoma Street	OK310800-02-0122F	-96.9717777	34.5104444	FALSE	2013	1.11E+11	1113030306	11130303	19958996	PAUL	Cross Timbers	98.7822	29213	0.00190035	4	390088656	390088657	Northern Cross Timbers	WWAC	Washita-Red	Good	0.484080189	Moderately Impaired	2	451.5	479	17.5	60	10	0	0	0	Sand	Silt	0.9	0.15	0.05	67.5	1	0.177337098	0.6	4	42.5	1	3.392376082	48.61471282	168.7730008	1031.402351
OK220200-03-0010C _ 2013	Sallisaw Creek: Lower	OK220200-03-0010C	-94.86175	35.46461111	FALSE	2013	1.11E+11	1111010401	11110104	1543355	SALL	-999	469.5858	14592	1.00E-05	4	390030650	390030266	Arkansas Valley Plains	-999	Arkansas-Canadian	Very Poor	0.652637295	Slightly Impaired	15	34.5	75	0	10	15	20	1	35	Bedrock	Cobble	0.75	0.45	0	44	1.3	0.324585786	0	0	22.5	1.09	1.9	152.4	177.2723858	1190.196669
OK520510-00-0100F _ 2013	Turkey Creek	OK520510-00-0100F	-96.6479	35.3772	FALSE	2013	1.11E+11	1110030203	11100302	417889	SHAW	Cross Timbers	139.9572	26860	0.00073487	2	390005372	390005364	Northern Cross Timbers	WWAC	Arkansas-Canadian	Good	NA	NA	0	28	35	0	90	0	0	0	0	Sand	Gravel	0.7	0.8	0	43.33333333	1.1	0.225562699	0	10	15	1.37	6.584882275	124.2337894	126.3554665	1036.944355
OK121700-01-0020A _ 2013	Deep Branch	OK121700-01-0020A	-95.0799	35.5194	FALSE	2013	1.11E+11	1111010309	11110103	402326	COOK	Arkansas Valley	28.7478	16969	0.00528768	3	390004919	390004973	Lower Boston Mountains	WWAC	Arkansas-Canadian	Fair	0.460906335	Moderately Impaired	46	40	154	0	0	5	12.5	12.5	60	Bedrock	Boulder	0.75	0.3	0.05	95	1.5	0.285209805	0	15	17.5	1.13	5.067335575	107.6276634	172.573264	1179.215621
OK120400-01-0280E _ 2013	Manard Bayou	OK120400-01-0280E	-95.1634	35.7942	FALSE	2013	1.11E+11	1111010203	11110102	380482	WEBR	Boston Mountains	137.1699	16465	0.00311111	3	390002580	390002581	Osage Cuestas	WWAC	Arkansas-Canadian	Excellent	0.547347348	Slightly Impaired	32	36	88	0	0	15	0	0	75	Bedrock	Gravel	0.45	0.5	0.05	80	1	0.28933979	0	15	10	1.17	4.414680851	117.979539	163.2241576	1179.391351
OK121700-03-0370G _ 2013	Ballard Creek: Lower	OK121700-03-0370G	-94.56463889	36.10627778	TRUE	2013	1.11E+11	1111010306	11110103	398516	COOK	Ozark Highlands	117.8136	29265	0.00244227	3	390004032	390004232	Dissected Springfield Plateau-Elk River Hills	CWAC	Arkansas-Canadian	Excellent	0.865796964	Non-Impaired	0	70	89	0	5	75	5	0	0	Gravel	Cobble	0.55	0.8	0.15	200	1.1	0.237691344	0.051282051	40	10	1.2	4.612091771	146.5865457	153.3533534	1215.708663
OK121700-03-0030G _ 2013	Tahlequah Creek: Ross Branch	OK121700-03-0030G	-94.97092	35.89618	FALSE	2013	1.11E+11	1111010308	11110103	400612	COOK	Ozark Highlands	15.8085	22089	0.00721649	2	390004486	390004761	Dissected Springfield Plateau-Elk River Hills	CWAC	Arkansas-Canadian	Fair	0.716784415	Slightly Impaired	360	237.5	648	5	17.5	20	15	0	35	Bedrock	Gravel	0.15	0.9	0.1	60	0.5	0.104476094	0.375	2.75	45	1.11	4.580121581	146.435076	160.5582112	1214.934434
OK121700-02-0270N _ 2013	Parkhill Branch: Parkhill Rd.	OK121700-02-0270N	-94.9676	35.8548	FALSE	2013	1.11E+11	1111010309	11110103	400970	COOK	Ozark Highlands	18.7695	22549	0.00548036	2	390004588	390004586	Dissected Springfield Plateau-Elk River Hills	WWAC	Arkansas-Canadian	Poor	NA	NA	268	379	696.5	5	20	20	0	0	30	Bedrock	Gravel	0.35	0.65	0.1	47.5	0.8	0.202907886	0.275	1	47.5	1.04	2.76635064	145.6801053	140.7117516	1213.648763
OK520800-02-0080C _ 2013	Pecan Creek	OK520800-02-0080C	-97.1182	35.2032	FALSE	2013	1.11E+11	1109020303	11090203	481954	HOLD	Cross Timbers	84.6918	28971	0.0021763	2	390006264	390006270	Northern Cross Timbers	WWAC	Arkansas-Canadian	Fair	0.787614743	Slightly Impaired	1	27	45	0	87.5	0	0	0	0	Sand	Gravel	0.25	0.8	0	23	0.8	0.141531175	0	30	10	1.06	6.12	86.61	180.44	982.4894277
OK121700-03-0040G _ 2013	Tahlequah Town Branch: Basin Street	OK121700-03-0040G	-94.97	35.89683333	FALSE	2013	1.11E+11	1111010308	11110103	400604	COOK	Ozark Highlands	17.3034	22096	0.00897208	2	390004484	390004761	Dissected Springfield Plateau-Elk River Hills	CWAC	Arkansas-Canadian	Fair	0.671849581	Slightly Impaired	8	69.5	96.5	5	17.5	40	20	0	0	Gravel	Cobble	0	0.95	0.15	55	0.7	0.118783262	0.1	5	57.5	1	4.64	146.46	177.9695386	1215.634591
OK220200-02-0130E _ 2013	Vian Creek	OK220200-02-0130E	-94.9837	35.5074	FALSE	2013	1.11E+11	1111010403	11110104	1539693	SALL	-999	64.1529	16273	0.00323223	3	390030046	390030168	Arkansas Valley Plains	-999	Arkansas-Canadian	Very Poor	0.385997843	Moderately Impaired	13	56	115	0	5	55	25	5	0	Gravel	Cobble	0.55	0.4	0.1	48.33333333	1.5	0.293700335	0.15	13.75	12.5	1.2	3.650543726	129.1685323	179.6560772	1191.019285
OK121700-06-0040G _ 2013	Battle Creek: Battle Branch	OK121700-06-0040G	-94.68436111	36.2104167	TRUE	2013	1.11E+11	1111010305	11110103	397620	COOK	Ozark Highlands	21.6927	29332	0.00533388	2	390003765	390003773	Dissected Springfield Plateau-Elk River Hills	CWAC	Arkansas-Canadian	Excellent	0.792997437	Slightly Impaired	71	130	244	0	2.5	84	5	0	0	Gravel	Cobble	0.55	0.8	0.05	36.66666667	1.3	0.301334133	0	20	40	1.13	4.624987544	146.5280717	153.6536427	1222.603562
OK520700-03-0040F _ 2013	Sandy Creek	OK520700-03-0040F	-96.3587	35.6683	FALSE	2013	1.11E+11	1110030308	11100303	537165	BRIS	Cross Timbers	88.9884	21708	0.00130819	4	390010992	390011008	Northern Cross Timbers	WWAC	Arkansas-Canadian	Fair	NA	NA	6	95	123	2	92.5	0	0	0	0	Sand	Silt	0.5	0.6	0	140	1.1	0.315852358	0	20	17.5	1.3	11.35558835	127.7295411	133.8273533	1055.236655
OK120410-01-0220G _ 2013	Snake Creek	OK120410-01-0220G	-95.8724	35.88598333	FALSE	2013	1.11E+11	1111010102	11110101	370775	BIXB	Cross Timbers	424.548	17946	0.00093223	5	390002013	390001766	Northern Cross Timbers	WWAC	Arkansas-Canadian	Excellent	0.55067351	Slightly Impaired	42	32	106	0.5	0	5	0	0	80	Bedrock	Gravel	0.45	0.7	0.1	58.33333333	0.7	0.154362183	0	8.75	3	1.6	2.586496674	146.4236973	123.3623495	1068.580483
OK120410-01-0110E _ 2013	Ash Creek	OK120410-01-0110E	-95.6653	35.7883	FALSE	2013	1.11E+11	1111010105	11110101	370163	BIXB	Cross Timbers	93.2427	16702	0.00145917	4	390001854	390001860	Northern Cross Timbers	WWAC	Arkansas-Canadian	Excellent	0.238440437	Moderately Impaired	77	66	186	2	42.5	0	0	0	45	Bedrock	Sand	0.65	0.3	0.1	55	1	0.201239099	0	0	1	1.7	2.857836762	141.3073656	79.79488364	1116.033018
OK621200-05-0010K _ 2013	Red Rock Creek: Lower	OK621200-05-0010K	-97.0724722	36.49416667	FALSE	2013	1.11E+11	1106000602	11060006	20971656	REDR	Central Great Plains	1191.5262	25830	0.00044579	5	390104631	390104096	Cross Timbers Transition	WWAC	Cimarron-Upper Arkansas	Excellent	NA	NA	2	140	164	30	20	0	0	10	0	Silt	Sand	0.9	0.1	0.1	20	5	0.614366607	0	0	1	1.18	2.879116532	139.9919256	175.4955489	942.5848012
CCA12-022 _ 2012	Dry Creek	CCA12-022	-97.5922	35.6127	FALSE	2012	1.11E+11	1105000208	11050002	254796	KIN2	Central Great Plains	14.6457	32914	0.00583913	2	390001099	390001097	Cross Timbers Transition	WWAC	Cimarron-Upper Arkansas	Fair	NA	NA	27	94	138	10	10	10	0	0	0	Silt	Sand	0.5	0.6	0.1	85	0.9	0.201204003	0	30	32.5	2.7	2.32	146.55	182.88	913.3838047
OK620910-03-0010S _ 2012	Skeleton Creek: Upper	OK620910-03-0010S	-97.65694444	36.09775	FALSE	2012	1.11E+11	1105000209	11050002	251376	KIN2	Central Great Plains	927.2268	28708	1.00E-05	5	390000475	390000484	Cross Timbers Transition	WWAC	Cimarron-Upper Arkansas	Poor	0.454200846	Moderately Impaired	22	62	98	82.5	0	0	0	0	0	Silt	Sand	0.45	0.75	0	25	1.5	0.357865613	1	13.75	0	1.86	2.465670301	140.9446889	177.0764561	868.8439625
OK620900-04-0070T _ 2012	Stillwater Creek: Upper	OK620900-04-0070T	-97.14008333	36.13052778	FALSE	2012	1.11E+11	1105000301	11050003	492012	STIL	-999	325.1664	26737	1.00E-05	4	390006655	390006654	Northern Cross Timbers	-999	Cimarron-Upper Arkansas	Very Poor	0.551016534	Slightly Impaired	0	142	162	60	0	0	0	0	0	Silt	Boulder	0.8	0.2	0.05	32	0.9	0.247267553	0.225	0	25	1.63	3.914080268	132.9146488	182.3186527	931.8534468
OK621200-05-0010M _ 2012	Red Rock Creek: Upper	OK621200-05-0010M	-97.31825	36.47425	TRUE	2012	1.11E+11	1106000601	11060006	20969990	REDR	Central Great Plains	678.4758	27691	0.0008099	4	390104137	390104151	Prairie Tableland	WWAC	Cimarron-Upper Arkansas	Excellent	0.508439933	Moderately Impaired	0	26	31	50	20	0	0	0	0	Silt	Sand	1	0.1	0.05	50	0.6	0.171360459	0	10	20	1.39	3.714526112	152.4	175.4451081	916.7393352
OK621200-03-0260B _ 2012	Black Bear Creek: Upper	OK621200-03-0260B	-97.2467	36.3416	FALSE	2012	1.11E+11	1106000604	11060006	20971352	REDR	Central Great Plains	569.7198	28502	0.00062233	4	390104502	390104333	Cross Timbers Transition	WWAC	Cimarron-Upper Arkansas	Excellent	0.634286125	Slightly Impaired	3	19	39	30	20	10	2.5	0	0	Silt	Sand	1	0.05	0	29	0.9	0.219140592	0	10	2.5	1.1	4.533679904	146.7465295	179.1527826	931.1133049
CCA12-050 _ 2012	Cimarron River	CCA12-050	-97.667	35.8664	FALSE	2012	1.11E+11	1105000211	11050002	255374	KIN2	Central Great Plains	36365.9274	29262	0.00044212	6	390001260	390001376	Prairie Tableland	WWAC	Cimarron-Upper Arkansas	Poor	NA	NA	0	109.5	117.5	0	90	0	0	0	0	Sand	Silt	0	1	0	1270	0.3	0.0645716	0	0	0	1.25	18.37385648	152.2057271	180.1053033	890.0959323
OK620910-04-0010E _ 2012	Cottonwood Creek	OK620910-04-0010E	-97.4603	35.8221	FALSE	2012	1.11E+11	1105000208	11050002	254004	KIN2	Cross Timbers	35504.4942	28634	0.00046655	5	390000886	390000878	Northern Cross Timbers	WWAC	Cimarron-Upper Arkansas	Good	0.82095917	Non-Impaired	0	22	34	70	10	0	0	0	0	Silt	Sand	0.35	0.95	0	18.57142857	1.5	0.204048017	0	17.5	5	1.45	3.125571901	137.3454947	179.8061638	932.7408137
OK620900-03-0230C _ 2012	Beaver Creek	OK620900-03-0230C	-97.3715	36.01925	FALSE	2012	1.11E+11	1105000302	11050003	492466	STIL	Central Great Plains	215.8659	27148	0.00093394	4	390006769	390006781	Cross Timbers Transition	WWAC	Cimarron-Upper Arkansas	Excellent	NA	NA	2	17	23	20	10	0	0	0	0	Silt	Sand	0.85	0	0	24	1.5	0.40817563	0	20	10	1.64	4.940002916	139.6461476	182.88	917.2896207
OK620910-03-0040C _ 2012	Otter Creek	OK620910-03-0040C	-97.56125	36.07244444	FALSE	2012	1.11E+11	1105000210	11050002	251488	KIN2	Central Great Plains	303.9741	28589	0.00094385	4	390000515	390000522	Cross Timbers Transition	WWAC	Cimarron-Upper Arkansas	Excellent	NA	NA	0	22	29	30	10	0	0	0	0	Silt	Sand	0.55	0	0	115	0.6	0.204601031	0	10	0	1.23	2.938591014	120.0046554	181.3541213	881.7813844
CCA12-015 _ 2012	Black Bear Creek	CCA12-015	-97.2184	36.3462	FALSE	2012	1.11E+11	1106000604	11060006	20970690	REDR	Central Great Plains	700.3431	28210	1.00E-05	4	390104317	390104313	Cross Timbers Transition	WWAC	Cimarron-Upper Arkansas	Excellent	NA	NA	7	62	105	0	62.5	20	0	0	0	Sand	Gravel	0.7	0.25	0.05	155	1	0.149197477	0.325	0	5	1.04	4.223268581	151.781022	179.8350452	934.0647852
OK620910-06-0010B _ 2012	Turkey Creek: Lower	OK620910-06-0010B	-97.92277778	35.97844444	FALSE	2012	1.11E+11	1105000204	11050002	253562	KIN2	Central Great Plains	1070.4141	31251	0.00052817	4	390000767	390001193	Prairie Tableland	WWAC	Cimarron-Upper Arkansas	Excellent	NA	NA	0	35	48	80	20	0	0	0	0	Silt	Sand	0.95	0.1	0	40	1.1	0.17598793	0	20	2.5	1.3	20.3931583	152.4	178.8608299	867.9164069
CCA12-047 _ 2012	Red Rock Creek	CCA12-047	-97.1531	36.4826	FALSE	2012	1.11E+11	1106000602	11060006	20969930	REDR	Central Great Plains	1064.9952	26562	0.00048717	5	390104120	390104099	Cross Timbers Transition	WWAC	Cimarron-Upper Arkansas	Excellent	NA	NA	15	81	102	65	0	0	0	0	0	Silt	Boulder	1	0	0	25	1	0.237090414	0	0	5	1.3	3.905042481	145.9396391	175.7054872	928.035004
CCA12-065 _ 2012	Cimarron River	CCA12-065	-97.2844	35.9855	FALSE	2012	1.11E+11	1105000302	11050003	941050065	STIL	Cross Timbers	74360.6829	26515	1.00E-05	6	390131471	390131472	Northern Cross Timbers	WWAC	Cimarron-Upper Arkansas	Fair	NA	NA	0	66	69	0	100	0	0	0	0	Sand	Boulder	0.2	1	0	1533.333333	1.2	0.294368039	0	50	0	1	19.51699187	150.2770375	179.9390127	924.7973395
CCA12-018 _ 2012	Cimarron River	CCA12-018	-97.337	35.9946	FALSE	2012	1.11E+11	1105000302	11050003	495180	STIL	Central Great Plains	74009.4417	26783	1.00E-05	6	390007429	390007465	Cross Timbers Transition	WWAC	Cimarron-Upper Arkansas	Poor	NA	NA	0	31.5	32	0	100	0	0	0	0	Sand	Bedrock	0.55	1	0	397.5	0.6	0.145545923	0	20	2.5	1	8.750343008	149.7194019	179.9286171	920.8668734
CCA12-040 _ 2012	Salt Creek	CCA12-040	-96.6385	36.8332	FALSE	2012	1.11E+11	1106000603	11060006	20969160	REDR	Flint Hills	245.1951	32913	0.0014411	3	390103972	390103973	Flint Hills	WWAC	Cimarron-Upper Arkansas	Excellent	NA	NA	13	25	43	0	7.5	30	30	5	0	Gravel	Gravel	1	0	0	41	1.3	0.33460914	0	50	10	1.002	2.070032255	104.0256938	121.1060638	985.6679287
OK620900-04-0200D _ 2012	Cow Creek: West Virginia Avenue	OK620900-04-0200D	-97.09975	36.12318	FALSE	2012	1.11E+11	1105000301	11050003	492086	STIL	Cross Timbers	32.8203	26529	0.00133944	3	390006676	390006678	Northern Cross Timbers	WWAC	Cimarron-Upper Arkansas	Poor	NA	NA	1	49	64	97.5	0	0	0	0	0	Silt	Cobble	0.7	0.3	0	12.5	0.8	0.234695379	0	10	0	1.465	3.020589391	122.140609	182.684155	935.5665508
OK620900-04-0070N _ 2012	Stillwater Creek	OK620900-04-0070N	-97.09475	36.10986	FALSE	2012	1.11E+11	1105000301	11050003	492094	STIL	Cross Timbers	374.895	26222	1.19E-05	4	390006678	390006684	Northern Cross Timbers	WWAC	Cimarron-Upper Arkansas	Excellent	NA	NA	14	414	464	40	25	5	0	0	0	Silt	Sand	0.55	0.75	0	20	0.9	0.221448748	0	50	50	2.33	4.61373913	141.3513913	182.3758909	935.9909976
OK620910-05-0030C _ 2012	Uncle John's Creek	OK620910-05-0030C	-97.9215	35.82755556	FALSE	2012	1.11E+11	1105000206	11050002	254010	KIN2	Central Great Plains	379.4094	31834	0.00053047	4	390000888	390000876	Prairie Tableland	WWAC	Cimarron-Upper Arkansas	Excellent	0.863396378	Non-Impaired	0	58	63	20	80	0	0	0	0	Sand	Silt	0.25	0.9	0.1	125	0.3	0.06762726	0	10	10	1.31	2.844863246	149.7820526	182.88	883.8656246
CCA12-013 _ 2012	Cimarron River	CCA12-013	-96.6814	36.0274	FALSE	2012	1.11E+11	1105000304	11050003	494492	STIL	Cross Timbers	76467.0969	22785	1.00E-05	6	390007292	390007284	Northern Cross Timbers	WWAC	Cimarron-Upper Arkansas	Poor	NA	NA	0	59	63	0	95	0	0	0	0	Sand	Bedrock	0	1	0	360	1	0.187731025	0	50	0	1.04	15.32001497	142.6774923	179.7306595	1005.942896
OK121300-01-0120D _ 2012	Flat Rock Creek: Hwy 75	OK121300-01-0120D	-95.9446666	36.2251388	FALSE	2012	1.11E+11	1107010704	11070107	847328	SKIA	Cross Timbers	58.833	18234	0.00140764	3	390020609	390020599	Northern Cross Timbers	WWAC	Neosho-Grand	Excellent	0.74576237	Slightly Impaired	254	312	618.5	7.5	10	30	10	0	0	Gravel	Cobble	0.6	0.5	0.2	65	1.2	0.231495995	0.176470588	5	5	1.19	2.862665917	124.8479753	127.6257633	1062.302047
OK620910-05-0010J _ 2012	Kingfisher Creek	OK620910-05-0010J	-97.99441667	35.85763889	FALSE	2012	1.11E+11	1105000207	11050002	253902	KIN2	Central Great Plains	492.7194	31839	0.00046863	4	390000858	390000856	Prairie Tableland	WWAC	Cimarron-Upper Arkansas	Excellent	NA	NA	0	20	61	60	10	0	0	0	0	Silt	Sand	0.85	0.15	0.1	22	1.2	0.216573209	0	20	10	1.27	5.936902169	152.1364222	178.9285926	878.2060227
OK621200-04-0010K _ 2012	Salt Creek: Middle	OK621200-04-0010K	-96.7167	36.6887	FALSE	2012	1.11E+11	1106000603	11060006	20969198	REDR	Flint Hills	487.0224	28070	0.00162284	3	390103982	390103986	Flint Hills	WWAC	Cimarron-Upper Arkansas	Good	NA	NA	7	83	106	0	0	47.5	10	5	7.5	Gravel	Cobble	1	0	0	40	1.5	0.443904097	0.175	0	10	1.06	1.868057222	114.3776405	124.4988866	983.9397519
CCA12-020 _ 2012	Skeleton Creek	CCA12-020	-97.7233	36.1533	FALSE	2012	1.11E+11	1105000209	11050002	251222	KIN2	Central Great Plains	606.3291	29884	0.00059616	4	390000434	390000439	Cross Timbers Transition	WWAC	Cimarron-Upper Arkansas	Fair	0.556246906	Slightly Impaired	0	19	26	90	10	0	0	0	0	Silt	Sand	0.1	0.95	0	23.75	0.7	0.105444981	0	50	2.5	1.35	2.975207698	146.2016569	174.720848	865.7556639
OK121600-02-0200M _ 2012	Summerfield Creek: S. 4510 Road	OK121600-02-0200M	-94.975383	36.46065	FALSE	2012	1.11E+11	1107020905	11070209	21770597	VINI	Ozark Highlands	59.8545	21702	0.00408605	3	390125729	390126055	Dissected Springfield Plateau-Elk River Hills	WWAC	Neosho-Grand	Fair	0.579071511	Slightly Impaired	5.5	178	291.5	0	0	0	0	0	0	Bedrock	Silt	0.275	0.025	0.1	NA	1.7	0.27334396	0.164556962	7	25	1.08	4.612800766	146.5833309	158.0923194	1145.256791
OK620910-05-0080A _ 2012	Dead Indian Creek	OK620910-05-0080A	-97.9727	35.8555	FALSE	2012	1.11E+11	1105000207	11050002	253936	KIN2	Central Great Plains	298.2276	31653	1.00E-05	4	390000869	390000856	Prairie Tableland	WWAC	Cimarron-Upper Arkansas	Excellent	0.784997788	Slightly Impaired	9	7	38	0	0	0	0	0	85	Bedrock	Cobble	0.75	0.5	0	70	0.9	0.205269562	0	20	0	1.15	2.355951294	135.8794094	182.7521591	880.4968232
OK121700-03-0080U _ 2012	Illinois River @ IR Ranch	OK121700-03-0080U	-94.78333	36.099	FALSE	2012	1.11E+11	1111010308	11110103	398492	COOK	Ozark Highlands	20.9322	26233	0.00554366	2	390004027	390004011	Dissected Springfield Plateau-Elk River Hills	WWAC	Arkansas-Canadian	Good	NA	NA	0	74	74	0	2	85	12	0	0	Gravel	Cobble	0.096774194	0.967741935	0.129032258	197.5	1.5	0.258153619	0	0	0	1.008	6.368895246	147.4575924	178.0750658	1214.267461
CCA12-031 _ 2012	Bois d'Arc Creek	CCA12-031	-97.1207	36.7006	FALSE	2012	1.11E+11	1106000409	11060004	21001861	CHER	Central Great Plains	233.6661	28950	0.00096157	3	390107126	390107140	Prairie Tableland	WWAC	Cimarron-Upper Arkansas	Excellent	NA	NA	30	101	147	20	40	10	0	0	0	Sand	Silt	1	0	0	26.66666667	1	0.257294705	0	0	12.5	1.2	2.085359218	151.446141	166.0769611	935.2097109
OK121700-03-0080A _ 2012	Illinois River @ Todd Access	OK121700-03-0080A	-94.86922	35.95894	FALSE	2012	1.11E+11	1111010308	11110103	400134	COOK	Ozark Highlands	2423.5353	21945	1.00E-05	6	390004353	390004373	Dissected Springfield Plateau-Elk River Hills	WWAC	Arkansas-Canadian	Good	NA	NA	0	29	29	5	20	60	10	0	0	Gravel	Sand	1	0.076923077	0	50	1.8	0.470076228	0	0	5	1	8.99	148.97	160.4850085	1214.337524
CCA12-072 _ 2012	Little Turkey Creek	CCA12-072	-97.8952	36.069	FALSE	2012	1.11E+11	1105000204	11050002	251598	KIN2	Central Great Plains	53.5392	33636	0.00189555	2	390000546	390000578	Prairie Tableland	WWAC	Cimarron-Upper Arkansas	Fair	NA	NA	0	46	75	30	70	0	0	0	0	Sand	Silt	0.8	0.05	0	28	0.6	0.180676694	0	20	70	1.52	15.4508723	152.4	175.4447727	860.6149855
OK621210-00-0050L _ 2012	Beaver Creek	OK621210-00-0050L	-96.7266	36.8982	FALSE	2012	1.11E+11	1106000103	11060001	21037981	NEWK	Flint Hills	170.2908	32088	0.00119836	4	390109832	390109836	Flint Hills	WWAC	Cimarron-Upper Arkansas	Good	NA	NA	26	64	113	10	0	40	0	0	0	Gravel	Silt	0.85	0	0	32	1.4	0.458106518	0	0	10	1.33	1.388470238	142.1174702	151.4511759	969.1149181
OK620910-02-0040C _ 2012	Cooper Creek	OK620910-02-0040C	-97.99647222	35.98302778	FALSE	2012	1.11E+11	1105000205	11050002	253536	KIN2	Central Great Plains	304.1604	31540	0.00125583	3	390000763	390001187	Prairie Tableland	WWAC	Cimarron-Upper Arkansas	Fair	NA	NA	1	6	32	10	15	0	0	0	70	Bedrock	Sand	0.9	0.35	0	75	0.7	0.145749572	0.05	20	10	1.35	15.83162105	152.0156211	180.9831942	863.4107338
OK621010-02-0010D _ 2012	Sandy Creek	OK621010-02-0010D	-98.2025556	36.8404722	FALSE	2012	1.11E+11	1106000403	11060004	21000457	CHER	Central Great Plains	1138.2795	35082	0.00081274	5	390106716	390106729	Prairie Tableland	WWAC	Cimarron-Upper Arkansas	Excellent	0.634028848	Slightly Impaired	0	168	273	0	94.5	0	0	0	0	Sand	Silt	0.4	0.85	0	80	1	0.205097469	0	50	1	1.23	27.9283063	152.3445329	176.2502069	797.6659041
OK621000-06-0010C _ 2012	Crooked Creek	OK621000-06-0010C	-97.982647	36.741235	FALSE	2012	1.11E+11	1106000404	11060004	21001755	CHER	Central Great Plains	603.7596	32650	0.00131724	5	390107083	390107088	Prairie Tableland	WWAC	Cimarron-Upper Arkansas	Excellent	0.868831201	Non-Impaired	14	104	174	15	70	0	0	0	0	Sand	Silt	0.6	0.55	0.05	45.71428571	1.5	0.444285753	0	15	5	1.28	2.71	152.14	174.9378368	823.7918803
CCA12-063 _ 2012	Deer Creek	CCA12-063	-97.422	36.7477	FALSE	2012	1.11E+11	1106000408	11060004	21002157	CHER	Central Great Plains	324.3213	30094	0.00050471	2	390107183	390107182	Prairie Tableland	WWAC	Cimarron-Upper Arkansas	Excellent	0.665368857	Slightly Impaired	125	74	274	5.5	37.5	10	0	0	10	Sand	Bedrock	0.8	0.25	0	25	1.1	0.186394576	0	29.5	3	1.2	3.070381564	135.2555508	166.5553622	892.637691
OK620910-02-0310C _ 2012	Indian Creek	OK620910-02-0310C	-98.29986111	36.28972222	FALSE	2012	1.11E+11	1105000201	11050002	249184	KIN2	Central Great Plains	246.3957	37853	0.00172222	3	390000085	390000188	Prairie Tableland	WWAC	Cimarron-Upper Arkansas	Excellent	0.987743603	Non-Impaired	0	31	86	5	80	15	0	0	0	Sand	Gravel	0.3	1	0.05	48	0.7	0.141421356	0	30	5	1.1	26.57822532	152.4	176.7212279	769.2284214
OK310830-03-0080P _ 2012	South Fork Cavalry Creek: Byrd	OK310830-03-0080P	-98.9554	35.2039	FALSE	2012	1.11E+11	1113030204	11130302	682521	FTCB	Central Great Plains	13.0257	46720	0.00372523	1	390018081	390018076	Rolling Red Hills	WWAC	Washita-Red	Excellent	0.546558599	Slightly Impaired	0	604.5	687	85	0	0	0	0	0	Silt	Sand	0.15	0.95	0	65	0.4	0.090743943	0.166666667	0	5	1.05	2.99	148.46	182.88	769.3568939
CCA12-084 _ 2012	Unnamed Creek	CCA12-084	-98.0377	36.6843	FALSE	2012	1.11E+11	1106000405	11060004	21000825	CHER	Central Great Plains	33.885	34737	0.00155881	2	390106869	390106864	Prairie Tableland	WWAC	Cimarron-Upper Arkansas	Good	NA	NA	0	63	715	27.5	15	5	0	0	0	Silt	Sand	0.65	0.45	0.05	25	0.7	0.107816018	0	10	10	1.17	3.384167491	137.2975393	182.88	804.5186938
OK621010-03-0030C _ 2012	Driftwood Creek	OK621010-03-0030C	-98.34663889	36.84072222	FALSE	2012	1.11E+11	1106000303	11060003	21015291	MAYR	Central Great Plains	673.6941	36565	0.0006149	5	390108550	390108549	Prairie Tableland	WWAC	Cimarron-Upper Arkansas	Excellent	NA	NA	0	57	144	11	51	0	0	0	0	Sand	Silt	0.55	0.5	0	21.66666667	0.7	0.135411071	NA	0	0	1.29	7.414052558	150.4918938	182.4354812	772.0675879
OK621010-03-0010D _ 2012	Medicine Lodge River	OK621010-03-0010D	-98.33338889	36.84055556	FALSE	2012	1.11E+11	1106000304	11060003	21015285	MAYR	Central Great Plains	2633.94	35871	0.00079428	5	390108548	390108549	Prairie Tableland	WWAC	Cimarron-Upper Arkansas	Excellent	0.895557403	Non-Impaired	0	203	306	15	77.5	0	0	0	0	Sand	Silt	0.95	0.8	0	375	0.5	0.094644742	0	10	12.5	1.11	11.15977113	152.4	181.3730385	777.5276034
CCA12-076 _ 2012	Salt Fork Arkansas River	CCA12-076	-98.3674	36.8302	FALSE	2012	1.11E+11	1106000204	11060002	21028026	MAYR	Central Great Plains	2791.5579	36243	0.00090641	5	390109299	390106728	Prairie Tableland	WWAC	Cimarron-Upper Arkansas	Good	1.069815609	Non-Impaired	0	20	50	2.5	88	1	0	0	0	Sand	Silt	0.25	0.95	0	235	0.2	0.012909944	0	16	0	1.17	20.97982801	151.8959722	181.2772164	774.2476737
OK720500-01-0270G _ 2012	Spring Creek: Oklahoma Ave.	OK720500-01-0270G	-99.4208	36.4334	FALSE	2012	1.11E+11	1110030102	11100301	388806	WATO	Central Great Plains	41.004	59671	0.00745283	3	390003262	390003255	Rolling Red Hills	WWAC	Arkansas-Canadian	Poor	0.491894966	Moderately Impaired	0	586	799	45	50	0	0	0	0	Sand	Silt	0.6	0.4	0	30	0.6	0.142009389	0	28.75	22.5	1.32	7.169901107	150.5181775	182.576901	641.8939038
OK620920-01-0190K _ 2012	Ewers Creek: D0418 Road	OK620920-01-0190K	-99.00077778	36.40177778	FALSE	2012	1.11E+11	1105000105	11050001	21047462	FREE	Central Great Plains	77.1066	47967	0.00126482	3	390111449	390111492	Rolling Red Hills	WWAC	Cimarron-Upper Arkansas	Excellent	0.468167961	Moderately Impaired	0	415.5	675.5	40	50	0	0	0	0	Sand	Silt	0.95	0.05	0	17.14285714	4	0.501125851	0.076923077	50	5	1.47	2.31244186	108.360814	181.3524144	693.5972262
CCA12-034 _ 2012	Skeleton Creek	CCA12-034	-97.6056	36.0716	FALSE	2012	1.11E+11	1105000209	11050002	251460	KIN2	Central Great Plains	1002.9348	28341	1.00E-05	5	390000504	390000505	Cross Timbers Transition	WWAC	Cimarron-Upper Arkansas	Good	NA	NA	22	96	125	20	25	15	0	0	0	Sand	Silt	0.6	0.65	0.05	63.33333333	1.3	0.317493716	0	0	0	1.4	3.019071348	148.5268856	177.4100662	876.9940162
CCA12-016 _ 2012	Cimarron River	CCA12-016	-97.8907	35.9333	FALSE	2012	1.11E+11	1105000211	11050002	255242	KIN2	Central Great Plains	34547.4684	30843	0.00103418	6	390001197	390001351	Prairie Tableland	WWAC	Cimarron-Upper Arkansas	Good	NA	NA	0	6	6	0	100	0	0	0	0	Sand	Silt	0.2	1	0	775	0.5	0.07246663	0	50	0	1.08	22.00658559	152.2910239	180.0922632	878.226564
CCA12-060 _ 2012	Kingfisher Creek	CCA12-060	-98.1159	35.84	FALSE	2012	1.11E+11	1105000207	11050002	252574	KIN2	Central Great Plains	246.8637	33659	0.00092145	3	390000692	390000695	Prairie Tableland	WWAC	Cimarron-Upper Arkansas	Excellent	NA	NA	0	26	80	30	65	0	0	0	0	Sand	Silt	0.9	0.2	0.05	35	0.4	0.086537278	0	50	15	1.1	4.95594539	151.8024266	180.9948758	848.3676174
OK121700-05-0010M _ 2012	Baron Fork at Hares	OK121700-05-0010M	-94.83576	35.92336	FALSE	2012	1.11E+11	1111010307	11110103	400496	COOK	Ozark Highlands	808.002	21954	0.00071231	5	390004452	390004464	Dissected Springfield Plateau-Elk River Hills	WWAC	Arkansas-Canadian	Excellent	NA	NA	0	47	63	1	3	70	20	0	0	Gravel	Cobble	0.487179487	0.538461538	0.128205128	480	8	0.786903747	0	2.5	0	1.212	7.762706117	148.2618373	170.3977473	1218.018834
OK121700-05-0090P _ 2012	Tyner Creek: TB5	OK121700-05-0090P	-94.7251	36.0281	FALSE	2012	1.11E+11	1111010307	11110103	398888	COOK	Ozark Highlands	46.9269	27139	0.00425347	2	390004123	390004128	Dissected Springfield Plateau-Elk River Hills	WWAC	Arkansas-Canadian	Fair	NA	NA	1	7	8	0	2	85	13	0	0	Gravel	Cobble	0.454545455	0.636363636	0.090909091	90	1.2	0.274379465	0	0	0	1.333	4.64	146.46	164.6433505	1212.717769
OK520610-01-0180W _ 2012	Bishop Creek: Eastwoods Park	OK520610-01-0180W	-97.43333	35.21316	FALSE	2012	1.11E+11	1109020203	11090202	6025924	BYAR	Central Great Plains	4.6629	35949	0.00911864	1	390152036	390037205	Cross Timbers Transition	WWAC	U Canadian	Very Poor	NA	NA	0.5	269	466.5	0	25	10	7.5	0	0	Sand	Gravel	0.75	0.15	0	70	0.6	0.137983869	0.5	0	32.5	1.05	2.437475391	141.9354198	182.88	953.7046539
OK621100-00-0100G _ 2012	Bitter Creek	OK621100-00-0100G	-97.2834	36.8366	FALSE	2012	1.11E+11	1106000507	11060005	20988143	BLAC	Central Great Plains	344.4264	30293	1.00E-05	4	390106325	390106327	Prairie Tableland	WWAC	Cimarron-Upper Arkansas	Excellent	NA	NA	12	446	458	100	0	0	0	0	0	Silt	Boulder	0.9	0.1	0	33.33333333	0.8	0.134849152	0	27.5	42.5	1.7	2.298790427	152.3307245	169.797788	921.5646736
CCA12-070 _ 2012	Deer Creek	CCA12-070	-97.5175	36.8362	FALSE	2012	1.11E+11	1106000408	11060004	21001679	CHER	Central Great Plains	135.0738	31960	0.00113432	2	390107059	390107179	Prairie Tableland	WWAC	Cimarron-Upper Arkansas	Excellent	NA	NA	31	101	371	10	35	13.5	0	0	20	Sand	Bedrock	0.75	0.25	0.1	36.66666667	0.9	0.227265742	0	37.5	22.5	2.8	1.977980043	152.4	163.9174176	868.2929806
OK520610-01-0200G _ 2012	Merkle Creek: Brooks Street	OK520610-01-0200G	-97.47969	35.2075	FALSE	2012	1.11E+11	1109020203	11090202	6026188	BYAR	Central Great Plains	22.2966	35348	0.00246158	1	390037263	390037316	Cross Timbers Transition	WWAC	U Canadian	Poor	NA	NA	5	275	594.5	0	20	10	5	0	0	Sand	Gravel	0.85	0.05	0.1	53.33333333	1.3	0.221167932	0.194444444	4	37.5	1.04	4.041482092	148.690529	181.4104674	948.8877477
CCA12-081 _ 2012	Spring Creek	CCA12-081	-97.1	36.7893	FALSE	2012	1.11E+11	1106000409	11060004	21001711	CHER	Central Great Plains	50.1354	30639	0.00164945	2	390107068	390107080	Prairie Tableland	WWAC	Cimarron-Upper Arkansas	Excellent	NA	NA	1	130	253	12.5	75	0	0	0	0	Sand	Silt	1	0	0	11.66666667	1.3	0.237001037	0	0	32.5	1.06	1.909232617	151.9189019	165.3869	946.2808018
OK621000-03-0010C _ 2012	Bois d'Arc Creek	OK621000-03-0010C	-97.12055556	36.63747222	FALSE	2012	1.11E+11	1106000409	11060004	21001915	CHER	Central Great Plains	255.9177	28372	0.00070577	3	390107140	390107250	Prairie Tableland	WWAC	Cimarron-Upper Arkansas	Excellent	NA	NA	15	41	62	15	20	0	0	0	0	Sand	Silt	0.85	0.15	0	42.5	1.2	0.308243612	0.075	20	10	1.24	5.320846953	151.1362666	167.0170251	937.3677877
OK620910-02-0250C _ 2012	Deep Creek	OK620910-02-0250C	-98.26386111	36.19944444	FALSE	2012	1.11E+11	1105000203	11050002	249644	KIN2	Central Great Plains	287.7426	34457	0.00047741	4	390000158	390000102	Prairie Tableland	WWAC	Cimarron-Upper Arkansas	Fair	1.025196437	Non-Impaired	0	23	31	20	80	0	0	0	0	Sand	Silt	1	0	0	46	0.7	0.097930565	0.05	50	0	1.12	5.57104229	142.849009	176.0476263	788.4479879
OK520810-00-0170R _ 2012	North Fork Creek: Estates Park Bridge	OK520810-00-0170R	-97.459137	35.333024	FALSE	2012	1.11E+11	1109020301	11090203	481868	HOLD	Central Great Plains	10.3059	36788	0.00467483	1	390006224	390006228	Cross Timbers Transition	WWAC	Arkansas-Canadian	Good	NA	NA	0	47	1083.5	0	30	15	0	0	0	Sand	Gravel	0.85	0	0	70	0.7	0.159262069	0.5	0	7.5	1	2.96	121.41	182.88	933.4857021
CCA12-059 _ 2012	Pond Creek	CCA12-059	-97.7516	36.7002	FALSE	2012	1.11E+11	1106000406	11060004	21002211	CHER	Central Great Plains	465.7725	31387	0.00042898	4	390107194	390107116	Prairie Tableland	WWAC	Cimarron-Upper Arkansas	Excellent	0.463219246	Moderately Impaired	51	221	397	30	30	0	0	0	0	Silt	Silt	0.5	0.5	0.1	33.33333333	1	0.20999731	0	50	15	1.4	2.786253546	145.3991866	175.5785945	859.7491322
OK621000-05-0010D _ 2012	Pond Creek	OK621000-05-0010D	-97.58811111	36.68147222	FALSE	2012	1.11E+11	1106000406	11060004	21001851	CHER	Central Great Plains	837.5526	30034	0.0001916	4	390107122	390107128	Prairie Tableland	WWAC	Cimarron-Upper Arkansas	Excellent	0.371537312	Moderately Impaired	11	218	253	30	60	0	0	0	0	Sand	Silt	1	0.15	0	26.66666667	1.8	0.366476581	0	10	5	1.2	2.744451566	149.0944815	173.9691185	871.4845875
CCA12-039 _ 2012	Chilocco Creek	CCA12-039	-96.9588	36.9676	FALSE	2012	1.11E+11	1106000104	11060001	21037941	NEWK	Central Great Plains	124.6563	32172	0.00124837	2	390109818	390109859	Prairie Tableland	WWAC	Cimarron-Upper Arkansas	Excellent	NA	NA	8	65	76	0	55	10	0	0	0	Sand	Gravel	0.75	0.35	0	60	1.3	0.282137723	0	48.75	40	1.8	3.246672364	135.2903809	170.1948008	970.9328148
OK520700-04-0350X _ 2012	South Quapaw Creek: Meeker Lake Coutfall	OK520700-04-0350X	-96.9347	35.4943	FALSE	2012	1.11E+11	1110030305	11100303	540925	BRIS	Cross Timbers	33.7824	27532	0.00482003	1	390011881	390011880	Northern Cross Timbers	WWAC	Arkansas-Canadian	Fair	0.595090899	Slightly Impaired	0	451.1	775.6	35	15	0	0	0	0	Silt	Sand	0.1	1	0	35	0.8	0.125953987	0.225	4	22.5	1.06	2.96	121.41	182.88	981.4841547
OK621000-02-0040F _ 2012	Wildhorse Creek	OK621000-02-0040F	-97.80333333	36.62363889	FALSE	2012	1.11E+11	1106000407	11060004	21001951	CHER	Central Great Plains	314.9676	31693	0.00120997	4	390107151	390107144	Prairie Tableland	WWAC	Cimarron-Upper Arkansas	Excellent	0.468750349	Moderately Impaired	8	123	303	15	35	5	0	0	0	Sand	Silt	0.5	0.65	0.05	45	0.6	0.146676939	0	15	12.5	1.43	2.268784365	137.1974594	180.5729685	859.5408391
CCA12-011 _ 2012	Chilocco Creek	CCA12-011	-97.0546	36.9788	FALSE	2012	1.11E+11	1106000104	11060001	21037617	NEWK	Central Great Plains	61.5411	34123	0.00144397	2	390109774	390109773	Prairie Tableland	WWAC	Cimarron-Upper Arkansas	Excellent	NA	NA	9	89	133	10	62.5	0	0	0	0	Sand	Silt	0.95	0.05	0	32	1	0.22129562	0	50	32.5	1.5	1.967055575	141.2726113	164.673079	972.2964473
OK520710-02-0060R _ 2012	Deep Fork River: Britton Road	OK520710-02-0060R	-97.44539	35.56572	FALSE	2012	1.11E+11	1110030301	11100303	533595	BRIS	Cross Timbers	121.8627	31628	0.00163321	3	390010253	390010111	Northern Cross Timbers	WWAC	Arkansas-Canadian	Fair	0.47332481	Moderately Impaired	6.5	219	236.5	0	85	0	0	0	0	Sand	Bedrock	0.85	0.1	0.05	40	1.5	0.357364015	0.15	10	2	1.25	6.12	86.61	181.9170912	917.3236934
CCA12-080 _ 2012	North Canadian River	CCA12-080	-99.4804	36.5879	FALSE	2012	1.11E+11	1110030102	11100301	941100046	WATO	Central Great Plains	30040.9875	59393	0.00105285	6	390131674	390003243	Rolling Red Hills	WWAC	Arkansas-Canadian	Excellent	1.022389768	Non-Impaired	0	6	27	5	95	0	0	0	0	Sand	Silt	0.35	0.9	0	75	0.5	0.098577452	0.025	50	0	1.25	30.56678655	152.4	180.0366693	628.1909822
CCA12-052 _ 2012	Bug Creek	CCA12-052	-96.54	36.4178	FALSE	2012	1.11E+11	1106000607	11060006	20972088	REDR	Flint Hills	59.8383	23442	0.00202434	3	390104708	390104712	Northern Cross Timbers	WWAC	Cimarron-Upper Arkansas	Good	NA	NA	17	80	174	0	0	0	10	0	25	Bedrock	Cobble	1	0	0	106.6666667	0.9	0.219810768	0	50	10	1.1	7.074516005	89.34841882	122.6747364	1032.849139
OK620920-04-0010C _ 2012	Eagle Chief Creek: Lower	OK620920-04-0010C	-98.44652778	36.40527778	FALSE	2012	1.11E+11	1105000106	11050001	21047786	FREE	Central Great Plains	1256.3901	38111	0.0006738	4	390111501	390000061	Prairie Tableland	WWAC	Cimarron-Upper Arkansas	Excellent	1.00536915	Non-Impaired	0	45	91	15	85	0	0	0	0	Sand	Silt	0.4	1	0	78.33333333	0.8	0.152159595	0	47.5	5	1.14	22.95715286	152.4	174.9116788	737.9004912
CCA12-004 _ 2012	Skeleton Creek	CCA12-004	-97.7678	36.202	FALSE	2012	1.11E+11	1105000209	11050002	250928	KIN2	Central Great Plains	437.3172	30787	0.00223712	4	390000348	390000361	Prairie Tableland	WWAC	Cimarron-Upper Arkansas	Excellent	0.609164769	Slightly Impaired	31	83	156	10	70	0	0	0	0	Sand	Silt	0.25	0.85	0.05	48	1.5	0.368597893	0	20	1	2.1	2.509901316	141.8425329	172.5065652	867.810638
OK120420-01-0170T _ 2012	Unnamed Trib to Harlow Creek: Golden Acres	OK120420-01-0170T	-96.0414166	36.1886666	FALSE	2012	1.11E+11	1111010103	11110101	368569	BIXB	Cross Timbers	6.0714	25250	0.01074822	1	390132915	390001473	Northern Cross Timbers	WWAC	Arkansas-Canadian	Poor	0.667947707	Slightly Impaired	0	198	270.5	0	0	0	0	0	0	Boulder	Gravel	0.45	0	0	NA	0.6	0.116494683	0.15	7.75	52.5	1.37	4.661316336	71.48493329	122.4203291	1077.545478
OK720500-01-0070D _ 2012	Bent Creek	OK720500-01-0070D	-99.00908333	36.19202778	FALSE	2012	1.11E+11	1110030103	11100301	389168	WATO	Central Great Plains	335.4228	52636	2.33E-05	4	390003340	390003338	Rolling Red Hills	WWAC	Arkansas-Canadian	Excellent	0.928120603	Non-Impaired	0	50	79	10	90	0	0	0	0	Sand	Silt	0.05	1	0.05	40	0.4	0.0514205	0.325	20	40	1.9	3.91	147.06	182.8561572	708.2007956
OK310800-01-0120C _ 2012	Pennington Creek: West Road Trail	OK310800-01-0120C	-96.66741	34.188141	FALSE	2012	1.11E+11	1113030402	11130304	430186	TISH	Cross Timbers	258.9264	18903	0.00032586	4	390006009	390130863	Eastern Cross Timbers	WWAC	Washita-Red	Fair	0.437201582	Moderately Impaired	0	419	425	57.5	0	0	0	0	0	Silt	Boulder	0.3	0.8	0	24.44444444	1.2	0.225712932	0	50	5	1.2	8.262301965	152.4	163.4809945	1062.551263
OK720500-01-0150G _ 2012	Persimmon Creek	OK720500-01-0150G	-99.17372222	36.26186111	TRUE	2012	1.11E+11	1110030101	11100301	389084	WATO	Central Great Plains	443.0322	56324	0.00271574	4	390003325	390003319	Rolling Red Hills	WWAC	Arkansas-Canadian	Excellent	0.996744668	Non-Impaired	0	21	33	5	95	0	0	0	0	Sand	Silt	0.05	0.95	0	40	0.3	0.05196696	0.05	20	10	1.58	19.07571193	152.0822317	182.7921827	672.4496373
OK621200-04-0010F _ 2012	Salt Creek: Lower	OK621200-04-0010F	-96.68883333	36.56488889	FALSE	2012	1.11E+11	1106000603	11060006	20969294	REDR	Flint Hills	742.4505	24438	0.00018666	3	390104011	390104012	Cross Timbers Transition	WWAC	Cimarron-Upper Arkansas	Good	0.856092259	Non-Impaired	19	60	83	0	10	65	10	0	0	Gravel	Cobble	0.8	0.2	0.1	62.72727273	1.5	0.433732975	0	13.75	10	1.1	2.256684089	122.6678424	129.7756424	996.2780946
CCA12-003 _ 2012	Turkey Creek	CCA12-003	-98.0352	36.3543	FALSE	2012	1.11E+11	1105000204	11050002	249154	KIN2	Central Great Plains	484.2432	35929	0.00028205	3	390000072	390000060	Prairie Tableland	WWAC	Cimarron-Upper Arkansas	Fair	NA	NA	12	220	274	45	15	10	0	0	0	Silt	Sand	1	0	0	17.14285714	1.2	0.181417831	0	33.75	32.5	1.6	3.002712778	143.6836815	179.3266347	817.1729209
OK620910-06-0010R _ 2012	Turkey Creek @ Wheat Capital Rd.	OK620910-06-0010R	-98.0031	36.3329	FALSE	2012	1.11E+11	1105000204	11050002	249148	KIN2	Central Great Plains	621.1125	35479	0.00183261	3	390000069	390000230	Prairie Tableland	WWAC	Cimarron-Upper Arkansas	Excellent	0.648851151	Slightly Impaired	25	85	221	10	77.5	0	0	0	0	Sand	Silt	0.35	0.9	0.1	52	0.8	0.164127551	0	10	3.5	1.2	3.013350987	147.0818296	179.2984362	834.1289653
OK410100-01-0480E _ 2012	Clear Creek	OK410100-01-0480E	-95.1204	33.9405	FALSE	2012	1.11E+11	1114010601	11140106	9544643	VALL	South Central Plains	78.822	11327	0.00036298	3	390067175	390067281	Cretaceous Dissected Uplands	WWAC	L Red	Excellent	0.797722185	Slightly Impaired	182	265	451	0	10	17.5	0	0	0	Gravel	Sand	0.65	0.45	0.1	32.5	3	0.603967579	0.078947368	6.75	15	1.08	3.252517986	149.676259	159.9805404	1280.070713
OK621200-02-0020C _ 2012	Doga Creek	OK621200-02-0020C	-96.79588889	36.56469444	FALSE	2012	1.11E+11	1106000606	11060006	20969290	REDR	Flint Hills	74.1636	25525	0.00160348	3	390104009	390104010	Cross Timbers Transition	WWAC	Cimarron-Upper Arkansas	Fair	NA	NA	31	56	132	5	0	5	0	0	70	Bedrock	Gravel	0.95	0.05	0	100	1.2	0.361728431	0	0	30	1.23	2.672097164	126.0088926	178.3734091	999.1191057
CCA12-024 _ 2012	Salt Creek	CCA12-024	-96.7005	36.6348	FALSE	2012	1.11E+11	1106000603	11060006	20969224	REDR	Flint Hills	629.5473	26169	0.00104189	3	390103990	390103993	Cross Timbers Transition	WWAC	Cimarron-Upper Arkansas	Excellent	0.867889424	Non-Impaired	16	19.5	43.5	7.5	5	30	37.5	10	0	Cobble	Gravel	0.95	0.05	0.05	39.41176471	1.7	0.472987858	0	10	5	1.2	1.519689243	145.5850438	128.8971319	991.1865167
OK410300-03-0270L _ 2012	Tenmile Creek: Davis	OK410300-03-0270L	-95.737222	34.298889	FALSE	2012	1.11E+11	1114010506	11140105	592616	HUGO	Ouachita Mountains	178.2378	15053	0.0009928	4	390014774	390014676	Cretaceous Dissected Uplands	WWAC	L Red	Fair	NA	NA	32.5	676.5	738	0	32.5	17.5	10	0	0	Sand	Gravel	0.25	1	0	21.42857143	1.8	0.373179195	0	50	17.5	1	2.92	101.24	123.2457569	1208.521625
CCA12-074 _ 2012	Black Bear Creek	CCA12-074	-96.8516	36.3473	FALSE	2012	1.11E+11	1106000605	11060006	20972336	REDR	Central Great Plains	1295.6697	25194	0.00018027	4	390104757	390104760	Cross Timbers Transition	WWAC	Cimarron-Upper Arkansas	Excellent	NA	NA	4	71	94	17.5	15	7.5	0	0	0	Silt	Sand	0.85	0.15	0	21.5	1.5	0.56279167	0.05	0	10	1.16	5.09742268	124.977732	180.5655684	1010.005036
OK121300-01-0090M _ 2012	Coal Creek: Hwy 11	OK121300-01-0090M	-95.915	36.19555556	FALSE	2012	1.11E+11	1107010704	11070107	847340	SKIA	Central Irregular Plains	23.7627	18852	0.00293877	1	390020615	390020631	Osage Cuestas	WWAC	Neosho-Grand	Fair	0.522211939	Slightly Impaired	69.5	446.5	561	0	40	10	10	0	0	Sand	Gravel	0.682926829	0.317073171	0.12195122	65	13	1.990441306	0.0625	8	30	1.1	2.888778606	129.3505528	114.2528792	1060.655271
OK620920-01-0180F _ 2012	Main Creek	OK620920-01-0180F	-98.88975	36.49202778	FALSE	2012	1.11E+11	1105000105	11050001	21047726	FREE	Central Great Plains	236.6307	43786	0.0019508	3	390111477	390111371	Rolling Red Hills	WWAC	Cimarron-Upper Arkansas	Poor	1.035922527	Non-Impaired	0	20	47	0	100	0	0	0	0	Sand	Cobble	0.05	0.95	0	25	0.4	0.049971743	0	50	20	1.1	3.138326418	129.1010512	182.0659319	699.3672031
CCA12-082 _ 2012	Turkey Creek	CCA12-082	-99.4239	36.0467	FALSE	2012	1.11E+11	1109020103	11090201	5262382	CAMA	Central Great Plains	92.3472	59927	0.00636626	3	390035915	390035917	Rolling Red Hills	WWAC	U Canadian	Excellent	0.603255822	Slightly Impaired	0	424	1166	37.5	47.5	5	0	0	0	Sand	Silt	0.5	0.45	0.05	35	0.5	0.092424958	0	50	30	1.49	4.17	141.23	182.0821476	670.313175
OK120420-01-0090G _ 2012	Crow Creek: Zink Park	OK120420-01-0090G	-95.97	36.11805556	FALSE	2012	1.11E+11	1111010103	11110101	367959	BIXB	Cross Timbers	7.2657	22250	0.00768882	1	390132889	390001465	Northern Cross Timbers	WWAC	Arkansas-Canadian	Very Poor	0.449174332	Moderately Impaired	51.5	61.5	517.5	0	12.5	0	25	10	5	Cobble	Sand	0.8	0.25	0.1	21.66666667	1	0.217354406	0.53125	2	25	1.22	5.9984204	110.0063829	145.1255168	1080.494484
OK121300-01-0060G _ 2012	Ranch Creek: Owasso	OK121300-01-0060G	-95.867	36.27055556	FALSE	2012	1.11E+11	1107010704	11070107	847442	SKIA	Central Irregular Plains	50.9895	17687	0.00080264	1	390020621	390020596	Osage Cuestas	WWAC	Neosho-Grand	Fair	NA	NA	3.5	437.5	448	20	27.5	5	0	0	0	Sand	Silt	0.9	0.15	0.05	58.33333333	0.9	0.214706474	0	38.75	35	1.48	2.719916802	136.1524778	98.58225417	1054.758171
CCA12-073 _ 2012	Stillwater Creek	CCA12-073	-96.9838	36.0736	FALSE	2012	1.11E+11	1105000301	11050003	493686	STIL	Central Great Plains	581.6178	24974	0.00105337	4	390007033	390007034	Cross Timbers Transition	WWAC	Cimarron-Upper Arkansas	Excellent	NA	NA	52	66	132	22.5	7.5	0	0	0	0	Silt	Sand	0.55	0.85	0	46.66666667	1.5	0.328513172	0.325	8.75	10	1.67	5.461466667	151.5736	182.4659193	956.8414469
OK121700-03-0040I _ 2012	Tahlequah Town Branch: Felts Park	OK121700-03-0040I	-94.97082	35.90106	FALSE	2012	1.11E+11	1111010308	11110103	400604	COOK	Ozark Highlands	17.3034	22096	0.00897208	2	390004484	390004761	Dissected Springfield Plateau-Elk River Hills	WWAC	Arkansas-Canadian	Fair	NA	NA	6	10	23	0	2	37	45	15	35	Cobble	Gravel	0.1	0.9	0.5	62.5	0.6	0.129942516	0	3.5	25	1.379	4.64	146.46	177.9695386	1215.634591
OK121700-03-0040Q _ 2012	Tahlequah Town Branch: History Trail	OK121700-03-0040Q	-94.97238	35.91956	FALSE	2012	1.11E+11	1111010308	11110103	400552	COOK	Ozark Highlands	12.4911	24377	0.00918276	2	390004467	390004484	Dissected Springfield Plateau-Elk River Hills	WWAC	Arkansas-Canadian	Poor	NA	NA	2	0	2	NA	3	48	40	NA	35	Gravel	Cobble	0.166666667	0.5	0.166666667	NA	0.3	0.068138514	0	0.5	NA	1.026	4.64	146.46	177.8422257	1214.023267
OK720500-02-0300F _ 2012	Clear Creek	OK720500-02-0300F	-100.4530833	36.73169444	FALSE	2012	1.11E+11	1110020101	11100201	13822000	BEAV	Southwestern Tablelands	541.9962	74392	0.00268151	4	390078145	390078138	Canadian/Cimarron Breaks	WWAC	Cimarron-Upper Arkansas	Fair	NA	NA	0	24	59	60	20	0	0	0	0	Silt	Sand	0.95	0.05	0	18.57142857	1.2	0.246535314	0.05	50	NA	1.15	4.548035088	151.2871228	180.6964369	544.8330646
CCA12-023 _ 2012	Spring Creek	CCA12-023	-98.6604	36.9616	FALSE	2012	1.11E+11	1106000303	11060003	21015185	MAYR	Central Great Plains	60.5403	41579	0.00213754	3	390108518	390108521	Prairie Tableland	WWAC	Cimarron-Upper Arkansas	Poor	0.607489989	Slightly Impaired	0	347	1228	20	50	0	0	0	0	Sand	Silt	0.75	0.3	0	16	0.7	0.153260238	0	50	30	1.19	3.04	143	182.88	729.1090279
OK621010-01-0270C _ 2012	Yellowstone Creek	OK621010-01-0270C	-98.86905556	36.98138889	FALSE	2012	1.11E+11	1106000203	11060002	21027880	MAYR	Southwestern Tablelands	158.4855	45569	0.00276056	4	390109259	390109256	Prairie Tableland	WWAC	Cimarron-Upper Arkansas	Excellent	NA	NA	0	106	206	10	80	5	0	0	0	Sand	Silt	0.25	0.85	0.05	40	0.7	0.12536951	0	50	1	1.15	5.904094938	126.1790026	182.8079866	683.0962691
OK720500-02-0070G _ 2012	Clear Creek	OK720500-02-0070G	-99.851	36.62222222	TRUE	2012	1.11E+11	1110020106	11100201	13824780	BEAV	Southwestern Tablelands	272.5344	65483	0.00237549	4	390078856	390078847	Canadian/Cimarron Breaks	WWAC	Cimarron-Upper Arkansas	Excellent	0.964644306	Non-Impaired	0	119	164	20	80	0	0	0	0	Sand	Silt	0.7	0.7	0	60	0.7	0.147253577	0	20	55	1.48	4.837189189	150.5246757	182.8417718	596.7476309
CCA12-009 _ 2012	Clear Creek	CCA12-009	-99.8426	36.6265	FALSE	2012	1.11E+11	1110020106	11100201	13824754	BEAV	Southwestern Tablelands	295.2243	64944	0.00267438	4	390078847	390078848	Canadian/Cimarron Breaks	WWAC	Cimarron-Upper Arkansas	Excellent	NA	NA	0	119	164	20	80	0	0	0	0	Sand	Silt	0.8	0.6	0	60	0.7	0.147253577	0	20	55	1.48	6.551629454	150.3341283	182.7145599	596.4973627
OK620930-00-0100G _ 2012	Crooked Creek	OK620930-00-0100G	-100.1151	36.9759	FALSE	2012	1.10E+11	1104000705	11040007	21086986	BEAV	Southwestern Tablelands	3038.3982	63611	1.00E-05	5	390113734	390113737	Canadian/Cimarron Breaks	WWAC	Cimarron-Upper Arkansas	Excellent	NA	NA	0	19	702	80	0	0	0	0	0	Silt	Bedrock	0.9	0.15	0	40	0.9	0.185460185	0	50	5	1.06	18.14100503	152.4	177.6286714	571.3423011
OK620920-04-0010G _ 2012	Eagle Chief Creek: Upper	OK620920-04-0010G	-98.55819444	36.63633333	FALSE	2012	1.11E+11	1105000106	11050001	21046940	FREE	Central Great Plains	467.9946	41037	0.00115243	3	390111320	390111323	Prairie Tableland	WWAC	Cimarron-Upper Arkansas	Excellent	1.076900251	Non-Impaired	0	148	218	12.5	70	10	0	0	0	Sand	Silt	0.45	0.95	0.05	42.5	0.5	0.127381273	0	5	10	1.1	8.321809798	116.8040115	181.1198352	731.3555284
OK720500-02-0130C _ 2012	Kiowa Creek: Harper Co.	OK720500-02-0130C	-99.98038889	36.73741667	FALSE	2012	1.11E+11	1110020104	11100201	13825172	BEAV	Southwestern Tablelands	1844.154	65754	0.0016189	5	390078963	390078964	Canadian/Cimarron Breaks	WWAC	Cimarron-Upper Arkansas	Very Poor	NA	NA	0	23	33	10	85	0	0	0	0	Sand	Silt	0.05	1	0	15	0.2	0.043666688	0.325	50	5	1.21	20.50779748	152.4	177.934813	584.2554793
CCA12-078 _ 2012	Lariat Creek	CCA12-078	-98.4268	35.6019	FALSE	2012	1.11E+11	1109020107	11090201	5266502	CAMA	Central Great Plains	51.5115	46304	0.00437104	2	390036681	390036691	Cross Timbers Transition	WWAC	U Canadian	Fair	0.583500693	Slightly Impaired	1	46	1515	7.5	80	0	0	0	0	Sand	Silt	0.2	0.6	0	80	0.1	0.040337559	0	50	4.5	1.63	5.819593468	132.6247536	182.4023283	803.3271515
OK620900-04-0040W _ 2012	Stillwater Creek: Lower	OK620900-04-0040W	-96.9476	36.0436	FALSE	2012	1.11E+11	1105000301	11050003	493824	STIL	Central Great Plains	685.305	24738	1.00E-05	4	390007063	390007064	Cross Timbers Transition	WWAC	Cimarron-Upper Arkansas	Excellent	NA	NA	9	67	86	0	80	0	0	0	0	Sand	Bedrock	0.7	0.3	0	61.66666667	1.5	0.349862766	0.05	13.75	5	1.36	4.979285714	145.7592857	182.5054404	962.4067954
OK621010-01-0230G _ 2012	Turkey Creek	OK621010-01-0230G	-98.6839	36.8238	FALSE	2012	1.11E+11	1106000204	11060002	21028038	MAYR	Central Great Plains	99.2412	41263	0.00267076	2	390109305	390109337	Prairie Tableland	WWAC	Cimarron-Upper Arkansas	Fair	NA	NA	11	158	182	10	20	7.5	0	0	0	Sand	Silt	0.45	0.45	0.15	40	0.9	0.156190525	0	4	32.5	1.3	8.823135135	119.1669086	182.6720873	741.787179
OK720500-02-0250F _ 2012	Duck Pond Creek	OK720500-02-0250F	-100.31475	36.68861111	FALSE	2012	1.11E+11	1110020105	11100201	13822338	BEAV	Southwestern Tablelands	200.34	74862	0.00358482	3	390078225	390078202	Canadian/Cimarron Breaks	WWAC	Cimarron-Upper Arkansas	Poor	NA	NA	0	39	619	90	10	0	0	0	0	Silt	Sand	0.9	0.1	0.1	19.09090909	1	0.278307029	0	50	5	1.25	3.29	152.4	178.3076596	564.2723929
OK620900-01-0290D _ 2012	Euchee Creek	OK620900-01-0290D	-96.64263889	36.01716667	FALSE	2012	1.11E+11	1105000303	11050003	493934	STIL	Cross Timbers	230.2461	22781	0.00071428	4	390007090	390007074	Northern Cross Timbers	WWAC	Cimarron-Upper Arkansas	Fair	NA	NA	3	58	67	0	82.5	0	0	0	0	Sand	Gravel	1	0	0	27.14285714	1.5	0.402292161	0	10	5	1.25	2.643301729	124.7504127	120.4580988	1008.468144
CCA12-057 _ 2012	Palo Duro Creek	CCA12-057	-101.0788	36.5474	FALSE	2012	1.11E+11	1110010405	11100104	13835317	GOOD	Southwestern Tablelands	4251.9537	82164	0.00118733	3	390079028	390079019	Canadian/Cimarron Breaks	WWAC	Cimarron-Upper Arkansas	Fair	NA	NA	0	28	1539	90	10	0	0	0	0	Silt	Sand	1	0	0	32	1	0.223600481	0	20	5	1.05	11.06316335	151.6124436	178.0798483	507.3053785
CCA12-079 _ 2012	Council Creek	CCA12-079	-96.8083	36.0826	FALSE	2012	1.11E+11	1105000304	11050003	493634	STIL	Central Great Plains	126.0288	24015	1.00E-05	3	390007023	390007029	Cross Timbers Transition	WWAC	Cimarron-Upper Arkansas	Excellent	NA	NA	10	49	92	0	87.5	0	0	0	0	Sand	Silt	0.75	0.25	0	145	0.8	0.142723707	0	20	12.5	1.09	11.99917079	135.7325743	170.7621545	983.1894799
CCA12-042 _ 2012	North Canadian River	CCA12-042	-98.9503	36.1864	FALSE	2012	1.11E+11	1110030104	11100301	390116	WATO	Central Great Plains	32302.5741	51792	0.00081784	6	390003485	390003460	Rolling Red Hills	WWAC	Arkansas-Canadian	Excellent	0.934224708	Non-Impaired	0	31	39	7.5	90	0	0	0	0	Sand	Silt	0.05	1	0	86.66666667	1	0.152372944	0	30	10	1.07	26.05765192	152.0231741	179.940687	709.7232268
OK620920-05-0010G _ 2012	Buffalo Creek: Lower	OK620920-05-0010G	-99.36675	36.77072222	TRUE	2012	1.11E+11	1105000102	11050001	21044274	FREE	Central Great Plains	1040.8977	49395	0.00119161	5	390110468	390110467	Rolling Red Hills	WWAC	Cimarron-Upper Arkansas	Fair	NA	NA	0	47	186	37.5	60	0	0	0	0	Sand	Silt	0.95	0	0.25	14	0.7	0.137563545	0	27.5	10	1.14	13.15498631	146.4328148	182.67397	648.6092101
CCA12-035 _ 2012	Sand Creek	CCA12-035	-98.0099	36.8233	FALSE	2012	1.11E+11	1106000404	11060004	21000479	CHER	Central Great Plains	189.702	34497	0.00080295	4	390106726	390106741	Prairie Tableland	WWAC	Cimarron-Upper Arkansas	Excellent	NA	NA	3	68	103	4	90	0	0	0	0	Sand	Silt	0	1	0.05	80	0.3	0.065072754	0	15	75	1.1	2.729685745	152.273503	178.6285278	819.0657239
OK621010-01-0130R _ 2012	West Clay Creek	OK621010-01-0130R	-98.30683333	36.72344444	FALSE	2012	1.11E+11	1106000403	11060004	21000757	CHER	Central Great Plains	151.2126	34844	0.00065564	3	390106843	390106834	Prairie Tableland	WWAC	Cimarron-Upper Arkansas	Fair	0.23055594	Moderately Impaired	36	57	187	40	60	0	0	0	0	Sand	Silt	0.7	0.3	0	26.66666667	1.1	0.238900495	0	0	1	1.11	3.446126021	152.4	182.1873679	779.2723339
OK621000-04-0010D _ 2012	Deer Creek	OK621000-04-0010D	-97.38133333	36.70955556	FALSE	2012	1.11E+11	1106000408	11060004	21002205	CHER	Central Great Plains	406.4661	29507	0.00065717	2	390107193	390107280	Prairie Tableland	WWAC	Cimarron-Upper Arkansas	Excellent	0.429596688	Moderately Impaired	0	63	85	40	37.5	0	0	0	0	Silt	Sand	0.85	0.35	0.05	25.45454545	1.5	0.443563478	0	27.5	NA	1.29	4.191371861	137.9155456	167.4046929	903.5087073
OK620920-02-0080D _ 2012	Long Creek	OK620920-02-0080D	-99.11788889	36.71072222	FALSE	2012	1.11E+11	1105000104	11050001	21044714	FREE	Central Great Plains	140.5935	47434	0.00268765	3	390110619	390110609	Rolling Red Hills	WWAC	Cimarron-Upper Arkansas	Excellent	0.48639512	Moderately Impaired	0	13	46	10	50	20	0	0	0	Sand	Gravel	0.25	0.9	0.15	20	0.6	0.083361577	0	20	0	1.61	2.04	103.54	176.8163115	679.9603997
CCA12-030 _ 2012	Sleeping Bear Creek	CCA12-030	-99.346	36.6504	FALSE	2012	1.11E+11	1105000102	11050001	21045088	FREE	Central Great Plains	34.5087	55036	0.00600352	3	390110734	390110712	Rolling Red Hills	WWAC	Cimarron-Upper Arkansas	Fair	0.681618654	Slightly Impaired	0	39	82	50	50	0	0	0	0	Silt	Sand	0.2	0.9	0	3.333333333	0.6	0.099943487	0	50	10	1.4	4.17	141.23	169.9864027	648.2910109
CCA12-077 _ 2012	Traders Creek	CCA12-077	-99.2256	36.7233	FALSE	2012	1.11E+11	1105000104	11050001	21044576	FREE	Central Great Plains	153.5157	49159	0.00316911	4	390110571	390110539	Rolling Red Hills	WWAC	Cimarron-Upper Arkansas	Poor	0.77501957	Slightly Impaired	2	28	102	0	90	10	0	0	0	Sand	Gravel	0.1	1	0.05	6.666666667	0.5	0.077002458	0	50	10	1.26	2.04	103.54	179.5008132	673.4339893
CCA12-043 _ 2012	Unnamed Creek	CCA12-043	-97.6294	36.6512	FALSE	2012	1.11E+11	1106000407	11060004	21001899	CHER	Central Great Plains	46.4067	30585	0.00054174	2	390107135	390107233	Prairie Tableland	WWAC	Cimarron-Upper Arkansas	Fair	NA	NA	21	167	247	22.5	52.5	0	0	0	0	Sand	Silt	0.95	0.1	0	44	1.5	0.273350213	0	22.5	35	1.38	4.390023964	134.9479596	175.8290437	872.7171552
CCA12-046 _ 2012	Cimarron River	CCA12-046	-98.7466	36.4419	FALSE	2012	1.11E+11	1105000107	11050001	21048076	FREE	Central Great Plains	29039.9328	40299	0.0006236	6	390111528	390111485	Pleistocene Sand Dunes	WWAC	Cimarron-Upper Arkansas	Poor	NA	NA	0	8	9	0	100	0	0	0	0	Sand	Cobble	0.2	1	0.05	585	0.5	0.067459969	0	50	0	1.4	27.60271117	152.3605584	180.791433	718.6769427
OK620920-01-0130G _ 2012	Griever Creek	OK620920-01-0130G	-98.79983333	36.39147222	FALSE	2012	1.11E+11	1105000107	11050001	21047822	FREE	Central Great Plains	98.073	44463	0.00253388	3	390111512	390111496	Rolling Red Hills	WWAC	Cimarron-Upper Arkansas	Poor	NA	NA	0	6	28	10	60	10	0	0	0	Sand	Gravel	0.15	0.7	0.35	60	0.3	0.061317917	0	27.5	5	1.32	2.04	103.54	181.5172982	712.2826238
CCA12-056 _ 2012	Cimarron River	CCA12-056	-96.4607	36.1289	FALSE	2012	1.11E+11	1105000305	11050003	494282	STIL	Cross Timbers	77194.5183	22050	1.00E-05	6	390007187	390007171	Northern Cross Timbers	WWAC	Cimarron-Upper Arkansas	Very Poor	NA	NA	0	5	5	0	100	0	0	0	0	Sand	Silt	0.05	0.95	0	260	1.5	0.490621075	0.175	50	0	1	4.595006211	73.52485714	179.3069685	1047.888159
CCA12-026 _ 2012	Doe Creek	CCA12-026	-99.1102	36.641	FALSE	2012	1.11E+11	1105000104	11050001	21045964	FREE	Central Great Plains	40.4649	49646	0.00378824	2	390110985	390110721	Rolling Red Hills	WWAC	Cimarron-Upper Arkansas	Very Poor	NA	NA	1	22	159	90	5	0	0	0	0	Silt	Sand	1	0	0	20	0.5	0.105712541	0	50	20	1.25	2.04	103.54	182.88	678.6161755
CCA12-062 _ 2012	North Canadian River	CCA12-062	-98.6687	36.1331	FALSE	2012	1.11E+11	1110030104	11100301	389844	WATO	Central Great Plains	32673.5604	49329	0.00052012	6	390003471	390003489	Prairie Tableland	WWAC	Arkansas-Canadian	Poor	0.689622685	Slightly Impaired	1	162	466	10	80	0	0	0	0	Sand	Silt	0.55	1	0	56.66666667	0.6	0.130188911	0	50	3	1.04	15.43036535	131.2788661	179.8890042	743.1437476
CCA12-068 _ 2012	Camp Creek	CCA12-068	-96.7889	36.2929	FALSE	2012	1.11E+11	1106000605	11060006	20972582	REDR	Central Great Plains	102.1734	26459	0.00194188	3	390104829	390104831	Cross Timbers Transition	WWAC	Cimarron-Upper Arkansas	Fair	NA	NA	0	76	160.5	25	60	0	0	0	0	Sand	Silt	0.95	0.05	0	32.5	1	0.266230222	0	25	22.5	1.03	4.088191011	86.95019101	172.0433184	1015.681123
CCA12-014 _ 2012	Turkey Creek	CCA12-014	-99.5825	36.4173	FALSE	2012	1.11E+11	1110020305	11100203	13812608	WOOD	Southwestern Tablelands	71.8326	64900	0.00385294	2	390077732	390077692	Rolling Red Hills	WWAC	Cimarron-Upper Arkansas	Fair	NA	NA	0	120	362	10	90	0	0	0	0	Sand	Silt	0.65	0.75	0	10	0.3	0.071228129	0	50	90	1.26	14.94784963	152.4	182.8026981	621.4541222
CCA12-064 _ 2012	Unnamed Creek	CCA12-064	-98.8871	35.9449	FALSE	2012	1.11E+11	1109020105	11090201	5265668	CAMA	Central Great Plains	19.6434	51384	0.00445019	2	390036533	390036534	Rolling Red Hills	WWAC	U Canadian	Poor	0.829266578	Non-Impaired	1	236	322	5.5	88.5	0	0	0	0	Sand	Silt	0.25	0.65	0.15	40	0.6	0.115604528	0	50	50	1.47	4.532360122	142.2678366	182.88	733.0997273
CCA12-044 _ 2012	Unnamed Creek	CCA12-044	-98.264	35.5521	FALSE	2012	1.11E+11	1109020201	11090202	6024794	BYAR	Cross Timbers	37.9386	42549	0.00212811	2	390037059	390037073	Cross Timbers Transition	WWAC	U Canadian	Very Poor	NA	NA	0	87	104	82.5	0	0	0	0	0	Silt	Boulder	0.3	0.7	0	40	0.6	0.124089907	0	4.75	62.5	1.16	6.037467817	141.475063	180.3838668	819.2551818
CCA12-058 _ 2012	Camp Creek	CCA12-058	-99.0511	36.1591	FALSE	2012	1.11E+11	1110030103	11100301	389256	WATO	Central Great Plains	87.0993	53892	0.00169312	3	390003362	390003350	Rolling Red Hills	WWAC	Arkansas-Canadian	Poor	0.406726557	Moderately Impaired	0	169	661	90	0	0	0	0	0	Silt	Gravel	0.6	0.4	0	10.83333333	1.2	0.272522222	NA	0	NA	1.06	3.91	147.06	182.8593746	707.2005184
OK520620-03-0020C _ 2012	Lone Creek	OK520620-03-0020C	-99.065	35.90619	FALSE	2012	1.11E+11	1109020104	11090201	5264472	CAMA	Central Great Plains	71.8227	53193	0.00270619	3	390036205	390036402	Rolling Red Hills	WWAC	U Canadian	Excellent	0.677790303	Slightly Impaired	0	58	1072	30	45	0	0	0	0	Sand	Silt	0.8	0.6	0	40	0.7	0.132116624	0.025	23.75	10	1.08	9.587386884	148.8053838	182.4121588	720.5237345
CCA12-006 _ 2012	Unnamed Creek	CCA12-006	-97.5314	35.9167	FALSE	2012	1.11E+11	1105000211	11050002	253680	KIN2	Central Great Plains	11.7423	29249	0.00244197	2	390000797	390000802	Cross Timbers Transition	WWAC	Cimarron-Upper Arkansas	Poor	NA	NA	0	101	154	0	77.5	0	0	0	0	Sand	Bedrock	0.5	0.5	0	50	0.6	0.097771785	0	50	47.5	1.4	3.533383921	118.4863331	182.88	894.6274629
CCA12-036 _ 2012	Turkey Creek	CCA12-036	-96.9605	36.378	FALSE	2012	1.11E+11	1106000605	11060006	20972244	REDR	Central Great Plains	17.4132	27372	0.00281501	2	390104737	390104738	Cross Timbers Transition	WWAC	Cimarron-Upper Arkansas	Fair	NA	NA	5	53	84	27.5	0	17.5	0	0	0	Silt	Gravel	0.85	0	0	40	0.8	0.213783512	0.1	28.75	20	1.57	2.96	121.41	182.88	978.7497243
OK520620-04-0050D _ 2012	Hackberry Creek	OK520620-04-0050D	-99.52372	35.932	FALSE	2012	1.11E+11	1109020103	11090201	5264266	CAMA	Central Great Plains	258.6222	59534	0.0022956	3	390036153	390036350	Rolling Red Hills	WWAC	U Canadian	Very Poor	NA	NA	0	89	263	40	60	0	0	0	0	Sand	Silt	0.1	0.9	0	27.5	0.3	0.04544196	0.025	15	15	1.68	10.42259081	148.3295901	181.9231175	670.0338065
OK620900-02-0020D _ 2012	Salt Creek	OK620900-02-0020D	-96.739	36.11594444	TRUE	2012	1.11E+11	1105000304	11050003	493582	STIL	Central Great Plains	119.8701	23624	0.00088995	3	390007007	390007216	Cross Timbers Transition	WWAC	Cimarron-Upper Arkansas	Fair	NA	NA	1	93	114	2.5	57.5	0	0	0	0	Sand	Silt	1	0	0	25	1.5	0.378859527	0.35	0	12.5	1.1	12.85460064	137.4137402	153.9665646	1005.655742
OK620910-02-0100D _ 2012	Salt Creek	OK620910-02-0100D	-98.19261111	36.10272222	FALSE	2012	1.11E+11	1105000202	11050002	249676	KIN2	Central Great Plains	474.2208	33729	0.00064689	3	390000164	390000113	Prairie Tableland	WWAC	Cimarron-Upper Arkansas	Poor	0.307149755	Moderately Impaired	0	23	27	10	80	10	0	0	0	Sand	Gravel	0.1	0.95	0.05	90	0.7	0.104638198	0	30	5	1.05	8.745268422	135.5629534	179.095477	803.3252709
OK620900-02-0050H _ 2012	Council Creek	OK620900-02-0050H	-96.8196	36.0829	FALSE	2012	1.11E+11	1105000304	11050003	493624	STIL	Central Great Plains	107.2809	24290	0.00078036	3	390007018	390007023	Cross Timbers Transition	WWAC	Cimarron-Upper Arkansas	Excellent	NA	NA	0	59	93	10	75	0	0	0	0	Sand	Silt	0.85	0.15	0	120	0.8	0.170708063	0.025	10	25	1.1	3.938526241	107.3901343	175.3202596	980.7483323
OK310800-01-0120E _ 2012	Pennington Creek: Turnaround	OK310800-01-0120E	-96.68633	34.22761	FALSE	2012	1.11E+11	1113030402	11130304	430546	TISH	Cross Timbers	250.8111	19191	0.00036484	4	390006093	390006000	Eastern Cross Timbers	WWAC	Washita-Red	Good	0.337820226	Moderately Impaired	1	51.5	99.5	90	0	0	0	0	0	Silt	Gravel	0.95	0	0.05	212.5	2	0.546987125	0	40	5	1.11	6.630202882	152.4	163.0476937	1056.526996
OK620900-01-0180J _ 2012	Lagoon Creek	OK620900-01-0180J	-96.5745833	36.12597222	FALSE	2012	1.11E+11	1105000305	11050003	494120	STIL	Cross Timbers	140.6043	22802	0.00141583	4	390007116	390006967	Northern Cross Timbers	WWAC	Cimarron-Upper Arkansas	Fair	NA	NA	27	35	94	0	10	10	15	0	17.5	Bedrock	Cobble	0.8	0.25	0	182.5	0.7	0.169112004	0.05	10	7.5	1.3	4.571667348	73.36580711	122.2771139	1041.558609
NEOGRD-080 _ 2011	Caney River - 080	NEOGRD-080	-96.2519	36.9913	FALSE	2011	1.11E+11	1107010602	11070106	21785218	COPA	Cross Timbers	1305.4257	22523	8.31E-05	5	390127710	390127750	Northern Cross Timbers	WWAC	Neosho-Grand	Excellent	NA	NA	90	233	324	42.5	0	7.5	5	5	32.5	Silt	Bedrock	1	0	0	24	1.5	0.359003446	0	50	10	1.05	3.225245078	113.0505195	152.2675492	1035.599642
OK520610-01-0205V _ 2011	Brookhaven Creek: North of Main	OK520610-01-0205V	-97.502944	35.219267	FALSE	2011	1.11E+11	1109020203	11090202	6026188	BYAR	Central Great Plains	22.2966	35348	0.00246158	1	390037263	390037316	Cross Timbers Transition	WWAC	U Canadian	NA	NA	NA	0	0	0	100	0	0	0	0	0	Silt	Boulder	0.257142857	0	0	NA	0.3	0.06811163	0	0	0	1.013	4.041482092	148.690529	181.4104674	948.8877477
OK220100-01-0180C _ 2011	Caston Creek: CR 149	OK220100-01-0180C	-94.75188	34.96628	FALSE	2011	1.11E+11	1111010506	11110105	6048160	WILB	Arkansas Valley	100.4967	14308	0.00135109	3	390040625	390040626	Arkansas Valley Plains	WWAC	Arkansas-Canadian	Poor	0.398674021	Moderately Impaired	5	189	376	5	10	12.5	7.5	0	0	Gravel	Sand	0.7	0	0	56	1.8	0.386502829	0	5	NA	1.34	4.255364155	103.5331856	160.7038506	1223.599258
OK410210-06-0020W _ 2011	Buffalo Creek: Ballard	OK410210-06-0020W	-94.4725833	34.3908888	FALSE	2011	1.11E+11	1114010803	11140108	630087	BROK	Ouachita Mountains	172.0665	26083	0.00248843	3	390016709	390016682	Central Mountain Ranges	CWAC	L Red	Good	0.644381472	Slightly Impaired	398	164	636	0	10	20	20	15	0	Cobble	Cobble	0.75	0.075	0.025	NA	1	0.269545245	0	50	NA	1.05	4.9	93.14	177.1345006	1424.189885
OKLRED-053 _ 2011	Clear Boggy Creek	OKLRED-053	-96.65090939	34.7477843	FALSE	2011	1.11E+11	1114010401	11140104	6067636	CENT	Arkansas Valley	22.3893	25411	0.00125978	3	390041460	390041080	Northern Cross Timbers	WWAC	L Red	Good	NA	NA	1	358	915	20	15	20	0	0	0	Silt	Silt	0.9	0.1	0.1	30	1	0.239697314	0	10	NA	2.38	6.12	86.61	179.4575041	1046.931975
NEOGRD-057 _ 2011	Bird Creek - 057	NEOGRD-057	-95.9822	36.3347	FALSE	2011	1.11E+11	1107010703	11070107	941070201	SKIA	Cross Timbers	1251.54	18577	0.00027318	4	390131590	390020592	Northern Cross Timbers	WWAC	Neosho-Grand	Fair	NA	NA	1	50	65	60	10	0	0	0	0	Silt	Sand	1	0	0	36.15384615	1.7	0.398354525	0	20	5	1.04	3.506113259	119.4947876	122.1418997	1039.870316
OK520620-06-0010F _ 2011	Deer Creek: near Hydro	OK520620-06-0010F	-98.5174	35.5365	FALSE	2011	1.11E+11	1109020106	11090201	5266632	CAMA	Central Great Plains	830.2167	43783	0.00100535	4	390036718	390036719	Cross Timbers Transition	WWAC	U Canadian	Excellent	NA	NA	0	258	410	25	70	0	0	0	0	Sand	Silt	0.25	0.9	0	83.33333333	2	0.384208042	0	30	NA	1.25	3.324892463	139.8346251	180.2011917	811.7310433
NEOGRD-148 _ 2011	Hominy Creek - 148	NEOGRD-148	-95.97835346	36.30877152	FALSE	2011	1.11E+11	1107010702	11070107	941070203	SKIA	Cross Timbers	1070.8092	18191	0.00044113	4	390131592	390020593	Northern Cross Timbers	WWAC	Neosho-Grand	Poor	NA	NA	0	33	51	35	65	0	0	0	0	Sand	Silt	0	1	0	19	1.9	0.362114787	1	10	NA	1.43	2.683634505	150.1901063	117.4347646	1043.740606
NEOGRD-061 _ 2011	Bird Creek - 061	NEOGRD-061	-96.0335	36.4644	FALSE	2011	1.11E+11	1107010703	11070107	847996	SKIA	Cross Timbers	1087.101	19397	0.00034778	4	390020670	390020852	Northern Cross Timbers	WWAC	Neosho-Grand	Excellent	NA	NA	0	30	37	35	52.5	0	0	0	0	Sand	Silt	0.15	0.85	0	18.96551724	2.1	0.641103833	0	5	NA	1.08	3.213047976	116.7786317	124.1551665	1045.049716
NEOGRD-120 _ 2011	Neosho River - 120	NEOGRD-120	-94.9547	36.902	FALSE	2011	1.11E+11	1107020601	11070206	7583631	MIAM	Central Irregular Plains	15371.7165	22879	1.00E-05	6	390047053	390047055	Osage Cuestas	WWAC	Neosho-Grand	Good	NA	NA	2	108	118	65	10	15	0	0	0	Silt	Gravel	1	0	0	56.53846154	2.1	0.427434866	0	40	NA	1.1	2.58960806	151.3868065	118.7605608	1133.662885
NEOGRD-095 _ 2011	Big Cabin Creek - 095	NEOGRD-095	-95.1865	36.7425	FALSE	2011	1.11E+11	1107020902	11070209	21770171	VINI	Central Irregular Plains	233.9298	21954	0.00097753	3	390125712	390125648	Osage Cuestas	WWAC	Neosho-Grand	Excellent	NA	NA	0	315	315	25	30	0	0	0	0	Sand	Silt	0.95	0	0	NA	1.2	0.314349788	0.5	8.75	10	1.54	3.148583554	119.6963942	102.9716813	1095.084199
NEOGRD-139 _ 2011	Verdigris River - 139	NEOGRD-139	-95.5423	36.8355	FALSE	2011	1.11E+11	1107010303	11070103	21798281	NOWA	Central Irregular Plains	9391.6575	19870	1.00E-05	6	390128454	390128473	Osage Cuestas	WWAC	Neosho-Grand	Excellent	0.714587988	Slightly Impaired	14	25	48	0	10	40	37.5	0	0	Gravel	Cobble	0.05	0.9	0	176.6666667	1	0.203333796	0	10	NA	1.03	2.527432266	101.1743165	118.5219339	1071.313341
NEOGRD-075 _ 2011	Little Cabin Creek - 075	NEOGRD-075	-95.084	36.6718	FALSE	2011	1.11E+11	1107020901	11070209	21769939	VINI	Central Irregular Plains	249.3099	20701	0.00057194	3	390125662	390125663	Osage Cuestas	WWAC	Neosho-Grand	Good	NA	NA	0	161	163	40	10	30	0	0	0	Silt	Gravel	1	0	0	43	1.5	0.319518925	0	50	20	1.29	2.888216896	120.9369044	99.09770071	1113.068419
OK220100-01-0190G _ 2011	Mountain Creek: E 1400 Road (Shiloh Crossing)	OK220100-01-0190G	-94.74335	34.98558	FALSE	2011	1.11E+11	1111010506	11110105	6047532	WILB	Arkansas Valley	81.3042	16054	0.00455149	4	390040324	390039314	Arkansas Valley Plains	WWAC	Arkansas-Canadian	Fair	0.720250184	Slightly Impaired	600	130.5	800	0	0	0	0	0	0	Cobble	Sand	0.4	0	0	NA	1.5	0.362136517	0.225	4	NA	1	3.765897723	117.5953154	161.4453665	1231.114622
NEOGRD-091 _ 2011	Pawpaw Creek - 091	NEOGRD-091	-95.1868	36.6422	FALSE	2011	1.11E+11	1107020902	11070209	21770183	VINI	Central Irregular Plains	132.2379	21217	0.00091739	3	390125714	390125673	Osage Cuestas	WWAC	Neosho-Grand	Fair	NA	NA	0	321	321	35	10	0	0	0	0	Silt	Sand	1	0	0	13.5	1.4	0.233518893	0	18.75	NA	1.05	3.261060332	114.6007822	106.0103071	1099.760155
NEOGRD-127 _ 2011	Big Cabin Creek - 127	NEOGRD-127	-95.1659	36.8389	FALSE	2011	1.11E+11	1107020902	11070209	21769843	VINI	Central Irregular Plains	155.6154	22849	0.00155519	3	390125628	390125630	Osage Cuestas	WWAC	Neosho-Grand	Excellent	NA	NA	0	24	24	0	0	20	0	0	80	Bedrock	Gravel	1	0	0	220	0.7	0.197004402	0	50	NA	1.14	2.887506967	129.8419507	99.51360045	1097.801207
NEOGRD-131 _ 2011	Caney River - 131	NEOGRD-131	-95.9822	36.778	FALSE	2011	1.11E+11	1107010605	11070106	21784436	COPA	Cross Timbers	3471.9021	20261	0.00020503	6	390127521	390127524	Northern Cross Timbers	WWAC	Neosho-Grand	Very Poor	NA	NA	0	62.5	93	60	0	0	0	0	0	Silt	Boulder	1	0	0	16.41025641	3.4	0.66088453	0	17.5	NA	1.07	3.20168022	125.0573699	128.8960459	1019.328755
OK220100-01-0190M _ 2011	Little Mountain Trib. of Mountain Creek: N 4660	OK220100-01-0190M	-94.73568333	35.02475	FALSE	2011	1.11E+11	1111010506	11110105	6040904	WILB	Arkansas Valley	22.2174	18897	0.00681059	3	390038794	390038813	Arkansas Valley Plains	WWAC	Arkansas-Canadian	Fair	0.47708245	Moderately Impaired	9	151	227	0	0	0	0	0	0	Silt	Bedrock	0.45	0	0	30	1.7	0.452659127	0.102564103	13	NA	1.11	3.845564179	115.3065373	163.3765649	1254.060662
OK220100-01-0190K _ 2011	Mountain Creek: D 4655 (Kennedy Bridge)	OK220100-01-0190K	-94.74896	35.00553	FALSE	2011	1.11E+11	1111010506	11110105	6056052	WILB	Arkansas Valley	78.8931	16702	0.00737201	4	390041046	390041021	Arkansas Valley Plains	WWAC	Arkansas-Canadian	Fair	0.632388535	Slightly Impaired	232	369	1107	5	5	22.5	10	0	0	Gravel	Cobble	0.75	0.05	0	160	0.4	0.088117569	0.05	10	NA	1	4.26	103.4	162.0910158	1240.421992
NEOGRD-108 _ 2011	Pond Creek - 108	NEOGRD-108	-96.2641	36.9375	FALSE	2011	1.11E+11	1107010602	11070106	21785228	COPA	Cross Timbers	141.6699	23494	0.00080117	3	390127714	390127656	Northern Cross Timbers	WWAC	Neosho-Grand	Excellent	NA	NA	47	5	54	0	50	0	0	0	10	Sand	Bedrock	0.75	0	0	NA	1.1	0.276004971	0	10	NA	1.29	4.794191682	75.99894099	122.4802281	1028.251524
NEOGRD-021 _ 2011	Caney River - 021	NEOGRD-021	-96.2609	36.9907	FALSE	2011	1.11E+11	1107010602	11070106	21785218	COPA	Cross Timbers	1305.4257	22523	8.31E-05	5	390127710	390127750	Northern Cross Timbers	WWAC	Neosho-Grand	Excellent	NA	NA	14	34	50	72.5	0	10	0	0	0	Silt	Gravel	1	0	0	53.33333333	1.5	0.318293472	0	5	NA	1.2	3.225245078	113.0505195	152.2675492	1035.599642
NEOGRD-140 _ 2011	Dry Creek - 140	NEOGRD-140	-96.3221	36.9264	FALSE	2011	1.11E+11	1107010602	11070106	21784982	COPA	Flint Hills	35.5032	24389	0.00278382	2	390127660	390127714	Northern Cross Timbers	WWAC	Neosho-Grand	Excellent	NA	NA	0	23	26	20	20	30	0	0	0	Gravel	Silt	1	0	0	31.42857143	1.5	0.386495189	0	10	NA	1.3	4.54	73.15	125.8162358	1024.000804
NEOGRD-146 _ 2011	Pryor Creek - 146	NEOGRD-146	-95.2922	36.2573	FALSE	2011	1.11E+11	1107020904	11070209	21772921	VINI	Ozark Highlands	650.2257	17681	0.00053164	3	390126157	390126159	Osage Cuestas	WWAC	Neosho-Grand	Poor	1.026845042	Non-Impaired	0	40	41	5	10	40	5	0	10	Gravel	Sand	0.8	0.2	0.15	92	2	0.451147313	0	50	10	1.14	3.055659034	117.1596314	117.3200161	1111.330684
NEOGRD-116 _ 2011	Rock Creek - 116	NEOGRD-116	-96.2254	36.7609	FALSE	2011	1.11E+11	1107010606	11070106	21785090	COPA	Cross Timbers	68.5863	24464	0.00266096	2	390127691	390127723	Northern Cross Timbers	WWAC	Neosho-Grand	Excellent	0.718540356	Slightly Impaired	5	31	80	5	0	20	62.5	5	0	Cobble	Gravel	0.65	0.5	0.1	32.85714286	1.2	0.216357885	0	50	NA	1.43	5.914789126	84.86181116	157.764678	1034.618874
NEOGRD-150 _ 2011	Delaware Creek - 150	NEOGRD-150	-96.1532	36.2513	FALSE	2011	1.11E+11	1107010704	11070107	849167	SKIA	Cross Timbers	20.1564	22119	0.00199823	3	390020833	390020828	Northern Cross Timbers	WWAC	Neosho-Grand	Fair	NA	NA	0	33	45	35	0	10	0	0	0	Silt	Gravel	0.7	0	0	NA	1	0.269304506	0	10	50	1.74	4.54	73.15	112.16	1054.968872
NEOGRD-141 _ 2011	Double Spring Creek - 141	NEOGRD-141	-95.1562	35.9297	FALSE	2011	1.11E+11	1107020908	11070209	21773767	VINI	Ozark Highlands	97.8696	18091	0.0026922	3	390126362	390126337	Dissected Springfield Plateau-Elk River Hills	WWAC	Neosho-Grand	Good	0.866172256	Non-Impaired	235	228	568	10	5	20	0	0	60	Bedrock	Gravel	0.9	0.45	0.05	56.66666667	2	0.278189854	0	15	22.5	1.4	3.318441992	135.3594926	169.8234039	1184.913306
NEOGRD-145 _ 2011	Mingo Creek - 145	NEOGRD-145	-95.8567	36.2193	FALSE	2011	1.11E+11	1107010704	11070107	847336	SKIA	Central Irregular Plains	157.8096	17786	0.00071453	2	390020613	390020597	Osage Cuestas	WWAC	Neosho-Grand	Excellent	0.647787858	Slightly Impaired	0	27	27	0	0	20	45	0	6	Cobble	Gravel	0.8	0.15	0.15	47.5	1.6	0.423850354	0	50	NA	1.11	2.471030717	112.9639249	97.86826473	1056.501978
NEOGRD-081 _ 2011	Pryor Creek - 081	NEOGRD-081	-95.3314	36.3329	FALSE	2011	1.11E+11	1107020904	11070209	21772609	VINI	Central Irregular Plains	436.8339	18339	0.00020449	3	390126077	390126079	Osage Cuestas	WWAC	Neosho-Grand	Poor	NA	NA	0	141	168.5	60	0	0	0	0	0	Silt	Sand	1	0	0	24.28571429	1.7	0.302321526	0.384615385	10	40	1.23	2.769663378	132.1137986	120.863264	1106.189717
OK720500-02-0430D _ 2011	Sharp Creek: Smith Grove	OK720500-02-0430D	-100.819867	36.810928	FALSE	2011	1.11E+11	1110010204	11100102	13853193	HOOK	Southwestern Tablelands	708.8247	77336	0.0043125	2	390079529	390079532	Canadian/Cimarron Breaks	WWAC	Cimarron-Upper Arkansas	Excellent	NA	NA	0	200.5	525.5	17.5	45	5	0	0	0	Sand	Silt	0.8	0.2	0	38.33333333	0.9	0.171228529	NA	NA	5	1.23	14.94	152.4	182.3629861	472.6117236
OK720500-02-0430G _ 2011	Sharp Creek: Smith Silo	OK720500-02-0430G	-100.830817	36.816239	FALSE	2011	1.11E+11	1110010204	11100102	13853175	HOOK	Southwestern Tablelands	690.066	79437	0.00539435	2	390079526	390079527	Canadian/Cimarron Breaks	WWAC	Cimarron-Upper Arkansas	Fair	NA	NA	0	310	625.5	20	30	15	0	0	0	Sand	Silt	0.85	0.15	0	50	0.8	0.214409302	NA	NA	4	1.11	12.79865546	152.4	182.3335118	470.6547863
NEOGRD-042 _ 2011	Big Cabin Creek - 042	NEOGRD-042	-95.1492	36.5978	FALSE	2011	1.11E+11	1107020902	11070209	21770009	VINI	Central Irregular Plains	650.853	19986	0.00105166	4	390125687	390125694	Osage Cuestas	WWAC	Neosho-Grand	Excellent	0.634361502	Slightly Impaired	1	120	138	15	12.5	55	0	0	0	Gravel	Silt	0.8	0.1	0.1	122.5	1	0.261865321	0	50	NA	1.76	2.904105846	121.7514493	107.4480373	1111.412243
OK410400-04-0010X _ 2011	Lake Creek: Winter Smith Bridge	OK410400-04-0010X	-96.65497	34.75786	FALSE	2011	1.11E+11	1114010401	11140104	6066250	CENT	Arkansas Valley	5.1489	26685	0.01333726	2	390041048	390041050	Northern Cross Timbers	WWAC	L Red	Poor	0.549786669	Slightly Impaired	8	525	1323	0	0	0	0	0	0	Cobble	Gravel	0.45	0	0	155	0.6	0.168325082	0.525	2	30	1.17	6.12	86.61	177.5598374	1047.13551
OK520530-00-0050J _ 2011	Sixmile Creek: Kouba Farm	OK520530-00-0050J	-97.9119	35.51855	FALSE	2011	1.11E+11	1110030107	11100301	391738	WATO	Central Great Plains	46.1592	40254	0.00126284	2	390003613	390003607	Prairie Tableland	WWAC	Arkansas-Canadian	Fair	0.356954437	Moderately Impaired	0	145	145	0	0	0	0	0	0	Gravel	Gravel	0.2	0	0	80	0.2	0.054772256	0.825	5.75	45	1.1	2.765129088	151.4800688	182.6451562	872.5515023
OK520610-01-0180R _ 2011	Bishop Creek: Lindsey Street	OK520610-01-0180R	-97.435824	35.203752	FALSE	2011	1.11E+11	1109020203	11090202	6025982	BYAR	Central Great Plains	37.197	34335	0.00162562	1	390037205	390037329	Cross Timbers Transition	WWAC	U Canadian	Poor	0.141804119	Severely Impaired	30	1060.5	1183.5	20	45	0	0	0	0	Sand	Silt	0.65	0.3	0.05	60	0.8	0.173813573	0.05	8	37.5	1.1	6.043593737	147.0616216	175.0505988	959.5606964
OK121600-06-0080C _ 2011	Little Cabin Creek	OK121600-06-0080C	-95.1385	36.5975	FALSE	2011	1.11E+11	1107020901	11070209	21770187	VINI	Central Irregular Plains	328.455	20438	0.00064393	3	390125716	390125688	Osage Cuestas	WWAC	Neosho-Grand	Excellent	NA	NA	7	126	173	25	22.5	5	0	0	0	Silt	Sand	1	0	0	82.5	0.8	0.187652711	0	10	40	1.12	2.504960789	117.9514483	101.3784727	1112.26347
OK121600-01-0060D _ 2011	Ranger Creek	OK121600-01-0060D	-95.20011	35.88436	FALSE	2011	1.11E+11	1107020908	11070209	21773655	VINI	Ozark Highlands	89.9946	17910	0.00822641	3	390126350	390126391	Dissected Springfield Plateau-Elk River Hills	WWAC	Neosho-Grand	Fair	0.388874315	Moderately Impaired	4	16	31	0	0	27.5	45	7.5	0	Cobble	Gravel	0.9	0	0	96.66666667	1.5	0.317220634	0	5	10	1.08	5.07	107.59	166.5517903	1190.566762
NEOGRD-074 _ 2011	Spavinaw Creek - 074	NEOGRD-074	-94.7825	36.3484	FALSE	2011	1.11E+11	1107020903	11070209	21771031	VINI	Ozark Highlands	518.8824	24427	0.00125902	4	390125834	390125832	Dissected Springfield Plateau-Elk River Hills	WWAC	Neosho-Grand	Excellent	0.909081203	Non-Impaired	5	86	153	0	15	72.5	5	0	0	Gravel	Sand	0.4	0.65	0.1	345	3.1	0.505704744	0.025	50	NA	1.05	4.64	146.46	162.9157037	1186.675235
NEOGRD-053 _ 2011	Bird Creek - 053	NEOGRD-053	-95.9606	36.3033	FALSE	2011	1.11E+11	1107010703	11070107	847288	SKIA	Cross Timbers	1275.6555	18265	0.00119855	4	390020592	390020593	Northern Cross Timbers	WWAC	Neosho-Grand	Excellent	NA	NA	23	64	96	0	20	0	0	0	0	Sand	Silt	0.95	0.05	0.05	54	1.5	0.386188093	0	50	2.5	1.09	2.809805918	129.0669265	121.3268733	1047.572108
NEOGRD-122 _ 2011	Spring Creek - 122	NEOGRD-122	-94.9266	36.1363	FALSE	2011	1.11E+11	1107020906	11070209	21771541	VINI	Ozark Highlands	112.4955	27720	0.00260157	3	390125956	390125959	Dissected Springfield Plateau-Elk River Hills	WWAC	Neosho-Grand	Excellent	0.7944083	Slightly Impaired	0	23	23	0	0	75	7.5	0	0	Gravel	Cobble	0.55	0.4	0	140	2	0.392827404	0	50	NA	1.21	4.428326463	147.4198021	152.9577162	1210.778924
NEOGRD-027 _ 2011	Bird Creek - 027	NEOGRD-027	-95.879	36.2362	FALSE	2011	1.11E+11	1107010704	11070107	847312	SKIA	Central Irregular Plains	2590.4538	17499	3.67E-05	5	390020602	390020598	Osage Cuestas	WWAC	Neosho-Grand	Very Poor	NA	NA	0	94.5	119.5	50	0	0	0	0	0	Silt	Gravel	1	0	0	20.52631579	3.8	0.697572466	0	50	NA	1.18	2.716043423	136.3028576	118.4945149	1057.899595
NEOGRD-123 _ 2011	West Fork Big Cabin Creek - 123	NEOGRD-123	-95.2148	36.7241	FALSE	2011	1.11E+11	1107020902	11070209	21769901	VINI	Central Irregular Plains	116.9856	21362	0.00122565	2	390125649	390125653	Osage Cuestas	WWAC	Neosho-Grand	Excellent	NA	NA	0	65	69	0	7.5	37.5	0	0	0	Gravel	Sand	0.95	0	0.05	110	1.4	0.362975774	0	10	NA	1.43	3.337272572	111.9903149	113.3925129	1094.02694
NEOGRD-047 _ 2011	Bird Creek - 047	NEOGRD-047	-96.354	36.682	FALSE	2011	1.11E+11	1107010701	11070107	846308	SKIA	Flint Hills	233.8245	24353	1.00E-05	3	390020472	390020476	Northern Cross Timbers	WWAC	Neosho-Grand	Poor	NA	NA	0	70.5	121.5	60	0	0	0	0	0	Silt	Gravel	1	0	0	14.14634146	4.2	0.789113785	0	50	20	1.08	4.54	73.15	119.900171	1082.556516
NEOGRD-115 _ 2011	Pryor Creek - 115	NEOGRD-115	-95.3987	36.5863	FALSE	2011	1.11E+11	1107020904	11070209	21770025	VINI	Central Irregular Plains	50.0553	22563	0.00163371	2	390125693	390125696	Osage Cuestas	WWAC	Neosho-Grand	Good	NA	NA	0	140	140	15	20	0	0	0	0	Sand	Silt	0.95	0	0	33.33333333	1.5	0.329417919	0	0	NA	1.38	2.993852483	119.0450367	140.2282804	1096.838515
NEOGRD-069 _ 2011	Bird Creek - 069	NEOGRD-069	-95.9261	36.234	FALSE	2011	1.11E+11	1107010704	11070107	847440	SKIA	Cross Timbers	2510.5608	17602	0.00019328	5	390020620	390020602	Northern Cross Timbers	WWAC	Neosho-Grand	Excellent	0.94757405	Non-Impaired	0	40	60	5	5	30	0	0	32.5	Bedrock	Gravel	0	0.8	0.2	72.5	8	1.036023471	0	50	1	1	3.069515076	123.7852888	118.4574226	1058.291669
NEOGRD-025 _ 2011	Sand Creek - 025	NEOGRD-025	-96.0638	36.7364	FALSE	2011	1.11E+11	1107010606	11070106	21785106	COPA	Cross Timbers	555.8751	20336	0.0008091	3	390127698	390127700	Northern Cross Timbers	WWAC	Neosho-Grand	Excellent	NA	NA	0	67	101	20	62.5	7.5	2.5	0	0	Sand	Silt	1	0	0	36.875	1.5	0.454036852	0	50	NA	1.55	3.436137264	116.2441487	129.8010719	1021.527651
OK310830-05-0010C _ 2011	Sugar Creek: CR 1320	OK310830-05-0010C	-98.17707	35.10244	FALSE	2011	1.11E+11	1113030206	11130302	682633	FTCB	Cross Timbers	603.6336	36185	0.00174659	3	390018121	390018133	Cross Timbers Transition	WWAC	Washita-Red	Very Poor	0.464731779	Moderately Impaired	1	383	527	0	97.5	0	0	0	0	Sand	Cobble	0	1	0	150	0.52	0.081240384	0.125	6	3	1.06	6.965087088	131.0241794	176.1678759	819.6839073
OK520610-03-0010F _ 2011	Walnut Creek	OK520610-03-0010F	-97.3668	34.99922	FALSE	2011	1.11E+11	1109020202	11090202	6027600	BYAR	Cross Timbers	525.9636	31402	0.00165987	3	390037376	390037398	Cross Timbers Transition	WWAC	U Canadian	Fair	1.035037766	Non-Impaired	0	131	164	25	70	0	0	0	0	Sand	Silt	0.35	0.95	0	NA	0.4	0.058064004	0	40	NA	1.2	8.782670785	151.8120712	180.8788008	1017.113785
NEOGRD-024 _ 2011	Chouteau Creek - 024	NEOGRD-024	-95.3047	36.1949	FALSE	2011	1.11E+11	1107020907	11070209	21773139	VINI	Central Irregular Plains	183.4065	17087	0.00029316	2	390126241	390126242	Osage Cuestas	WWAC	Neosho-Grand	Fair	NA	NA	7	47.5	62	7.5	10	15	15	0	0	Cobble	Cobble	0.8	0	0	66.66666667	0.6	0.159105991	0	50	NA	1.18	4.666149216	94.3014861	117.9380802	1124.925249
OK121600-07-0110G _ 2011	Fivemile Creek	OK121600-07-0110G	-94.6919	36.9835	FALSE	2011	1.11E+11	1107020710	11070207	7592307	MIAM	Ozark Highlands	69.9165	27192	0.00433725	2	390048059	390048060	Springfield Plateau	CWAC	Neosho-Grand	Excellent	0.794713081	Slightly Impaired	2	14	22	0	0	20	80	0	0	Cobble	Gravel	0.5	0.55	0.3	137.5	1.1	0.253499518	0.108108108	10	NA	1.07	4.590087666	146.6920757	138.4769761	1148.520492
NEOGRD-016 _ 2011	Pecan Creek - 016	NEOGRD-016	-95.0431	35.9221	FALSE	2011	1.11E+11	1107020908	11070209	21773625	VINI	Ozark Highlands	26.811	24985	0.00369119	2	390126342	390126343	Dissected Springfield Plateau-Elk River Hills	WWAC	Neosho-Grand	Fair	0.590431695	Slightly Impaired	2	33	40	0	0	30	60	0	0	Cobble	Gravel	0.8	0.2	0.1	65	0.9	0.203770947	0.25	5	60	1.29	3.447116504	139.3731229	147.9069006	1202.190911
NEOGRD-013 _ 2011	Bird Creek - 013	NEOGRD-013	-96.1403	36.529	FALSE	2011	1.11E+11	1107010703	11070107	846470	SKIA	Cross Timbers	814.2444	21034	0.00055863	4	390020520	390020535	Northern Cross Timbers	WWAC	Neosho-Grand	Excellent	0.703054951	Slightly Impaired	12	64	95	10	10	25	10	0	2.5	Gravel	Sand	0.9	0.1	0.05	64.54545455	1.3	0.361661069	0	0	NA	1.04	4.54	73.15	127.7335616	1055.605714
OK121600-05-0150G _ 2011	Spavinaw Creek	OK121600-05-0150G	-94.7716	36.3437	FALSE	2011	1.11E+11	1107020903	11070209	21771031	VINI	Ozark Highlands	518.8824	24427	0.00125902	4	390125834	390125832	Dissected Springfield Plateau-Elk River Hills	WWAC	Neosho-Grand	Excellent	0.550207154	Slightly Impaired	0	153	153	0	0	95	0	0	0	Gravel	Boulder	0.1	0.95	0	196.6666667	0.6	0.143591936	0	35	NA	1.03	4.64	146.46	162.9157037	1186.675235
OK520610-01-0080H _ 2011	Willow Creek	OK520610-01-0080H	-97.2937	34.9716	FALSE	2011	1.11E+11	1109020205	11090202	6027606	BYAR	Cross Timbers	61.2009	31378	0.00155381	2	390037377	390037431	Northern Cross Timbers	WWAC	U Canadian	Excellent	0.781535757	Slightly Impaired	0	304	652	17.5	72.5	0	0	0	0	Sand	Silt	0.2	0.95	0	70	0.4	0.062529946	0	10	NA	1.3	5.36856776	143.2699935	182.2053217	1007.084198
OK121600-05-0160F _ 2011	Beaty Creek: Upper @ Betty C.	OK121600-05-0160F	-94.7191	36.3704	FALSE	2011	1.11E+11	1107020903	11070209	21770903	VINI	Ozark Highlands	4.6152	32103	0.01489221	1	390204307	390125805	Dissected Springfield Plateau-Elk River Hills	CWAC	Neosho-Grand	Excellent	0.786558877	Slightly Impaired	66	57	123	0	0	99	0	0	0	Gravel	Bedrock	0.3	0.75	0	135	1.1	0.291746155	0	0	25	1.08	4.63974454	146.4611583	178.2914411	1181.601113
OK121500-04-0010M _ 2011	Dog Creek:� Spavinaw Flowline	OK121500-04-0010M	-95.5433	36.3562	FALSE	2011	1.11E+11	1107010501	11070105	832898	INOL	Central Irregular Plains	129.1734	18942	0.00060507	2	390020203	390020263	Osage Cuestas	WWAC	Neosho-Grand	Very Poor	NA	NA	0	123.5	145.5	65	0	0	0	0	0	Silt	Gravel	1	0	0	15.38461538	3	0.552436821	0	31.25	15	1.52	5.429963554	82.12769206	164.3759972	1113.673354
OK220100-04-0020P _ 2011	Fourche Maline Creek: Black Loop	OK220100-04-0020P	-95.2174	34.9184	FALSE	2011	1.11E+11	1111010504	11110105	6049228	WILB	Arkansas Valley	218.2761	17608	0.00363766	4	390040834	390040833	Arkansas Valley Plains	WWAC	Arkansas-Canadian	Good	0.90090581	Non-Impaired	3	995.5	1026.5	15	0	60	0	0	0	Gravel	Silt	0.8	0.4	0.1	115	1.2	0.214574865	0.025	10	50	1.27	3.612539326	125.8915506	150.7189981	1225.717135
OKLRED-118 _ 2011	Cucumber Creek	OKLRED-118	-94.70325462	34.56889599	FALSE	2011	1.11E+11	1114010802	11140108	628553	BROK	Ouachita Mountains	65.1663	31060	0.00844884	3	390016302	390016304	Western Ouachitas	WWAC	L Red	Excellent	0.743459189	Slightly Impaired	0	5	5	0	0	0	80	20	0	Cobble	Boulder	0.65	0.55	0.3	112.5	0.7	0.140780713	0	50	0	1.13	4.9	93.14	176.93	1464.663687
OK410310-02-0050D _ 2011	Woods Creek: Hwy 63, Whitesboro	OK410310-02-0050D	-94.88238889	34.69272222	FALSE	2011	1.11E+11	1114010501	11140105	587198	HUGO	Ouachita Mountains	15.9858	21406	0.00687835	2	390013338	390013346	Western Ouachitas	WWAC	L Red	Poor	NA	NA	6	302	868.5	0	0	27.5	42.5	0	0	Cobble	Gravel	0.9	0.05	0.05	133.3333333	0.3	0.092932038	0.225	6	55	1.02	3.581064516	98.53564516	163.8101233	1319.558878
NEOGRD-045 _ 2011	Buck Creek - 045	NEOGRD-045	-96.3879	36.9504	FALSE	2011	1.11E+11	1107010602	11070106	21784964	COPA	Flint Hills	109.6362	27104	0.0031032	2	390127653	390127711	Northern Cross Timbers	WWAC	Neosho-Grand	Excellent	NA	NA	33	23	66	0	0	25	25	5	7.5	Cobble	Cobble	0.95	0.05	0	83.33333333	1.3	0.356235813	0.05	50	NA	1.14	2.527873224	96.95344768	127.6623597	1012.947225
OK121600-02-0030D _ 2011	Saline Creek	OK121600-02-0030D	-95.09292	36.282	FALSE	2011	1.11E+11	1107020905	11070209	21772915	VINI	Ozark Highlands	274.5108	19538	0.00283427	4	390126154	390126225	Dissected Springfield Plateau-Elk River Hills	CWAC	Neosho-Grand	Excellent	0.94354241	Non-Impaired	68	42	115	0	0	15	0	0	80	Bedrock	Gravel	0.2	0.95	0.1	545	0.5	0.094611158	0	10	1	1	4.442117565	147.3572684	165.8292636	1156.373085
NEOGRD-010 _ 2011	North Fork Cotton Creek - 010	NEOGRD-010	-95.8958	36.951	FALSE	2011	1.11E+11	1107010604	11070106	21784356	COPA	Central Irregular Plains	49.9545	22012	0.00071414	2	390127494	390127497	Osage Cuestas	WWAC	Neosho-Grand	Fair	NA	NA	10	43	55	5	0	12.5	0	0	0	Gravel	Silt	0.6	0.4	0	95	0.5	0.133562656	0	30	NA	2.25	2.91	121.15	98.61911521	1041.346932
OK410200-01-0230B _ 2011	Yashoo Creek: Little River NWR	OK410200-01-0230B	-94.7345	33.9486944	FALSE	2011	1.11E+11	1114010704	11140107	618616	CLOU	South Central Plains	170.2449	10046	0.00914225	2	390015921	390015953	Cretaceous Dissected Uplands	CWAC	L Red	Excellent	0.901541385	Non-Impaired	4	1077.5	1110.5	5	20	40	2.5	0	0	Gravel	Sand	0.5	0.5	0.25	75	1.9	0.400273084	0	50	42.5	1.29	3.03	152.4	132.2610751	1305.739746
OK121700-06-0010G _ 2011	Flint Creek	OK121700-06-0010G	-94.7078	36.1961	FALSE	2011	1.11E+11	1111010305	11110103	399514	COOK	Ozark Highlands	299.5704	26463	0.00174707	3	390004198	390003855	Dissected Springfield Plateau-Elk River Hills	WWAC	Arkansas-Canadian	Excellent	0.86595286	Non-Impaired	0	318	328	0	5	95	0	0	0	Gravel	Sand	0	1	0	133.3333333	1.4	0.33230493	0	40	0	1.11	5.053858308	146.8045973	156.9233447	1224.919282
OK410200-01-0210E _ 2011	Mud Creek: E 2170 Road	OK410200-01-0210E	-94.72015	33.8665666	FALSE	2011	1.11E+11	1114010704	11140107	618890	CLOU	South Central Plains	57.3777	10826	0.00090611	3	390016013	390016001	Cretaceous Dissected Uplands	WWAC	L Red	Excellent	0.611788339	Slightly Impaired	186	1263	1481	0	47.5	0	0	0	0	Sand	Gravel	0.65	0.35	0.1	28.33333333	1	0.269288384	0	50	50	1.5	2.254317618	152.1512258	104.2476884	1305.775732
NEOGRD-068 _ 2011	Opossum Creek - 068	NEOGRD-068	-95.6945	36.9747	FALSE	2011	1.11E+11	1107010303	11070103	21798147	NOWA	Central Irregular Plains	53.9442	22815	0.00149473	2	390128404	390128403	Osage Cuestas	WWAC	Neosho-Grand	Poor	NA	NA	8	90	123	0	20	40	0	0	0	Gravel	Sand	1	0	0	23.75	1.5	0.355406189	0.35	0	32.5	1.25	3.197958676	107.9598137	116.5400858	1077.697066
OK410210-09-0160K _ 2011	Bluff Creek: Battiest	OK410210-09-0160K	-94.9401666	34.4491388	FALSE	2011	1.11E+11	1114010702	11140107	616330	CLOU	Ouachita Mountains	18.0963	30456	0.00883853	1	390141012	390015403	Western Ouachitas	CWAC	L Red	Fair	1.034837677	Non-Impaired	135	270.5	417.5	0	0	35	35	0	0	Gravel	Cobble	0.65	0	0	200	0.8	0.178014257	NA	50	NA	1	4.9	93.14	176.93	1399.409651
NEOGRD-052 _ 2011	Opossum Creek - 052	NEOGRD-052	-95.6263	36.9522	FALSE	2011	1.11E+11	1107010303	11070103	21798185	NOWA	Central Irregular Plains	103.698	21959	0.00128925	2	390128420	390128424	Osage Cuestas	WWAC	Neosho-Grand	Good	NA	NA	16	31	61	10	10	20	0	0	0	Gravel	Sand	0.75	0.3	0	43.33333333	2	0.417133072	0	20	NA	1.48	3.215032474	113.5879714	118.0557835	1077.673799
OK520610-02-0120C _ 2011	Buggy Creek	OK520610-02-0120C	-97.91836	35.33425	FALSE	2011	1.11E+11	1109020201	11090202	6025904	BYAR	Cross Timbers	256.0671	38649	0.00153973	2	390037178	390037355	Cross Timbers Transition	WWAC	U Canadian	Fair	NA	NA	7	42	408	20	65	0	0	0	0	Sand	Silt	0.3	1	0	215	0.4	0.074333194	0	10	NA	1.2	6.002302742	150.5019977	180.5385004	888.2866205
NEOGRD-026 _ 2011	Candy Creek - 026	NEOGRD-026	-96.0395	36.5622	FALSE	2011	1.11E+11	1107010703	11070107	846440	SKIA	Cross Timbers	54.8532	22247	0.00241011	2	390020512	390020524	Northern Cross Timbers	WWAC	Neosho-Grand	Excellent	NA	NA	6	58	120	0	10	22.5	27.5	2.5	0	Cobble	Gravel	0.9	0.05	0.05	32.22222222	1.3	0.380822037	0.05	50	NA	1.34	4.430149076	74.63335122	114.2742682	1046.264627
OK520700-02-0010R _ 2011	Deep Fork River: Hwy 56 Bridge	OK520700-02-0010R	-96.0238055	35.6132222	FALSE	2011	1.11E+11	1110030309	11100303	537563	BRIS	Cross Timbers	5309.6346	19212	0.00050539	6	390011121	390011162	Northern Cross Timbers	WWAC	Arkansas-Canadian	Excellent	0.829360667	Non-Impaired	31	1463	1499	7.5	50	0	0	0	0	Sand	Silt	0.95	0.1	0	18.18181818	3	0.554335761	0	10	5	1	5.288870867	140.2552838	160.7107414	1088.474538
OK121600-03-0445L _ 2011	Honey Creek: Lower	OK121600-03-0445L	-94.7025	36.5419	FALSE	2011	1.11E+11	1107020603	11070206	7583213	MIAM	Ozark Highlands	150.2127	24694	0.00270664	3	390046945	390046973	Dissected Springfield Plateau-Elk River Hills	WWAC	Neosho-Grand	Excellent	1.023091563	Non-Impaired	2	16	42	0	0	15	70	0	0	Cobble	Gravel	0.25	0.85	0	42	1.2	0.291346184	0	20	2.5	1.22	3.918857749	149.7299122	153.7076583	1153.633728
OK121600-04-0060D _ 2011	Tar Creek	OK121600-04-0060D	-94.862	36.87481	FALSE	2011	1.11E+11	1107020601	11070206	7583423	MIAM	-999	136.6677	23094	0.00142076	2	390046962	390047060	Cherokee Plains	-999	Neosho-Grand	Very Poor	0.553070129	Slightly Impaired	0	20	20	0	5	22.5	0	0	67.5	Bedrock	Gravel	0.5	0.5	0.05	90	2	0.250671415	0	10	2	1	2.886375828	130.2790549	67.61047915	1136.023089
OK220600-01-0200K _ 2011	Coal Creek: EW 137 Road (Mail Route Road)	OK220600-01-0200K	-96.16512	35.0337	FALSE	2011	1.11E+11	1109020402	11090204	513895	MCAL	Arkansas Valley	42.6978	21138	0.00150037	2	390008622	390008643	Northern Cross Timbers	WWAC	Arkansas-Canadian	Fair	0.472930799	Moderately Impaired	3	750	922	7.5	30	10	0	0	0	Sand	Gravel	0.9	0.1	0	33.33333333	1.4	0.279262281	0	50	30	1.29	8.616438374	136.5242828	173.3868014	1077.54577
OK520620-05-0160C _ 2011	Commission Creek	OK520620-05-0160C	-99.917	36.03356	TRUE	2011	1.11E+11	1109020101	11090201	5262432	CAMA	Southwestern Tablelands	128.655	66480	0.0015	3	390035933	390035913	Rolling Red Hills	WWAC	U Canadian	Excellent	0.946580253	Non-Impaired	1	137	291	15	62.5	25	0	0	0	Sand	Gravel	0.2	0.75	0.3	40	0.3	0.04691018	0.026315789	40	NA	1.29	11.93	152.4	182.4506964	595.985577
OK121600-03-0445Y _ 2011	Honey Creek: Upper	OK121600-03-0445Y	-94.62543	36.5284	FALSE	2011	1.11E+11	1107020603	11070206	7583219	MIAM	Ozark Highlands	89.6508	26834	0.00321611	3	390046946	390046945	Dissected Springfield Plateau-Elk River Hills	WWAC	Neosho-Grand	Excellent	0.941715767	Non-Impaired	1	28	38	0	0	0	92.5	0	0	Cobble	Bedrock	0.3	0.6	0.5	100	1.2	0.282722838	0	10	2.5	1.09	3.452824181	151.8309146	159.1776769	1150.545789
OK121510-01-0130M _ 2011	Lightning Creek	OK121510-01-0130M	-95.4676	36.65223	FALSE	2011	1.11E+11	1107010305	11070103	21798801	NOWA	Central Irregular Plains	99.9936	20077	0.00093974	2	390128613	390128535	Osage Cuestas	WWAC	Neosho-Grand	Poor	NA	NA	12	139	163	10	0	12.5	0	0	0	Gravel	Silt	1	0	0	20	1.5	0.313953962	0.025	0	25	1.16	2.302250804	98.02476527	119.8287518	1083.333034
OK121600-03-0510D _ 2011	Sycamore Creek	OK121600-03-0510D	-94.692	36.76853	FALSE	2011	1.11E+11	1107020602	11070206	7583435	MIAM	Ozark Highlands	132.921	23479	0.00267063	3	390046966	390047005	Springfield Plateau	CWAC	Neosho-Grand	Good	0.953677912	Non-Impaired	0	71	74	0	0	80	5	0	7.5	Gravel	Bedrock	0.15	0.95	0	95.71428571	1.5	0.349026086	0	50	NA	1.11	4.64	146.46	150.9210625	1121.583828
OK121610-00-0050D _ 2011	Pryor Creek: HWY 20	OK121610-00-0050D	-95.3472	36.3074	FALSE	2011	1.11E+11	1107020904	11070209	21772623	VINI	Central Irregular Plains	515.0223	18051	0.00039106	3	390126083	390126155	Osage Cuestas	WWAC	Neosho-Grand	Excellent	0.388979586	Moderately Impaired	6	229	250	15	15	5	0	0	0	Silt	Silt	0.75	0.2	0.05	34	1.5	0.379037586	0	10	40	1.08	2.512270642	152.3711009	119.4364964	1108.356405
OK121500-02-0480F _ 2011	Spunky Creek: Berry Sports Complex	OK121500-02-0480F	-95.74153	36.18058	FALSE	2011	1.11E+11	1107010502	11070105	832966	INOL	Central Irregular Plains	62.5707	18089	0.00144351	2	390020219	390020456	Osage Cuestas	WWAC	Neosho-Grand	Excellent	0.61368769	Slightly Impaired	55	575	670	0	40	37.5	0	0	0	Sand	Gravel	0.6	0.4	0.15	40	1	0.23352807	0.2	5.5	30	1.14	2.870538594	115.0123975	99.3146632	1069.395369
OK121400-01-0300D _ 2011	Hogshooter Creek	OK121400-01-0300D	-95.862	36.63064	FALSE	2011	1.11E+11	1107010607	11070106	21784810	COPA	Central Irregular Plains	113.8734	20351	0.00089843	2	390127637	390127639	Osage Cuestas	WWAC	Neosho-Grand	Excellent	NA	NA	14	72	105	0	10	65	0	0	0	Gravel	Sand	0.75	0.15	0.1	120	3	0.451613554	0.05	50	NA	1.22	3.045185554	102.5209323	131.5986485	1040.560914
OK621000-03-0090M _ 2011	Spring Creek: Horinek	OK621000-03-0090M	-97.078907	36.835617	FALSE	2011	1.11E+11	1106000409	11060004	21001677	CHER	Central Great Plains	27.0423	31962	0.00233251	2	390107058	390107068	Prairie Tableland	WWAC	Cimarron-Upper Arkansas	Excellent	0.551449564	Slightly Impaired	11.5	993	1330.5	0	57.5	0	0	0	0	Sand	Boulder	0.75	0.2	0.05	50	0.8	0.162442704	0.25	3.5	50	1.31	1.895687436	151.95526	165.113611	966.7858455
OK520520-00-0230M _ 2011	Campbell Creek: OCU Property	OK520520-00-0230M	-97.6515	35.41521	FALSE	2011	1.11E+11	1110030107	11100301	393380	WATO	Central Great Plains	17.3925	39933	0.00394262	1	390134298	390003648	Cross Timbers Transition	WWAC	Arkansas-Canadian	Poor	0.350430986	Moderately Impaired	56.5	1136	1410.5	35	0	0	0	0	0	Silt	Cobble	0.8	0.15	0.05	26.66666667	0.9	0.218082254	0	50	50	2.36	3.405251746	128.2933408	182.88	913.4605058
OK121500-02-0090D _ 2011	Bull Creek	OK121500-02-0090D	-95.494	36.02981	FALSE	2011	1.11E+11	1107010503	11070105	833078	INOL	Central Irregular Plains	126.1179	17379	0.00095327	2	390020244	390020262	Osage Cuestas	WWAC	Neosho-Grand	Fair	NA	NA	9	20.5	35.5	0	10	10	1	0	0	Sand	Sand	1	0	0	35	1.6	0.452101184	0	10	NA	1.45	2.999116062	131.4399538	89.80608923	1127.601841
NEOGRD-107 _ 2011	Bull Creek - 107	NEOGRD-107	-95.1567	36.6149	FALSE	2011	1.11E+11	1107020902	11070209	21769991	VINI	Central Irregular Plains	41.7582	20124	0.00058474	2	390125680	390125687	Osage Cuestas	WWAC	Neosho-Grand	Poor	NA	NA	2	1546	1548	10	0	0	0	0	0	Silt	Gravel	1	0	0	18.88888889	1	0.215887342	1	0	NA	1.25	2.91	121.15	110.87	1109.949434
OK520620-02-0090G _ 2011	Trail Creek: Dewey Co.	OK520620-02-0090G	-98.848	35.95654917	FALSE	2011	1.11E+11	1109020105	11090201	5265598	CAMA	-999	119.9952	49308	0.00118464	3	390036523	390036835	Rolling Red Hills	-999	U Canadian	Very Poor	NA	NA	8	93	709	10	80	0	0	0	0	Sand	Silt	0.25	0.95	0	60	0.2	0.018102033	0	25	NA	1.79	10.41036353	152.0787741	182.8065265	740.8995522
OK121600-01-0100G _ 2011	Fourteenmile Creek	OK121600-01-0100G	-95.1825	35.9591	FALSE	2011	1.11E+11	1107020908	11070209	21773561	VINI	Ozark Highlands	170.9991	18542	0.00306471	3	390126326	390126329	Dissected Springfield Plateau-Elk River Hills	CWAC	Neosho-Grand	Good	1.02928603	Non-Impaired	1	7	9	0	0	10	65	0	30	Cobble	Bedrock	0.15	1	0.35	100	1.1	0.172387686	0	50	NA	1.1	5.04802645	107.9383723	159.8234053	1178.688076
OK121600-03-0190A _ 2011	Little Horse Creek	OK121600-03-0190A	-94.91145	36.68618	FALSE	2011	1.11E+11	1107020604	11070206	7583451	MIAM	Ozark Highlands	50.4144	23794	0.00180327	2	390046971	390046941	Osage Cuestas	WWAC	Neosho-Grand	Fair	NA	NA	140	52	192	0	5	67.5	10	0	0	Gravel	Cobble	0.85	0.05	0.05	120	0.3	0.061619741	0	0	50	1	2.850942854	148.1894219	63.20835529	1129.35972
OK121400-04-0010F _ 2011	Sand Creek	OK121400-04-0010F	-96.0074	36.71919	TRUE	2011	1.11E+11	1107010606	11070106	21785110	COPA	Cross Timbers	587.0664	19849	5.35E-05	3	390127700	390127528	Northern Cross Timbers	WWAC	Neosho-Grand	Excellent	0.545054792	Slightly Impaired	12	59	76	15	30	30	5	0	0	Sand	Gravel	0.736842105	0.157894737	0.105263158	190	1	0.277255038	0	0	NA	1.08	3.388166236	118.1169093	128.6196472	1023.334873
NEOGRD-058 _ 2011	Brush Creek - 058	NEOGRD-058	-94.8026	36.3777	FALSE	2011	1.11E+11	1107020903	11070209	21770883	VINI	Ozark Highlands	83.9106	24918	0.00382791	2	390125798	390125823	Dissected Springfield Plateau-Elk River Hills	WWAC	Neosho-Grand	Excellent	0.913235965	Non-Impaired	10	26	47	0	0	20	80	0	0	Cobble	Gravel	0.3	0.8	0.2	150	2	0.294214649	0	50	10	1.16	4.64	146.46	164.0542829	1179.590283
OK121600-01-0430P _ 2011	Chouteau Creek	OK121600-01-0430P	-95.4047	36.223	FALSE	2011	1.11E+11	1107020907	11070209	21772947	VINI	Central Irregular Plains	89.658	20021	0.00146069	1	390126163	390126164	Osage Cuestas	WWAC	Neosho-Grand	Fair	NA	NA	19.5	54.5	106	0	10	25	0	0	0	Gravel	Sand	0.95	0.1	0	48	1.1	0.279724441	0.025	18.75	25	1.78	3.689724483	108.6083333	117.5903154	1111.959946
OK121400-01-0270C _ 2011	Curl Creek	OK121400-01-0270C	-95.85978	36.59747	FALSE	2011	1.11E+11	1107010607	11070106	21784518	COPA	Central Irregular Plains	124.9218	19216	0.00088823	2	390127552	390127620	Osage Cuestas	WWAC	Neosho-Grand	Fair	NA	NA	7.5	72	95.5	10	0	0	0	0	0	Silt	Cobble	1	0	0	40	1.5	0.337031743	0	20	NA	1.36	4.128398139	92.28268085	119.3575655	1036.698672
OK121510-02-0050C _ 2011	California Creek	OK121510-02-0050C	-95.6735	36.7861	FALSE	2011	1.11E+11	1107010303	11070103	21798557	NOWA	Central Irregular Plains	104.3802	21051	0.00142789	2	390128517	390128479	Osage Cuestas	WWAC	Neosho-Grand	Excellent	NA	NA	14	39	75	0	10	60	10	0	0	Gravel	Cobble	0.6	0.2	0.2	125	1	0.25210414	0.3	5	32.5	1.6	2.904077251	130.7712764	119.0120559	1060.491838
OK121510-03-0010D _ 2011	Big Creek	OK121510-03-0010D	-95.4634	36.7853	TRUE	2011	1.11E+11	1107010304	11070103	21798561	NOWA	Central Irregular Plains	389.4876	20706	0.00126827	3	390128519	390128477	Osage Cuestas	WWAC	Neosho-Grand	Excellent	NA	NA	31	60	136	0	0	5	0	0	77.5	Bedrock	Gravel	0.6	0.45	0.05	62.5	1.5	0.367077325	0.2	10	15	1.03	2.662493941	99.61189184	121.2269022	1081.333733
NEOGRD-093 _ 2011	Spring Creek - 093	NEOGRD-093	-95.068	36.0876	FALSE	2011	1.11E+11	1107020906	11070209	21772735	VINI	Ozark Highlands	219.0897	23691	0.00231183	3	390126122	390126120	Dissected Springfield Plateau-Elk River Hills	WWAC	Neosho-Grand	Excellent	1.029224949	Non-Impaired	2	26	37	0	0	70	30	0	0	Gravel	Cobble	0.15	0.75	0.4	131.6666667	1.5	0.332949284	0	50	NA	1.56	4.553186403	146.8536433	158.4588631	1189.415362
NEOGRD-097 _ 2011	Little Saline Creek - 097	NEOGRD-097	-95.055	36.2784	FALSE	2011	1.11E+11	1107020905	11070209	21772645	VINI	Ozark Highlands	48.0285	23779	0.00520182	3	390126092	390126090	Dissected Springfield Plateau-Elk River Hills	WWAC	Neosho-Grand	Fair	1.03413372	Non-Impaired	1	43	49	0	0	80	10	0	0	Gravel	Cobble	0.2	0.75	0.25	46.66666667	1.2	0.259377787	0	5	50	1.87	4.44087682	147.3628944	166.7297851	1168.748103
NEOGRD-076 _ 2011	Fourmile Creek - 076	NEOGRD-076	-96.2571	36.5243	FALSE	2011	1.11E+11	1107010703	11070107	846646	SKIA	Cross Timbers	29.8512	23960	0.00293453	2	390020558	390020521	Northern Cross Timbers	WWAC	Neosho-Grand	Poor	NA	NA	0	24	43	30	7.5	37.5	0	0	0	Gravel	Silt	1	0	0	15.55555556	1.4	0.38324735	0	5	8.5	1.11	5.960217231	85.24881261	175.8562527	1037.603914
OK620900-03-0160E _ 2011	Soldier Creek: County Road 74	OK620900-03-0160E	-97.230707	35.941751	FALSE	2011	1.11E+11	1105000302	11050003	494886	STIL	Cross Timbers	20.1492	27027	0.00254306	2	390007374	390007373	Northern Cross Timbers	WWAC	Cimarron-Upper Arkansas	Poor	0.544849692	Slightly Impaired	0	952	1143	70	2.5	0	0	0	0	Silt	Sand	0.5	0.5	0	95	3	0.429807282	0.236842105	2	30	1.32	8.364764179	145.8515343	182.0488744	933.243777
OK621200-05-0170F _ 2011	Doe Creek: Yearling	OK621200-05-0170F	-97.32506	36.50706	FALSE	2011	1.11E+11	1106000601	11060006	20968730	REDR	Central Great Plains	16.8309	28837	0.0014878	1	390103927	390104080	Prairie Tableland	WWAC	Cimarron-Upper Arkansas	Fair	0.544501118	Slightly Impaired	0	994.5	1185	92.5	0	0	0	0	0	Silt	Gravel	0.75	0.25	0	210	0.3	0.073070416	0.5	2	27.5	1.23	1.73	152.4	163.67	915.2579856
NEOGRD-09 _ 2011	Hominy Creek - 09	NEOGRD-09	-96.4049	36.4859	FALSE	2011	1.11E+11	1107010702	11070107	847910	SKIA	Flint Hills	155.8863	23693	0.00237479	3	390020644	390020651	Northern Cross Timbers	WWAC	Neosho-Grand	Fair	NA	NA	14.5	31.5	62	10	10	10	0	0	0	Gravel	Sand	0.65	0.6	0	93.33333333	1.1	0.24137085	0	30	NA	1.21	3.339871005	110.1598825	113.4951799	1024.356188
NEOGRD-079 _ 2011	Lightning Creek - 079	NEOGRD-079	-95.4673	36.652	FALSE	2011	1.11E+11	1107010305	11070103	21798801	NOWA	Central Irregular Plains	99.9936	20077	0.00093974	2	390128613	390128535	Osage Cuestas	WWAC	Neosho-Grand	Fair	0.403659144	Moderately Impaired	0	59	72	1	1	40	0	0	25	Gravel	Bedrock	0.45	0.35	0.2	60	0.4	0.096198946	0	5	NA	1.29	2.302250804	98.02476527	119.8287518	1083.333034
OKLRED-004 _ 2011	Norwood Creek	OKLRED-004	-94.62091391	33.76963154	FALSE	2011	1.11E+11	1114010604	11140106	9542277	VALL	South Central Plains	63.1143	10839	0.00135487	3	390066425	390066919	Cretaceous Dissected Uplands	WWAC	L Red	Poor	NA	NA	0	49	53	0	90	0	0	0	0	Sand	Bedrock	0.95	0.05	0	20	1.2	0.162814233	0	50	60	1.61	2.35	152.4	80.07485762	1296.584957
NEOGRD-011 _ 2011	Panther Creek - 011	NEOGRD-011	-95.468	36.6197	FALSE	2011	1.11E+11	1107010305	11070103	21798413	NOWA	Central Irregular Plains	10.2825	21279	0.003028	2	390128499	390128532	Osage Cuestas	WWAC	Neosho-Grand	Good	0.397248773	Moderately Impaired	30	32	74	5	5	32.5	0	0	35	Bedrock	Gravel	0.35	0.5	0.15	70	0.6	0.116153026	0.1	0	17.5	1.54	2.729050179	119.3798387	115.485754	1087.578885
NEOGRD-060 _ 2011	Clear Creek - 060	NEOGRD-060	-96.4712	36.6618	FALSE	2011	1.11E+11	1107010701	11070107	846360	SKIA	Flint Hills	79.4043	28376	0.00221627	2	390020489	390020491	Northern Cross Timbers	WWAC	Neosho-Grand	Fair	NA	NA	0	73	130	35	17.5	0	0	0	0	Silt	Sand	1	0	0	16.2962963	7	1.057866684	0	50	5	1.14	3.392322644	89.31661075	111.8928089	1043.275521
OK121300-01-0150H _ 2011	Delaware Creek: West Turley	OK121300-01-0150H	-95.99239	36.27714	FALSE	2011	1.11E+11	1107010704	11070107	847294	SKIA	Cross Timbers	134.4447	18344	0.00083034	3	390020594	390020620	Northern Cross Timbers	WWAC	Neosho-Grand	Excellent	NA	NA	0	102	102	30	10	10	0	0	0	Silt	Gravel	1	0	0	16	1.4	0.287885875	0	10	NA	1.9	2.730500934	147.6537015	103.5987137	1053.392667
OK410400-01-0130G _ 2011	Lick Creek	OK410400-01-0130G	-95.78193	33.95413	FALSE	2011	1.11E+11	1114010307	11140103	709040	LANE	South Central Plains	118.0773	13721	0.00107726	3	390020174	390020173	Cretaceous Dissected Uplands	WWAC	L Red	Excellent	NA	NA	0	42	50	0	85	0	0	0	0	Sand	Gravel	0.7	0.4	0	26.66666667	0.6	0.156897534	0	10	40	1.9	5.15	150.11	162.568765	1163.684709
NEOGRD-105 _ 2011	Bevan Creek - 105	NEOGRD-105	-95.8838	36.4828	FALSE	2011	1.11E+11	1107010607	11070106	21785584	COPA	Central Irregular Plains	15.6384	19486	0.00247227	2	390127759	390127761	Osage Cuestas	WWAC	Neosho-Grand	Very Poor	NA	NA	0	188	188	5	5	65	0	0	0	Gravel	Sand	1	0	0	40	0.6	0.12870498	0	0	35	1.25	3.450917049	113.151436	118.6580266	1045.358614
OK121400-03-0170C _ 2011	Buck Creek	OK121400-03-0170C	-96.2947	36.9755	FALSE	2011	1.11E+11	1107010602	11070106	21785220	COPA	Flint Hills	170.271	25369	0.00178522	2	390127711	390127710	Northern Cross Timbers	WWAC	Neosho-Grand	Excellent	NA	NA	17	40	77	0	10	40	22.5	0	0	Gravel	Cobble	0.6	0.3	0.15	42.5	1.5	0.41353854	0.1	8.75	15	1.27	2.927687715	97.71001743	125.3431646	1026.912823
OKLRED-111 _ 2011	Turkey Creek	OKLRED-111	-96.37540477	34.64952627	FALSE	2011	1.11E+11	1114010401	11140104	6066802	CENT	Arkansas Valley	18.1341	19958	0.00328147	3	390041216	390041243	Lower Canadian Hills	WWAC	L Red	Poor	0.481834661	Moderately Impaired	0	28	30	10	60	0	0	0	0	Sand	Silt	0.95	0.1	0.05	21.25	0.7	0.12943816	0	5	55	1.2	6.044893184	72.77889115	127.8244613	1087.590914
OK121300-02-0010C _ 2011	Bird Creek: Avant	OK121300-02-0010C	-96.061	36.48522	TRUE	2011	1.11E+11	1107010703	11070107	847886	SKIA	Cross Timbers	958.0905	19942	0.00126862	4	390020640	390020670	Northern Cross Timbers	WWAC	Neosho-Grand	Excellent	0.583950826	Slightly Impaired	38	42	133	0	0	0	0	0	100	Bedrock	Silt	0	1	0	455	0.4	0.053651944	0	8.75	NA	1.005	2.713417023	129.4603722	125.1279754	1045.441301
OK121300-04-0280G _ 2011	Hominy Creek: Upstream	OK121300-04-0280G	-96.398	36.481	FALSE	2011	1.11E+11	1107010702	11070107	847932	SKIA	Flint Hills	184.4532	22811	1.00E-05	3	390020651	390020652	Northern Cross Timbers	WWAC	Neosho-Grand	Fair	1.032669289	Non-Impaired	3	48	77	10	47.5	15	25	2.5	0	Sand	Cobble	0.75	0.2	0.1	70	0.7	0.142376917	0	18.75	10	1.06	1.526417034	150.2145374	116.4243887	1025.903448
OKLRED-116 _ 2011	Sandy Creek	OKLRED-116	-95.8591634	34.25816164	FALSE	2011	1.11E+11	1114010306	11140103	707410	LANE	South Central Plains	23.2668	15606	0.0020788	2	390020051	390019948	Cretaceous Dissected Uplands	WWAC	L Red	Good	NA	NA	0	47	69	0	90	0	0	0	0	Sand	Gravel	1	0	0	17	2	0.328577657	0	50	65	1.5	4.643223764	150.4493466	162.466432	1186.181757
OKLRED-131 _ 2011	Bois d Arc Creek	OKLRED-131	-96.60097662	34.65034282	FALSE	2011	1.11E+11	1114010401	11140104	6066834	CENT	Arkansas Valley	37.4103	22177	0.00296526	3	390041226	390041224	Lower Canadian Hills	WWAC	L Red	Fair	0.767564847	Slightly Impaired	1	34	40	7.5	10	60	10	0	0	Gravel	Sand	0.3	0.5	0.35	47.5	1.5	0.289632536	0	8.75	70	1.1	3.520921844	150.7329259	167.3353675	1051.604322
OK620900-04-0070N _ 2011	Stillwater Creek	OK620900-04-0070N	-97.09475	36.10986	FALSE	2011	1.11E+11	1105000301	11050003	492094	STIL	Cross Timbers	374.895	26222	1.19E-05	4	390006678	390006684	Northern Cross Timbers	WWAC	Cimarron-Upper Arkansas	Fair	NA	NA	0	553	558	45	15	2.5	0	0	0	Silt	Sand	1	0	0	16.36363636	1.5	0.333255641	0	50	10	1.762	4.61373913	141.3513913	182.3758909	935.9909976
OK620900-04-0200D _ 2011	Cow Creek: West Virginia Avenue	OK620900-04-0200D	-97.09975	36.12318	FALSE	2011	1.11E+11	1105000301	11050003	492086	STIL	Cross Timbers	32.8203	26529	0.00133944	3	390006676	390006678	Northern Cross Timbers	WWAC	Cimarron-Upper Arkansas	Fair	0.554060417	Slightly Impaired	0	118	120	90	0	0	0	0	0	Silt	Gravel	1	0	0	10	1.2	0.297370776	0	2	60	1.5094	3.020589391	122.140609	182.684155	935.5665508
OK121500-05-0010I _ 2011	Baron Fork Goodnight	OK121500-05-0010I	-94.87536	35.88407	FALSE	2011	1.11E+11	1111010307	11110103	400740	COOK	Ozark Highlands	869.0544	20692	1.00E-05	5	390004527	390004763	Dissected Springfield Plateau-Elk River Hills	WWAC	Arkansas-Canadian	Good	NA	NA	0	25	26.5	5	5	75	12.5	0	0	Gravel	Cobble	0	0.75	0.1875	NA	0.8	0.172093468	0.066666667	0	NA	1.064	8.99	148.97	169.7036718	1218.43258
OKLRED-132 _ 2010	Little Buffalo Creek	OKLRED-132	-95.24366831	34.72558556	FALSE	2010	1.11E+11	1114010502	11140105	589318	HUGO	Ouachita Mountains	37.0665	20129	0.00336998	3	390013811	390014145	Fourche Mountains	WWAC	L Red	Excellent	NA	NA	0	91	138	15	0	60	15	0	0	Gravel	Cobble	0.95	0	0	31	1.1	0.315798692	0.625	3.75	NA	1.2048	2.92	101.24	133.043301	1285.427973
OKLRED-120 _ 2010	Colbert Creek	OKLRED-120	-94.88474327	34.12416078	FALSE	2010	1.11E+11	1114010702	11140107	616490	CLOU	South Central Plains	20.3985	13524	0.00384215	2	390015433	390015434	Cretaceous Dissected Uplands	WWAC	L Red	Excellent	NA	NA	19	9	31	0	0	5	5	0	30	Bedrock	Gravel	0.8	0.1	0	65	2	0.278750714	0.105263158	40	NA	1.026	4.252478154	112.0195526	162.5420331	1316.855753
OK311310-03-0010D _ 2010	Deep Red Creek	OK311310-03-0010D	-98.4	34.218	FALSE	2010	1.11E+11	1113020304	11130203	576016	GRA2	Central Great Plains	1598.04	28097	0.00026285	4	390013185	390013187	Broken Red Plains	WWAC	Washita-Red	Excellent	0.687982831	Slightly Impaired	0	88	91	55	20	0	0	0	0	Silt	Sand	1	0.15	0	20.5	1.5	0.23324074	0.1	10	20	1.231	1.764375649	152.4	182.5947255	798.654607
OK520700-06-0130F _ 2010	Little Deep Fork: Hwy 48	OK520700-06-0130F	-96.38661111	35.80311111	FALSE	2010	1.11E+11	1110030307	11100303	535667	BRIS	Cross Timbers	312.8454	23163	0.00344405	4	390010564	390010572	Northern Cross Timbers	WWAC	Arkansas-Canadian	Excellent	0.475170928	Moderately Impaired	36	301	361.5	7.5	17.5	0	0	0	0	Sand	Silt	0.15	0.8	0.1	NA	0.6	0.105772782	0.025	28.75	25	1.12	4.54	73.15	175.5780512	1021.780733
OK120420-01-0015P _ 2010	Bixby Creek: Riverview	OK120420-01-0015P	-95.876903	35.932747	FALSE	2010	1.11E+11	1111010103	11110101	370761	BIXB	Central Irregular Plains	11.6289	18300	0.00092223	1	390133268	390001726	Osage Cuestas	WWAC	Arkansas-Canadian	Fair	0.500971712	Moderately Impaired	0	221.5	1711	60	0	0	0	0	0	Silt	Sand	0.925	0.1	0	40	0.8	0.25356541	NA	0	2.5	1	7.867649563	146.048432	128.1420347	1061.010092
OKLRED-057 _ 2010	Brier Creek	OKLRED-057	-96.21411388	34.4968496	FALSE	2010	1.11E+11	1114010304	11140103	707940	LANE	Arkansas Valley	40.4469	17454	0.00167422	3	390020076	390020069	Lower Canadian Hills	WWAC	L Red	Fair	NA	NA	0	55	71	5	5	57.5	0	0	0	Gravel	Silt	1	0	0	36	1	0.258083988	0	50	20	1.818	2.91	121.15	116.8450626	1102.472878
OK520610-01-0205V _ 2010	Brookhaven Creek: North of Main	OK520610-01-0205V	-97.502944	35.219267	FALSE	2010	1.11E+11	1109020203	11090202	6026188	BYAR	Central Great Plains	22.2966	35348	0.00246158	1	390037263	390037316	Cross Timbers Transition	WWAC	U Canadian	Very Poor	NA	NA	1223	320	1765.25	100	0	0	0	0	0	Silt	Boulder	0.722222222	0.62962963	0.055555556	NA	3	0.276076538	0.046296296	0	0	1.1	4.041482092	148.690529	181.4104674	948.8877477
OK410100-01-0050H _ 2010	Norwood Creek: HWY 87	OK410100-01-0050H	-94.6075	33.7133	FALSE	2010	1.11E+11	1114010604	11140106	9542547	VALL	South Central Plains	184.0482	9770	5.70E-05	4	390066517	390066597	Cretaceous Dissected Uplands	WWAC	L Red	Excellent	NA	NA	4	105	142	20	0	0	0	0	0	Silt	Sand	0.8	0.2	0.05	31.66666667	1.3	0.295440875	0	50	37.5	1.0803	1.901836844	152.288611	89.60621277	1307.499899
OK121600-01-0290C _ 2010	Spring Creek: Cavalier Road	OK121600-01-0290C	-95.20755556	36.12777778	FALSE	2010	1.11E+11	1107020906	11070209	21772967	VINI	Ozark Highlands	426.8565	18539	0.00210007	3	390126167	390126116	Osage Cuestas	WWAC	Neosho-Grand	Excellent	0.743297215	Slightly Impaired	5	425	777	0	5	37.5	45	0	0	Cobble	Gravel	0.3	0.75	0.3	130	1	0.262210292	0.125	24.5	10	1.2	4.713544574	139.8119126	160.9351632	1157.52772
OKR09730-047 _ 2010	Washita River	OKR09730-047	-97.109857	34.458685	FALSE	2010	1.11E+11	1113030308	11130303	19960136	PAUL	Cross Timbers	17050.6764	23366	0.00023249	6	390088949	390088885	Northern Cross Timbers	WWAC	Washita-Red	Excellent	0.863336123	Non-Impaired	0	95	95	15	40	25	17.5	0	0	Sand	Gravel	0.55	1	0.45	210	1.9	0.410951768	0	50	NA	1.08	4.955211773	123.8959799	180.9451883	998.2080801
OKR09730-081 _ 2010	Washita River	OKR09730-081	-97.162831	34.530219	FALSE	2010	1.11E+11	1113030305	11130303	19958596	PAUL	Cross Timbers	16734.8295	24001	3.81E-05	6	390088589	390088595	Northern Cross Timbers	WWAC	Washita-Red	Very Poor	1.013263051	Non-Impaired	0	132	145	20	80	0	0	0	0	Sand	Silt	0	1	0	196.6666667	1.2	0.263161998	0	50	NA	1.11	5.59	152.4	181.1422033	988.1921478
OKLRED-097 _ 2010	Clear Boggy Creek	OKLRED-097	-96.35599361	34.50992377	FALSE	2010	1.11E+11	1114010401	11140104	6067562	CENT	Arkansas Valley	939.5847	17747	1.00E-05	5	390041452	390041453	Lower Canadian Hills	WWAC	L Red	Fair	0.791684757	Slightly Impaired	0	191	191	20	5	5	0	0	0	Silt	Sand	0.75	0.25	0	20	1.8	0.337923202	0	5	5	2.85	3.629846743	150.3645594	143.6438415	1094.645711
OKLRED-094 _ 2010	Clear Boggy Creek	OKLRED-094	-95.96586174	34.15134497	FALSE	2010	1.11E+11	1114010403	11140104	6068024	CENT	South Central Plains	2374.0443	13724	1.00E-05	5	390041586	390041617	Cretaceous Dissected Uplands	WWAC	L Red	Excellent	0.947965853	Non-Impaired	0	206	208	60	30	0	0	0	0	Silt	Sand	0.55	0.75	0	26.25	1.5	0.299957624	0	50	30	1.54	4.210709632	151.0314402	149.9441276	1153.783398
OKLRED-075 _ 2010	Clear Boggy Creek	OKLRED-075	-96.56022625	34.61463653	FALSE	2010	1.11E+11	1114010401	11140104	6066996	CENT	Arkansas Valley	244.656	20491	0.00107756	4	390041275	390041266	Lower Canadian Hills	WWAC	L Red	Fair	0.954384075	Non-Impaired	0	47	47	10	72.5	7.5	0	0	0	Sand	Silt	0.7	0.3	0	46.66666667	1.1	0.279724441	0	5	5	1.905	4.481978243	112.612498	157.2897731	1055.021575
OKLRED-020 _ 2010	Little River	OKLRED-020	-94.76453894	33.94362674	FALSE	2010	1.11E+11	1114010704	11140107	618716	CLOU	Ouachita Mountains	3051.3294	9891	0.00037303	5	390015961	390016023	Cretaceous Dissected Uplands	WWAC	L Red	Fair	NA	NA	0	70.5	79.5	20	40	10	5	0	0	Sand	Silt	1	0	0	28.21428571	2.8	0.611769569	0	50	7.5	1.3423	1.94466629	120.6941865	156.0783335	1309.843555
OK121700-03-0030G _ 2010	Tahlequah Creek: Ross Branch	OK121700-03-0030G	-94.97092	35.89618	FALSE	2010	1.11E+11	1111010308	11110103	400612	COOK	Ozark Highlands	15.8085	22089	0.00721649	2	390004486	390004761	Dissected Springfield Plateau-Elk River Hills	CWAC	Arkansas-Canadian	Fair	0.478981181	Moderately Impaired	347	203.5	634.5	0	0	25	7.5	0	62.5	Bedrock	Gravel	0.6	0.6	0.05	80	4	0.505111584	0.205128205	2	65	1.1	4.580121581	146.435076	160.5582112	1214.934434
OKLRED-110 _ 2010	Boktuklo Creek	OKLRED-110	-94.70836081	34.39041131	FALSE	2010	1.11E+11	1114010802	11140108	630083	BROK	Ouachita Mountains	91.1412	22735	0.00587408	2	390016708	390016732	Western Ouachitas	WWAC	L Red	Excellent	0.969115	Non-Impaired	9	44	70	0	0	10	65	15	0	Cobble	Boulder	0.75	0.25	0.1	33.63636364	1.5	0.556766289	0	50	10	1.3072	4.9	93.14	176.8829755	1382.526985
OK410600-01-0140G _ 2010	Caddo Creek	OK410600-01-0140G	-96.19118	33.99738	FALSE	2010	1.11E+11	1114010202	11140102	700712	FITT	South Central Plains	112.4307	15477	0.00054652	3	390019041	390019046	Cretaceous Dissected Uplands	WWAC	L Red	Excellent	NA	NA	69	130	404	10	10	10	0	0	60	Bedrock	Sand	0.95	0	0	140	1	0.348690713	0	10	35	1.3	4.356987507	150.9811913	160.2365899	1115.427866
OK121600-01-0090D _ 2010	Double Spring Creek: W 730 Road	OK121600-01-0090D	-95.076129	35.959664	FALSE	2010	1.11E+11	1107020908	11070209	21773563	VINI	Ozark Highlands	47.0331	21794	0.00680173	3	390126327	390126328	Dissected Springfield Plateau-Elk River Hills	WWAC	Neosho-Grand	Excellent	0.785608256	Slightly Impaired	27.2	499.5	557.7	0	10	40	27.5	0	0	Gravel	Cobble	0.5	0.7	0.2	70.90909091	0.7	0.179806864	0.025	13.75	NA	1.3	4.749549393	136.5572444	167.4971249	1188.342258
OK410700-00-0040G _ 2010	Island Bayou	OK410700-00-0040G	-96.16523	33.85362	FALSE	2010	1.11E+11	1114010103	11140101	8349829	DURA	-999	346.3947	14294	0.00023206	3	390063798	390063800	Cretaceous Dissected Uplands	-999	L Red	Very Poor	NA	NA	3	56	71	25	10	0	0	0	0	Silt	Sand	0.8	0.2	0.05	20	1.4	0.289022315	0	10	5	1.33	8.407169739	152.1552294	149.6225724	1122.629249
OKLRED-007 _ 2010	North Boggy Creek	OKLRED-007	-96.00446987	34.62819114	FALSE	2010	1.11E+11	1114010303	11140103	706062	LANE	Arkansas Valley	182.7144	18653	0.00107788	4	390019685	390019690	Lower Canadian Hills	WWAC	L Red	Fair	NA	NA	0	107	149	17.5	10	12.5	0	0	0	Silt	Gravel	1	0	0	23.84615385	8	1.062036207	0	50	10	1.29	2.91	121.15	154.7615842	1124.0061
OKLRED-005 _ 2010	Caney Boggy Creek	OKLRED-005	-96.20735942	34.6883952	FALSE	2010	1.11E+11	1114010302	11140103	705738	LANE	Arkansas Valley	256.8744	18602	0.00030962	5	390019599	390019602	Lower Canadian Hills	WWAC	L Red	Fair	0.556715723	Slightly Impaired	0	185	263	25	10	37.5	0	0	0	Gravel	Silt	1	0	0	NA	1	0.267753787	0	50	NA	1.379	6.12	71.62	167.8762934	1104.785016
OK121700-03-0110J _ 2010	Cedar Hollow Creek: Nickel Preserve	OK121700-03-0110J	-94.89736	35.99871	FALSE	2010	1.11E+11	1111010308	11110103	399850	COOK	Ozark Highlands	7.8651	23014	0.00804969	1	390004264	390004292	Dissected Springfield Plateau-Elk River Hills	WWAC	Arkansas-Canadian	Poor	0.616630727	Slightly Impaired	117	180	317	0	0	0	0	0	0	Bedrock	Cobble	0.45	0.05	0	NA	0.5	0.100705842	0.025	50	55	1.2	6.442188184	147.4998833	177.9834695	1207.272644
OK410600-01-0300G _ 2010	Mineral Bayou	OK410600-01-0300G	-96.34497	34.04478	FALSE	2010	1.11E+11	1114010202	11140102	698906	FITT	-999	101.7486	17029	0.00142709	3	390018972	390018970	Cretaceous Dissected Uplands	-999	L Red	Very Poor	0.798792145	Slightly Impaired	20	123	227	15	42.5	12.5	0	0	0	Sand	Silt	0.9	0.15	0.05	120	1.3	0.24291239	0	10	52.5	1.5	4.089800255	151.3469698	153.5743428	1108.746353
OK410400-03-0240M _ 2010	Delaware Creek	OK410400-03-0240M	-96.4244	34.407	FALSE	2010	1.11E+11	1114010402	11140104	6068678	CENT	South Central Plains	115.9425	18267	0.00091704	3	390041669	390041659	Cretaceous Dissected Uplands	WWAC	L Red	Excellent	1.029639401	Non-Impaired	0	308	403	15	57.5	7.5	0	0	0	Sand	Silt	0.75	0.2	0.05	35	1.5	0.307624395	0	20	55	1.66	2.7	142.13	171.2447364	1078.040377
OK410400-03-0490G _ 2010	Goose Creek	OK410400-03-0490G	-96.44043	34.54597	FALSE	2010	1.11E+11	1114010401	11140104	6067362	CENT	Arkansas Valley	74.898	18817	0.00429268	3	390041389	390041391	Lower Canadian Hills	WWAC	L Red	Fair	NA	NA	6	261	307	15	20	32.5	0	0	0	Gravel	Sand	1	0	0	100	0.6	0.129797757	0	20	55	1.6	3.020493274	125.6343049	152.0109293	1081.836061
OK410400-01-0210G _ 2010	Whitegrass Creek: Lower	OK410400-01-0210G	-95.85132	33.88108	FALSE	2010	1.11E+11	1114010108	11140101	8348287	DURA	South Central Plains	170.0874	13818	0.00069075	3	390063494	390063497	Cretaceous Dissected Uplands	WWAC	L Red	Fair	NA	NA	5	138	174	20	0	0	0	0	0	Silt	Bedrock	0.95	0	0	36	0.9	0.26818073	0.3	0	NA	1.0582	3.463646575	151.6543238	158.6434085	1155.65181
OKLRED-086 _ 2010	Blue River	OKLRED-086	-96.04823352	33.90529154	FALSE	2010	1.11E+11	1114010202	11140102	700780	FITT	South Central Plains	1698.7734	13719	0.00028094	4	390019064	390019065	Cretaceous Dissected Uplands	WWAC	L Red	Excellent	0.678092212	Slightly Impaired	27	120	159	0	15	5	20	0	45	Bedrock	Cobble	0.3	1	0	85	1.2	0.331338665	0.375	0	5	1.1111	3.788091698	151.6441342	160.3258555	1130.745712
OKLRED-051 _ 2010	McGee Creek	OKLRED-051	-95.87550857	34.31317666	FALSE	2010	1.11E+11	1114010305	11140103	707038	LANE	South Central Plains	466.6626	14458	0.00089009	4	390019931	390019933	Cretaceous Dissected Uplands	WWAC	L Red	Excellent	0.528906526	Slightly Impaired	1	6	7	0	0	10	80	0	0	Cobble	Gravel	0.25	0.75	0.2	57.5	3	0.377308338	0	20	0	1.19	4.9	93.14	159.3515735	1186.045934
OK410400-05-0410V _ 2010	North Boggy Creek	OK410400-05-0410V	-96.0676	34.4392	FALSE	2010	1.11E+11	1114010303	11140103	707986	LANE	Ouachita Mountains	454.2993	17914	0.00698494	5	390020091	390020098	Fourche Mountains	WWAC	L Red	Excellent	0.811709815	Non-Impaired	1	303	445	10	12.5	60	5	0	0	Gravel	Sand	1	0.15	0	24.28571429	1.5	0.383306312	0	40	50	1.3	4.879074765	93.69762923	160.3569718	1092.986782
OKLRED-034 _ 2010	Blue River	OKLRED-034	-96.34299941	34.06241202	FALSE	2010	1.11E+11	1114010202	11140102	698890	FITT	-999	1002.3354	17283	0.00177423	4	390018966	390018970	Cretaceous Dissected Uplands	-999	L Red	Very Poor	0.954742581	Non-Impaired	0	134	190	65	15	0	0	0	0	Silt	Sand	0.85	0.25	0.1	8.73015873	6.1	2.032562603	0	40	15	1.9802	2.696987493	152.3505456	165.5863292	1106.934164
OK410400-02-0200G _ 2010	Caney Creek	OK410400-02-0200G	-96.0581	34.186	FALSE	2010	1.11E+11	1114010403	11140104	6068874	CENT	South Central Plains	81.6309	15113	0.00123832	3	390041745	390041748	Cretaceous Dissected Uplands	WWAC	L Red	Excellent	0.706760764	Slightly Impaired	2	487	546	15	25	17.5	5	0	0	Sand	Gravel	0.9	0.1	0	17.77777778	1.5	0.315919428	0	20	72.5	1.4	5.051843745	150.2629101	159.4273405	1147.415891
OK410400-03-0020C _ 2010	Caney Creek: HWY 69	OK410400-03-0020C	-96.21708	34.241	FALSE	2010	1.11E+11	1114010402	11140104	6069058	CENT	South Central Plains	122.1498	15823	0.00113772	3	390041775	390041713	Cretaceous Dissected Uplands	WWAC	L Red	Excellent	NA	NA	0	120	175	12.5	57.5	5	0	0	0	Sand	Silt	0.55	0.4	0.05	80	0.2	0.040337559	0	15	NA	1.4	4.693684452	150.8208589	164.2321316	1111.092913
OKLRED-025 _ 2010	Blue River	OKLRED-025	-96.62604412	34.45044852	FALSE	2010	1.11E+11	1114010201	11140102	698676	FITT	Arbuckle Uplift	329.0814	29556	0.00179968	4	390018894	390018895	Arbuckle Uplift	WWAC	L Red	Excellent	1.032997697	Non-Impaired	12	92	164	0	15	30	15	5	12.5	Gravel	Cobble	0.05	0.8	0.2	26.25	1.4	0.376104776	0.025	5	NA	1.2658	3.11	80.74	182.88	1040.74574
OK410400-03-0370B _ 2010	Leader Creek	OK410400-03-0370B	-96.37448	34.55015	FALSE	2010	1.11E+11	1114010401	11140104	6067390	CENT	Arkansas Valley	241.3332	18145	0.00054022	4	390041398	390041425	Lower Canadian Hills	WWAC	L Red	Fair	0.714180107	Slightly Impaired	0	466	473	40	17.5	0	0	0	0	Silt	Sand	0.8	0.2	0	22.5	1.3	0.227060558	0	30	30	1.6	4.027826087	135.2457143	148.8830209	1091.567677
OKLRED-108 _ 2010	Beaver Creek	OKLRED-108	-95.59895407	34.21927615	FALSE	2010	1.11E+11	1114010506	11140105	592350	HUGO	South Central Plains	69.6897	14476	0.0011419	2	390014710	390014707	Cretaceous Dissected Uplands	WWAC	L Red	Excellent	0.3873314	Moderately Impaired	0	140	180	12.5	70	0	0	0	0	Sand	Silt	0.85	0.15	0	22.85714286	1.4	0.341333377	0.825	0	65	1.4035	5.13711359	148.6613181	159.9121825	1212.429316
OKLRED-101 _ 2010	Salt Creek	OKLRED-101	-96.16231964	34.6088094	FALSE	2010	1.11E+11	1114010302	11140103	706124	LANE	Arkansas Valley	82.8333	18052	0.00086373	3	390019704	390019707	Lower Canadian Hills	WWAC	L Red	Fair	NA	NA	3	50	58	60	10	0	0	0	0	Silt	Sand	0.7	0.3	0.05	21.42857143	0.5	0.095831184	0	30	40	1.702	3.640787568	110.8638896	144.1213354	1108.280356
OK520700-03-0040K _ 2010	Sandy Creek: Propst	OK520700-03-0040K	-96.35695	35.69508	FALSE	2010	1.11E+11	1110030308	11100303	536775	BRIS	Cross Timbers	69.5727	22118	0.00134541	4	390010883	390010891	Northern Cross Timbers	WWAC	Arkansas-Canadian	Excellent	1.014036718	Non-Impaired	55.5	684.5	763	0	95	0	0	0	0	Sand	Gravel	0.25	0.9	0	165	0.8	0.235510924	0.175	12	15	1.69	4.658211157	71.52755187	130.8189238	1046.084311
OKR09730-078 _ 2010	Washita River	OKR09730-078	-99.453943	35.613718	FALSE	2010	1.11E+11	1113030103	11130301	3141690	CHEY	Central Great Plains	2735.9217	53054	1.00E-05	5	390033400	390033402	Rolling Red Hills	WWAC	Washita-Red	Excellent	NA	NA	0	192	251	12	85	0	0	0	0	Sand	Silt	0	1	0	55	0.4	0.060506338	0.05	10	25	1.24	5.081790393	142.8213592	182.3419562	726.8171815
OKR09730-091 _ 2010	Beaver Creek	OKR09730-091	-98.036124	34.175137	FALSE	2010	1.11E+11	1113020804	11130208	8358113	WAUR	Central Great Plains	1512.4068	26863	0.0004747	5	390064321	390064322	Broken Red Plains	WWAC	Washita-Red	Fair	NA	NA	25	376	458	30	20	10	0	0	0	Silt	Sand	0.8	0.4	0	16.5	2	0.450987617	0	50	NA	1.87	2.968004955	137.3889019	181.980982	854.8207229
OKLRED-052 _ 2010	Bois d� Arc Creek	OKLRED-052	-96.04187806	34.15171028	FALSE	2010	1.11E+11	1114010403	11140104	6068902	CENT	South Central Plains	56.2212	14719	0.00109802	3	390041756	390041750	Cretaceous Dissected Uplands	WWAC	L Red	Fair	NA	NA	0	40	49	10	90	0	0	0	0	Sand	Silt	1	0	0	30	2	0.277290156	0	20	60	1.86	2.011663683	141.1741923	175.4479106	1139.798759
OKLRED-107 _ 2010	North Watson Creek	OKLRED-107	-95.06483363	34.47337075	FALSE	2010	1.11E+11	1114010701	11140107	617126	CLOU	Ouachita Mountains	16.7679	29295	0.01267943	2	390015597	390015598	Western Ouachitas	WWAC	L Red	Good	NA	NA	3	46	62	0	10	25	57.5	5	0	Cobble	Gravel	0.6	0.4	0	NA	0.5	0.08646478	0	50	40	1.1662	4.9	93.14	176.93	1376.460249
OKLRED-033 _ 2010	Rock Creek	OKLRED-033	-96.29745828	34.6804793	FALSE	2010	1.11E+11	1114010302	11140103	705766	LANE	Arkansas Valley	38.826	19352	0.00054714	3	390019605	390019622	Lower Canadian Hills	WWAC	L Red	Fair	NA	NA	0	163	182	15	25	10	0	0	0	Sand	Silt	1	0	0	22.85714286	1	0.282162753	0	5	12.5	1.29	3.292252511	115.2518795	120.5681479	1094.505583
OK520810-00-0140G _ 2010	West Elm Creek: S.E. 164th	OK520810-00-0140G	-97.35638889	35.305	FALSE	2010	1.11E+11	1109020301	11090203	481876	HOLD	Cross Timbers	45.7776	33142	0.00198015	2	390006226	390006231	Northern Cross Timbers	WWAC	Arkansas-Canadian	Excellent	0.751999519	Slightly Impaired	259	680	979.5	0	17.5	50	0	0	0	Gravel	Sand	0.55	0.8	0.05	60	0.7	0.16662782	0.3	6	22.5	1.3	5.97749256	88.17938573	181.9189478	945.4912555
OKLRED-059 _ 2010	Buffalo Creek	OKLRED-059	-94.68547484	34.37023116	FALSE	2010	1.11E+11	1114010803	11140108	630091	BROK	Ouachita Mountains	306.9126	22411	0.00217398	3	390016710	390016736	Western Ouachitas	WWAC	L Red	Good	NA	NA	0	36	40	7.5	5	40	45	0	0	Cobble	Gravel	1	0	0	36.4	2.3	0.504048581	0	50	5	1.012	4.851595677	94.55130678	175.527372	1380.549544
OK120420-02-0050J _ 2010	Polecat Creek: 49th West Ave	OK120420-02-0050J	-96.04861	36.02201	FALSE	2010	1.11E+11	1111010101	11110101	368895	BIXB	Cross Timbers	847.5084	18852	0.00034863	5	390001553	390001554	Northern Cross Timbers	WWAC	Arkansas-Canadian	Excellent	1.030955392	Non-Impaired	0	616.5	620.5	10	70	0	0	5	0	Sand	Silt	0.65	0.95	0	22.60869565	2.7	0.456252854	0.08	4	3.5	1.05	4.514451411	73.9023511	118.2559646	1076.590014
OK410210-08-0010M _ 2010	West Fork of Glover River: Middle	OK410210-08-0010M	-94.9359	34.30885	FALSE	2010	1.11E+11	1114010702	11140107	616806	CLOU	Ouachita Mountains	486.2691	18355	0.00196758	4	390015521	390015474	Western Ouachitas	CWAC	L Red	Excellent	0.594765099	Slightly Impaired	15	42	89	0	0	25	42.5	10	0	Cobble	Gravel	0.85	0.4	0	125	1.4	0.281094511	0.051282051	50	NA	1.0127	4.9	93.14	168.8373527	1351.729338
OK311200-00-0030L _ 2010	Beaver Creek	OK311200-00-0030L	-97.973	34.071	FALSE	2010	1.11E+11	1113020804	11130208	8359101	WAUR	Central Great Plains	2172.9231	25077	0.00014388	5	390064387	390064389	Broken Red Plains	WWAC	Washita-Red	Excellent	0.846418566	Non-Impaired	0	225	229	27.5	25	15	0	0	0	Silt	Sand	0.7	0.5	0.1	39.09090909	1.6	0.440326022	0	50	NA	1.27	3.110671972	141.9560301	181.221581	857.8154057
OK410400-03-0240W _ 2010	Delaware Creek: Camp Simpson Witch Hole	OK410400-03-0240W	-96.540661	34.40928	FALSE	2010	1.11E+11	1114010402	11140104	6068668	CENT	Arbuckle Uplift	46.1448	22898	0.00737848	2	390041664	390041676	Arbuckle Uplift	WWAC	L Red	Good	0.676110284	Slightly Impaired	326	650.5	1965.5	0	0	7.5	4	0	7.5	Bedrock	Gravel	0.7	0.5	0.05	107.5	1.4	0.528718502	0	22.5	32.5	1	2.881503322	114.9531977	182.1557618	1054.980004
OK520600-03-0020C _ 2010	Little Sandy Creek: Hwy 99	OK520600-03-0020C	-96.686	34.84261	FALSE	2010	1.11E+11	1109020204	11090202	6029368	BYAR	Arkansas Valley	44.8956	25957	0.00264728	3	390037735	390038198	Northern Cross Timbers	WWAC	U Canadian	Poor	0.140058599	Severely Impaired	0	167.5	179.5	0	99	0	0	0	0	Sand	Silt	0	1	0	140	0.2	0.040919723	0.075	10	30	1.14	9.095946746	119.0183876	171.5857391	1044.089265
OKLRED-009 _ 2010	Bois d� Arc Creek	OKLRED-009	-96.67846067	34.64675729	FALSE	2010	1.11E+11	1114010401	11140104	6066840	CENT	Arkansas Valley	10.2096	29066	0.0059909	2	390041228	390041208	Lower Canadian Hills	WWAC	L Red	Fair	0.866778357	Non-Impaired	0	81	86	5	10	80	0	0	0	Gravel	Sand	0.4	0.35	0.25	110	0.6	0.130827441	0	5	20	1.6	3.416141384	55.00528719	182.0409238	1043.578002
OK310800-01-0190R _ 2010	Mill Creek: North Daube Ranch Road	OK310800-01-0190R	-96.839361	34.38125	FALSE	2010	1.11E+11	1113030401	11130304	430064	TISH	Cross Timbers	171.7083	29106	0.00352647	3	390005966	390005971	Eastern Cross Timbers	WWAC	Washita-Red	Excellent	0.994108429	Non-Impaired	27.5	722	913	0	32.5	30	0	2.5	0	Sand	Gravel	0.9	0.1	0.05	18.88888889	1.8	0.459852101	0.025	50	20	1.04	1.709814641	151.4000583	172.7362071	1027.079378
OK520620-06-0040C _ 2010	Little Deep Creek: Weatherford, Upstream of Treatment Plant	OK520620-06-0040C	-98.70008333	35.51852778	FALSE	2010	1.11E+11	1109020106	11090201	5266656	CAMA	-999	39.0591	49299	0.00327548	2	390036729	390036731	Cross Timbers Transition	-999	U Canadian	Very Poor	0.850353466	Non-Impaired	41.5	392.5	486.5	0	55	20	0	0	0	Sand	Gravel	0.65	0.5	0	45	0.6	0.139045759	0	20	15	1.2	3.878643811	143.2126684	182.4189465	782.4861905
OKLRED-021 _ 2010	Unnamed Creek	OKLRED-021	-96.40689703	34.70438768	FALSE	2010	1.11E+11	1114010401	11140104	6066440	CENT	Arkansas Valley	7.5195	21262	0.0014915	2	390041100	390041129	Lower Canadian Hills	WWAC	L Red	Poor	NA	NA	0	174	174	20	65	0	0	0	0	Sand	Silt	1	0	0	40	0.6	0.148366244	0	17.5	80	1.82	4.755411392	92.67547468	160.2470545	1079.605821
OK520710-01-0090C _ 2010	Coffee Creek: Hwy 66	OK520710-01-0090C	-97.33218	35.65996	FALSE	2010	1.11E+11	1110030301	11100303	532807	BRIS	Cross Timbers	106.6626	28992	0.00282993	3	390010032	390010031	Northern Cross Timbers	WWAC	Arkansas-Canadian	Poor	0.588759779	Slightly Impaired	1.5	71	100.5	100	0	0	0	0	0	Silt	Sand	0	1	0.05	160	0.4	0.077477708	0.125	3	1	1.04	6.31	152.4	180.1199292	919.6222068
OKLRED-037 _ 2010	Turkey Creek	OKLRED-037	-96.3897723	34.63192174	FALSE	2010	1.11E+11	1114010401	11140104	6066892	CENT	Arkansas Valley	26.1279	19494	0.00092586	3	390041243	390041252	Lower Canadian Hills	WWAC	L Red	Poor	0.707000451	Slightly Impaired	0	166	167	15	20	0	0	0	0	Sand	Silt	1	0	0	30	1	0.165566545	0	5	40	1.47	4.952249078	89.63828759	131.6537067	1088.237434
OK410700-00-0260G _ 2010	Sand Creek	OK410700-00-0260G	-96.5499	33.853	FALSE	2010	1.11E+11	1114010102	11140101	8349863	DURA	-999	59.8293	17730	0.00253358	2	390063811	390063983	Northern Post Oak Savanna	-999	L Red	Very Poor	NA	NA	0	23	63	0	15	20	15	0	20	Bedrock	Gravel	0.35	0.55	0.1	180	1.2	0.199122368	0	50	NA	1.11	2.62	152.4	133.6426349	1048.930633
OK520530-00-0200B _ 2010	TAG Trib to North Canadian River: West 19nd Street	OK520530-00-0200B	-98.28873	35.66745	FALSE	2010	1.11E+11	1110030106	11100301	391082	WATO	Central Great Plains	24.8643	43144	0.00157425	2	390003538	390003578	Cross Timbers Transition	WWAC	Arkansas-Canadian	Excellent	0.458581513	Moderately Impaired	20.5	342.5	367	85	2.5	0	0	0	0	Silt	Sand	1	0.05	0	20	0.6	0.143615338	0.358974359	10	17.5	1.5	13.66	152.4	182.0365595	799.5008404
OK410300-03-0420C _ 2010	Buck Creek	OK410300-03-0420C	-95.6417	34.3394	FALSE	2010	1.11E+11	1114010504	11140105	592180	HUGO	Ouachita Mountains	272.7072	14029	4.24E-05	4	390014655	390014661	Western Ouachitas	WWAC	L Red	Excellent	0.811544012	Non-Impaired	6	11	23	0	10	20	50	10	0	Cobble	Gravel	0.666666667	0.523809524	0.238095238	NA	1.5	0.338136301	0	50	NA	1.194	4.53	80.41	157.3013662	1221.535814
OKLRED-046 _ 2010	Cedar Creek	OKLRED-046	-95.51518742	34.27341127	FALSE	2010	1.11E+11	1114010505	11140105	592312	HUGO	Ouachita Mountains	450.5247	13269	0.00086449	4	390014696	390014700	Western Ouachitas	WWAC	L Red	Excellent	0.809526409	Non-Impaired	8	25	40	0	10	17.5	60	10	0	Cobble	Gravel	0.55	0.4	0.35	50.90909091	1.5	0.454391628	0	50	0	1.05	4.79808963	89.63373242	153.1154913	1224.509539
OK410600-02-0020G _ 2010	Sandy Creek	OK410600-02-0020G	-96.45925	34.21688	FALSE	2010	1.11E+11	1114010201	11140102	698784	FITT	Cross Timbers	101.8179	19467	0.00166049	2	390018936	390018937	Cretaceous Dissected Uplands	WWAC	L Red	Excellent	0.998052524	Non-Impaired	0	55	67	0	100	0	0	0	0	Sand	Cobble	0	1	0	165	0.4	0.067459969	1	40	27.5	1.11	4.945767367	150.4281583	142.2425713	1079.471865
OK410300-03-0270C _ 2010	Tenmile Creek: HWY 2	OK410300-03-0270C	-95.66118	34.29913	FALSE	2010	1.11E+11	1114010506	11140105	592260	HUGO	Ouachita Mountains	264.4659	14042	0.00074056	4	390014682	390014687	Cretaceous Dissected Uplands	WWAC	L Red	Excellent	0.591466084	Slightly Impaired	0	45	58	10	62.5	7.5	0	0	0	Sand	Silt	0.75	0.35	0.1	17.39130435	1.2	0.29116462	0	20	40	1.205	4.553725302	83.17497306	121.9426123	1216.703208
OK520710-02-0030G _ 2010	Spring Creek: I-35	OK520710-02-0030G	-97.424	35.64744444	FALSE	2010	1.11E+11	1110030301	11100303	532867	BRIS	Cross Timbers	40.0509	31586	0.00321249	3	390010050	390010045	Northern Cross Timbers	WWAC	Arkansas-Canadian	Poor	0.432944774	Moderately Impaired	135	520.5	661.5	0	57.5	0	0	0	0	Sand	Bedrock	0.65	0.35	0	85	0.9	0.207261655	0.166666667	30	NA	1.3	6.125859086	88.63878566	180.4116834	920.177824
OK410210-01-0070G _ 2010	Cypress Creek	OK410210-01-0070G	-95.0313	34.0976	TRUE	2010	1.11E+11	1114010703	11140107	617484	CLOU	South Central Plains	84.6603	17067	0.00349599	3	390015716	390015718	Cretaceous Dissected Uplands	WWAC	L Red	Excellent	NA	NA	10	139	188	5	20	37.5	10	0	0	Gravel	Sand	0.95	0	0.05	22.77777778	1.5	0.47399239	0	45	32.5	1.569	4.582385744	95.45010381	138.2703263	1304.950133
OK520610-03-0115J _ 2010	Unnamed Trib. To Walnut Creek: Rockwell Avenue	OK520610-03-0115J	-97.63537	35.12376	FALSE	2010	1.11E+11	1109020202	11090202	6025992	BYAR	Cross Timbers	14.0472	38045	0.00447694	1	390152047	390037207	Cross Timbers Transition	WWAC	U Canadian	Poor	0.515813305	Slightly Impaired	5	1032.5	1097.5	0	85	0	0	0	0	Sand	Silt	0.8	0.2	0.1	50	2	0.368171348	0.166666667	1.75	35	1.1	6.111790108	86.72615069	180.4534444	918.6909197
OK410210-03-0020C _ 2010	Black Fork of Little River	OK410210-03-0020C	-95.2171	34.4729	FALSE	2010	1.11E+11	1114010701	11140107	617120	CLOU	Ouachita Mountains	187.5834	20165	0.00112783	3	390015595	390015599	Western Ouachitas	CWAC	L Red	Good	0.373969734	Moderately Impaired	17	73	119	0	30	10	32.5	10	0	Cobble	Sand	1	0	0	27.14285714	2.6	0.590113941	0.125	20	25	1.153	4.197536585	113.6214634	169.3718952	1334.731821
OK410300-03-0060F _ 2010	One Creek	OK410300-03-0060F	-95.4699	34.3168	FALSE	2010	1.11E+11	1114010505	11140105	592232	HUGO	Ouachita Mountains	115.3422	14016	0.00134512	2	390014672	390014775	Western Ouachitas	WWAC	L Red	Excellent	0.745681205	Slightly Impaired	0	39	46	10	20	50	10	0	0	Gravel	Sand	0.85	0.2	0.05	26	3	0.396681147	0	20	40	1.394	4.589651741	82.46234234	152.0644919	1249.696241
OK410300-03-0020M _ 2010	Cedar Creek: East of Finley	OK410300-03-0020M	-95.4777	34.33125	FALSE	2010	1.11E+11	1114010505	11140105	592204	HUGO	Ouachita Mountains	259.9848	14623	0.00073441	4	390014663	390014670	Western Ouachitas	CWAC	L Red	Good	0.4477056	Moderately Impaired	5	28	40	5	5	30	50	2.5	0	Cobble	Gravel	0.8	0.25	0.05	42.5	1.3	0.260437485	0.1	17.5	20	1.3	4.558549782	81.39226684	159.2250424	1253.229042
OKLRED-048 _ 2010	Glover River	OKLRED-048	-94.91636823	34.05960453	FALSE	2010	1.11E+11	1114010702	11140107	616872	CLOU	South Central Plains	862.6662	11249	0.00014144	4	390015542	390015555	Cretaceous Dissected Uplands	WWAC	L Red	Excellent	1.021968604	Non-Impaired	0	79.5	102.5	0	20	42.5	30	0	0	Gravel	Cobble	0.85	0.1	0.2	74	1.6	0.375292729	0.5	10	15	1.026	3.094375431	152.4	167.3235902	1302.047394
OKLRED-028 _ 2010	Kiamichi River	OKLRED-028	-95.48211183	34.18495328	FALSE	2010	1.11E+11	1114010507	11140105	592742	HUGO	South Central Plains	3684.8457	12196	1.00E-05	6	390014821	390014824	Cretaceous Dissected Uplands	WWAC	L Red	Poor	NA	NA	0	127	143	20	25	5	0	0	0	Sand	Silt	1	0	0	17.04081633	7.9	0.950133562	0.025	50	5	1.034	4.555476603	152.4	148.4609324	1226.997327
OK120420-02-0040G _ 2010	Nickel Creek: 91st Street	OK120420-02-0040G	-96.0284	36.0319	FALSE	2010	1.11E+11	1111010101	11110101	368845	BIXB	Cross Timbers	30.0996	19429	0.0030289	3	390001543	390001548	Northern Cross Timbers	WWAC	Arkansas-Canadian	Excellent	0.787369992	Slightly Impaired	128	624.5	778.5	0	30	10	0	0	0	Sand	Gravel	0.8	0.35	0	31.11111111	8	1.019521323	0.3	2	25	1.4	3.881776799	92.53325991	111.4455319	1079.625465
OK410300-02-0190G _ 2010	Rock Creek: S.H. 3	OK410300-02-0190G	-95.418	34.2005	FALSE	2010	1.11E+11	1114010507	11140105	592650	HUGO	South Central Plains	98.6472	13853	0.00180123	3	390014783	390014829	Cretaceous Dissected Uplands	CWAC	L Red	Fair	NA	NA	0	107.7	163.2	27.5	0	27.5	22.5	0	0	Silt	Silt	1	0	0	17.85714286	2	0.337672325	0	50	20	1.01	5.47660191	119.1292452	138.5442575	1250.602977
OK120420-01-0070B _ 2010	Mooser Creek: Pepsi	OK120420-01-0070B	-95.999	36.08558333	FALSE	2010	1.11E+11	1111010103	11110101	368161	BIXB	Cross Timbers	13.0302	18975	0.00289156	2	390001468	390001464	Northern Cross Timbers	WWAC	Arkansas-Canadian	Fair	0.423576889	Moderately Impaired	7	152	177.5	0	25	20	17.5	0	2.5	Sand	Gravel	0.65	0.5	0.05	NA	0.9	0.220071573	0	9.5	20	1.2	2.91	121.15	111.0919061	1084.134667
OKLRED-077 _ 2010	West Fork Glover River	OKLRED-077	-94.94047729	34.32475269	FALSE	2010	1.11E+11	1114010702	11140107	616384	CLOU	Ouachita Mountains	248.1615	21940	0.00198965	4	390015414	390015417	Western Ouachitas	WWAC	L Red	Excellent	0.743337453	Slightly Impaired	27	46	140	0	0	10	42.5	10	0	Cobble	Boulder	0.65	0.3	0	NA	1.3	0.418943653	0	50	NA	1.039	4.677014925	99.64149254	166.7693119	1394.830349
OK520800-01-0150Y _ 2010	Unnamed Trib to Bird Creek: NS 371 / EW 134 (Dump Ground Road)	OK520800-01-0150Y	-96.40621	35.07176	FALSE	2010	1.11E+11	1109020304	11090203	482518	HOLD	Cross Timbers	16.0371	24701	0.00389665	1	390135887	390006389	Northern Cross Timbers	WWAC	Arkansas-Canadian	Poor	0.362635191	Moderately Impaired	35	490	568.5	0	17.5	35	2.5	0	0	Gravel	Sand	0.8	0.2	0	100	0.3	0.095576037	0.025	15	62.5	1.1	3.416911162	116.024273	121.9834295	1054.74279
OKLRED-011 _ 2010	Big Cedar Creek	OKLRED-011	-94.64982382	34.68019997	FALSE	2010	1.11E+11	1114010501	11140105	587358	HUGO	Ouachita Mountains	14.6565	31902	0.01135993	2	390013393	390013426	Western Ouachitas	WWAC	L Red	Excellent	NA	NA	10	145	190	0	12.5	17.5	62.5	2.5	0	Cobble	Gravel	0.5	0.4	0.1	130	0.6	0.101666898	0	50	20	1.173	4.9	93.14	176.93	1502.736092
OK220600-01-0165D _ 2010	Gobbler Creek Trib: EW 132 Road	OK220600-01-0165D	-96.08332	35.10157	FALSE	2010	1.11E+11	1109020402	11090204	513849	MCAL	Arkansas Valley	49.7736	21178	0.00225478	2	390008611	390008634	Lower Canadian Hills	WWAC	Arkansas-Canadian	Poor	0.455395298	Moderately Impaired	2.5	568.5	617.5	0	30	30	0	0	0	Gravel	Gravel	0.842105263	0.052631579	0.105263158	120	0.6	0.155741193	0.131578947	4.25	35	1.6	6.439848818	98.16747297	160.549483	1107.460251
OKR09730-127 _ 2010	Washita River	OKR09730-127	-97.855609	34.997608	FALSE	2010	1.11E+11	1113030209	11130302	687377	FTCB	Central Great Plains	11232.8145	31641	1.00E-05	6	390018735	390018737	Cross Timbers Transition	WWAC	Washita-Red	Excellent	0.514313866	Slightly Impaired	6	267	282	20	55	15	0	0	0	Sand	Silt	0.35	1	0.1	43.125	1.4	0.316334944	0	25	NA	1	3.254381298	148.7569549	181.9227024	881.3335128
OK410210-09-0010G _ 2010	East Fork of Glover River	OK410210-09-0010G	-94.8721	34.3557	FALSE	2010	1.11E+11	1114010702	11140107	616376	CLOU	Ouachita Mountains	158.6421	20605	0.0028366	3	390015413	390015416	Western Ouachitas	CWAC	L Red	Excellent	0.594988483	Slightly Impaired	41	52	108	0	0	7.5	20	7.5	45	Bedrock	Cobble	0.7	0.3	0.1	68.57142857	1.3	0.30743609	0.05	50	22.5	1.005	4.242575845	112.3082705	169.6129841	1395.581087
OK520800-01-0150J _ 2010	Unnamed Trib to Bird Creek: EW 136 Road	OK520800-01-0150J	-96.3988	35.04332	FALSE	2010	1.11E+11	1109020304	11090203	482556	HOLD	Cross Timbers	38.7792	23486	0.0026288	1	390006390	390006429	Northern Cross Timbers	WWAC	Arkansas-Canadian	Poor	0.231335992	Moderately Impaired	231	271	608.5	0	10	10	0	0	0	Sand	Gravel	0.55	0.4	0.05	40	0.6	0.141816113	0.135135135	8	47.5	1.5	5.905298414	123.2228834	145.1530075	1043.063785
OK410210-06-0160L _ 2010	Big Eagle Creek	OK410210-06-0160L	-94.72282	34.5217	FALSE	2010	1.11E+11	1114010802	11140108	629419	BROK	Ouachita Mountains	127.8549	25617	0.00484685	4	390016598	390016613	Western Ouachitas	WWAC	L Red	Excellent	0.959450458	Non-Impaired	5	74	107	0	5	30	42.5	5	0	Cobble	Gravel	0.6	0.25	0.15	205	1.1	0.325107544	0	0	NA	1.026	4.07	117.34	175.5777384	1407.806316
OK410210-06-0020G _ 2010	Buffalo Creek: Lower	OK410210-06-0020G	-94.62245	34.36953	FALSE	2010	1.11E+11	1114010803	11140108	630091	BROK	Ouachita Mountains	306.9126	22411	0.00217398	3	390016710	390016736	Western Ouachitas	CWAC	L Red	Excellent	NA	NA	12	66	96	0	0	25	47.5	10	0	Cobble	Gravel	0.65	0.35	0.05	67.5	1.2	0.322420226	0.052631579	50	20	1.026	4.851595677	94.55130678	175.527372	1380.549544
OK121300-01-0150M _ 2010	Delaware Creek: Hwy 97 Bridge	OK121300-01-0150M	-96.1216	36.2555	FALSE	2010	1.11E+11	1107010704	11070107	849151	SKIA	Cross Timbers	28.8954	21665	0.00235902	3	390020829	390020832	Northern Cross Timbers	WWAC	Neosho-Grand	Excellent	0.866981365	Non-Impaired	562	104	685.5	0	2.5	5	0	0	85	Bedrock	Gravel	0.85	0.2	0	30	1.1	0.28983442	0.27027027	2	25	1.3	3.849127973	82.47906002	112.1088507	1055.100361
OK410310-02-0070C _ 2010	Billy Creek	OK410310-02-0070C	-94.7759	34.6822	FALSE	2010	1.11E+11	1114010501	11140105	587278	HUGO	Ouachita Mountains	55.3059	21946	0.00204819	3	390013366	390013574	Fourche Mountains	WWAC	L Red	Excellent	NA	NA	3	80	239	10	12.5	17.5	30	0	0	Cobble	Gravel	0.95	0.05	0	32	1.3	0.308889024	0	0	32.5	NA	4.213309353	113.1615827	174.9167721	1332.041481
OK120420-01-0140T _ 2010	Blackboy Creek: Limestone Crossing (aka Bigheart Creek)	OK120420-01-0140T	-96.0825833	36.1726111	FALSE	2010	1.11E+11	1111010103	11110101	368581	BIXB	Cross Timbers	4.329	22842	0.01054075	2	390001474	390001598	Northern Cross Timbers	WWAC	Arkansas-Canadian	Very Poor	0.790839785	Slightly Impaired	37	161.5	255.5	0	20	30	30	0	0	Cobble	Cobble	0.5	0.25	0.25	55	1	0.267586554	0	50	47.5	1.2	4.54	73.15	112.16	1073.022507
OKLRED-089 _ 2010	East Billy Creek	OKLRED-089	-94.70664085	34.68263736	FALSE	2010	1.11E+11	1114010501	11140105	587282	HUGO	Ouachita Mountains	13.8726	32445	0.01649878	2	390013368	390013535	Fourche Mountains	WWAC	L Red	Good	NA	NA	32	32	99	0	0	0	27.5	10	42.5	Bedrock	Cobble	0.6	0.4	0	70	0.8	0.118309658	0	50	37.5	1.099	4.9	93.14	176.93	1441.928942
OKLRED-072 _ 2010	Cypress Creek	OKLRED-072	-95.02803138	34.05234843	FALSE	2010	1.11E+11	1114010703	11140107	617494	CLOU	South Central Plains	109.1565	10985	1.00E-05	3	390015719	390015804	Cretaceous Dissected Uplands	WWAC	L Red	Excellent	0.651525382	Slightly Impaired	1	85	97	0	15	65	12.5	0	0	Gravel	Sand	0.65	0.3	0.1	170	1.1	0.2715253	0.4	0	22.5	1.504	3.03	152.4	136.4740945	1288.141706
OKLRED-054 _ 2010	Dry Creek	OKLRED-054	-95.24788258	34.63892539	FALSE	2010	1.11E+11	1114010503	11140105	590092	HUGO	Ouachita Mountains	24.4746	19118	0.00613695	3	390013998	390014008	Western Ouachitas	WWAC	L Red	Good	0.73287321	Slightly Impaired	9	12	27	0	0	50	0	0	40	Gravel	Bedrock	0.35	0.9	0.2	33.33333333	2	0.238900495	0.025	10	5	1.32	4.538015517	124.8110902	170.6682401	1297.622866
OK120420-02-0260M _ 2010	Little Polecat Creek: Jones	OK120420-02-0260M	-96.247663	35.96593	FALSE	2010	1.11E+11	1111010101	11110101	373045	BIXB	Cross Timbers	10.9683	27470	0.00681321	1	390133501	390002367	Northern Cross Timbers	WWAC	Arkansas-Canadian	Poor	1.027137122	Non-Impaired	68	155.5	320	0	10	0	2.5	0	0	Sand	Cobble	0.6	0.35	0.15	30.47619048	1.2	0.36805624	0.025	11.5	40	1.1	4.428720768	76.42693444	112.0719324	1058.928006
OKLRED-014 _ 2010	Kiamichi River	OKLRED-014	-95.02735832	34.65892664	FALSE	2010	1.11E+11	1114010503	11140105	591044	HUGO	Ouachita Mountains	821.1591	18856	0.00191591	5	390014268	390014480	Western Ouachitas	WWAC	L Red	Excellent	0.992558361	Non-Impaired	0	12	18	0	10	30	60	5	0	Cobble	Gravel	0.4	0.55	0.25	79	0.9	0.167601896	0	20	5	1.223	4.53	80.41	146.7141282	1293.002296
OKLRED-060 _ 2010	Waterhole Creek	OKLRED-060	-94.94658262	33.88547716	FALSE	2010	1.11E+11	1114010603	11140106	9541983	VALL	South Central Plains	50.337	11241	0.00171636	3	390066342	390066343	Cretaceous Dissected Uplands	WWAC	L Red	Excellent	NA	NA	14	91	124	0	20	50	0	0	0	Gravel	Sand	0.85	0.15	0	NA	0.3	0.079079985	0.5	0	70	1.026	3.348435544	152.4	149.0495709	1281.163417
OKLRED-095 _ 2010	Dry Creek	OKLRED-095	-95.23475891	34.65053555	FALSE	2010	1.11E+11	1114010503	11140105	589926	HUGO	Ouachita Mountains	19.7415	20113	0.00749385	3	390013960	390013962	Western Ouachitas	WWAC	L Red	Fair	NA	NA	1	6	9	0	0	0	0	0	0	Bedrock	Boulder	0.3	0	0	NA	0.5	0.163506768	0	20	2.5	1.29	4.54	124.84	170.68	1304.870726
OKLRED-019 _ 2010	Chickasaw Creek	OKLRED-019	-96.03268807	34.44257014	FALSE	2010	1.11E+11	1114010303	11140103	707978	LANE	Ouachita Mountains	90.846	17076	0.0013946	4	390020087	390020097	Fourche Mountains	WWAC	L Red	Excellent	0.66531259	Slightly Impaired	0	18	27	0	10	30	30	0	5	Cobble	Cobble	0.95	0.1	0.05	28.75	1.5	0.357660319	0	40	30	1.03	4.9	93.14	166.2725171	1095.622818
OK311100-02-0010M _ 2010	Hickory Creek: HWY 775	OK311100-02-0010M	-97.084	34.014	FALSE	2010	1.11E+11	1113021001	11130210	423454	MADI	Cross Timbers	298.395	19726	1.00E-05	4	390005656	390005638	Eastern Cross Timbers	WWAC	Washita-Red	Good	0.841727402	Non-Impaired	16	143	240	5	80	5	0	0	0	Sand	Silt	0.45	0.525	0.025	160	1.6	0.353152073	0	50	NA	1.3	3.231013133	148.7004878	168.1304946	989.6478525
OK410100-01-0340D _ 2010	Waterhole Creek	OK410100-01-0340D	-94.91352	33.853	FALSE	2010	1.11E+11	1114010603	11140106	9542037	VALL	South Central Plains	107.4645	10786	1.00E-05	4	390066358	390066360	Cretaceous Dissected Uplands	WWAC	L Red	Excellent	0.394694076	Moderately Impaired	8	96	133	10	15	10	0	0	0	Sand	Silt	0.95	0.1	0	25.71428571	1	0.242771195	0	15	65	1.003	2.400655738	152.4	143.7261348	1275.445412
OK311210-00-0060Y _ 2010	Stage Stand Creek: Hwy 81	OK311210-00-0060Y	-97.96705	34.57554	FALSE	2010	1.11E+11	1113020801	11130208	8357643	WAUR	Cross Timbers	10.467	37779	0.00645818	1	390169238	390064294	Cross Timbers Transition	WWAC	Washita-Red	Very Poor	0.557755405	Slightly Impaired	53.5	302.5	640	5	60	0	0	0	0	Sand	Silt	0.5	0.5	0	50	1	0.230463183	0.4	2	30	1.2	5.992522786	88.01652451	180.5348306	933.2331817
OK520600-03-0020W _ 2010	Little Sandy Creek: Chamber Loop	OK520600-03-0020W	-96.6724722	34.7829722	FALSE	2010	1.11E+11	1109020204	11090202	6029742	BYAR	Arkansas Valley	6.2316	29557	0.00467515	1	390152528	390037803	Northern Cross Timbers	WWAC	U Canadian	Very Poor	0.18253708	Severely Impaired	25.5	48.5	845.5	0	10	0	0	0	0	Sand	Silt	0.75	0.35	0	NA	0.6	0.142468196	0.777777778	0	60	1.04	2.720310514	139.088872	156.580712	1045.829819
OK410600-02-0100C _ 2010	Little West Blue Creek	OK410600-02-0100C	-96.6813	34.4767	FALSE	2010	1.11E+11	1114010201	11140102	698658	FITT	Cross Timbers	115.4142	31305	0.00295331	3	390018889	390018994	Northern Cross Timbers	WWAC	L Red	Excellent	0.922829886	Non-Impaired	0	25	157	1.5	5	18.5	30	0	10	Cobble	Gravel	0.05	0.75	0.3	56	0.7	0.139975785	0	10	17.5	1.538	3.11	80.74	182.88	1040.497853
OKLRED-026 _ 2010	West Terrapin Creek	OKLRED-026	-95.07448608	34.33100452	FALSE	2010	1.11E+11	1114010703	11140107	617308	CLOU	Ouachita Mountains	24.2649	29234	0.00697329	2	390015661	390015676	Western Ouachitas	WWAC	L Red	Excellent	NA	NA	3	8	17	0	0	20	60	30	0	Cobble	Boulder	0.65	0.6	0.2	40	1.2	0.239083703	0	50	50	1.153	4.9	93.14	176.93	1349.579822
OKLRED-023 _ 2010	McGee Creek	OKLRED-023	-95.8169902	34.52697576	FALSE	2010	1.11E+11	1114010305	11140103	704212	LANE	Ouachita Mountains	155.5965	20736	1.00E-05	4	390019287	390019213	Fourche Mountains	WWAC	L Red	Excellent	0.587290121	Slightly Impaired	0	21	27	10	10	25	40	0	0	Cobble	Gravel	0.75	0.4	0.2	55	2	0.269211026	0	10	20	1.081	3.42	132.58	145.9792079	1204.764903
OK311100-04-0010G _ 2010	Mud Creek	OK311100-04-0010G	-97.5695	34.0039	FALSE	2010	1.11E+11	1113020104	11130201	3132401	RING	Central Great Plains	1491.0579	22877	0.00092905	4	390032505	390032568	Broken Red Plains	WWAC	Washita-Red	Fair	0.531582775	Slightly Impaired	0	105	105	10	10	0	0	0	0	Sand	Silt	0.25	0.75	0	13.75	1.6	0.33873727	1	20	15	1.481	3.176672189	147.9652544	177.7508876	901.0884473
OK410600-01-0030G _ 2010	Sulphur Creek	OK410600-01-0030G	-96.04985	33.94658	FALSE	2010	1.11E+11	1114010202	11140102	700756	FITT	South Central Plains	65.3022	14773	0.00057628	2	390019058	390019060	Cretaceous Dissected Uplands	WWAC	L Red	Excellent	NA	NA	0	336	427	15	57.5	7.5	0	0	0	Sand	Silt	0.45	0.6	0.05	53.33333333	1	0.233591463	0	10	25	2.17	5.15	150.11	158.7608685	1127.345524
OKLRED-098 _ 2010	Unnamed Creek	OKLRED-098	-94.64619342	34.50435898	FALSE	2010	1.11E+11	1114010802	11140108	629213	BROK	Ouachita Mountains	17.2593	24061	0.00632055	3	390016518	390016650	Western Ouachitas	WWAC	L Red	Excellent	NA	NA	3	87	134	0	10	65	15	0	0	Gravel	Cobble	0.7	0.15	0.15	110	0.8	0.184298947	0	50	35	1.026	4.07	117.34	150.7992335	1411.534015
OK410210-06-0320G _ 2010	Beech Creek	OK410210-06-0320G	-94.53915	34.48682	FALSE	2010	1.11E+11	1114010802	11140108	629791	BROK	Ouachita Mountains	63.4734	25032	0.0069712	3	390016659	390016664	Western Ouachitas	CWAC	L Red	Excellent	0.954990872	Non-Impaired	30	38	89	0	0	7.5	45	10	32.5	Cobble	Bedrock	0.7	0.25	0.15	56.66666667	1.3	0.307583069	0.225	50	5	1.111	4.07	117.34	166.4298084	1410.94518
OK410600-01-0090G _ 2010	Bokchito Creek	OK410600-01-0090G	-96.12138	34.013	FALSE	2010	1.11E+11	1114010202	11140102	698964	FITT	South Central Plains	65.6631	16136	0.00106819	3	390018989	390019043	Cretaceous Dissected Uplands	WWAC	L Red	Excellent	NA	NA	0	271	352	10	20	52.5	0	0	0	Gravel	Sand	0.75	0.3	0.05	67.5	1.2	0.211665443	0	50	30	1.62	4.006789338	151.1613865	161.2139583	1117.565197
OKLRED-010 _ 2010	Coon Creek	OKLRED-010	-94.8700513	34.44044246	FALSE	2010	1.11E+11	1114010702	11140107	616366	CLOU	Ouachita Mountains	54.1422	28590	0.00546319	2	390015409	390015413	Western Ouachitas	WWAC	L Red	Excellent	0.366647106	Moderately Impaired	13	84	153	0	0	27.5	42.5	10	0	Cobble	Gravel	0.8	0.2	0.05	30	1.5	0.535982123	0	50	20	1.09	4.601637076	101.8392563	171.0309646	1407.775784
OK410310-02-0100D _ 2010	Big Cedar Creek: HWY 63	OK410310-02-0100D	-94.6545	34.6464	FALSE	2010	1.11E+11	1114010501	11140105	587608	HUGO	Ouachita Mountains	22.2039	27428	0.00921834	2	390013468	390013481	Western Ouachitas	WWAC	L Red	Good	NA	NA	13	54	109	0	7.5	60	20	7.5	0	Gravel	Cobble	0.55	0.1	0.35	NA	1.2	0.214311406	0	50	15	1.026	4.113041345	116.0850596	174.9488294	1393.921883
OK410400-06-0120G _ 2010	Caney Boggy Creek: Lower	OK410400-06-0120G	-96.1731	34.7195	FALSE	2010	1.11E+11	1114010302	11140103	705562	LANE	Arkansas Valley	234.6273	18880	0.00043333	5	390019554	390019561	Lower Canadian Hills	WWAC	L Red	Fair	NA	NA	0	340	357	12.5	10	12.5	0	0	0	Silt	Gravel	0.6	0.65	0.1	18.57142857	2	0.476202018	0	38.75	35	1.79	6.12	71.62	166.4536586	1111.34811
OK310830-03-0100C _ 2010	Boggy Creek	OK310830-03-0100C	-98.879	35.306	FALSE	2010	1.11E+11	1113030204	11130302	682399	FTCB	Central Great Plains	307.5408	43301	0.00107297	4	390018034	390018050	Rolling Red Hills	WWAC	Washita-Red	Fair	0.676169659	Slightly Impaired	0	435	488	45	32.5	0	0	0	0	Silt	Sand	0.05	0.95	0	14	1	0.216416631	0	5	NA	1.3	3.520605167	149.6897555	182.88	775.0378049
OK410210-02-0300C _ 2010	Cloudy Creek	OK410210-02-0300C	-95.2234	34.3247	FALSE	2010	1.11E+11	1114010701	11140107	617300	CLOU	Ouachita Mountains	149.8995	16442	1.92E-05	3	390015657	390015653	Western Ouachitas	CWAC	L Red	Fair	0.815477715	Non-Impaired	0	5	9	0	0	10	60	30	0	Cobble	Boulder	0.3	0.6	0.3	100	1.3	0.239608909	0	50	5	1.1594	4.529776724	91.31116281	159.9966444	1331.829721
OKLRED-015 _ 2010	East Fork Glover River	OKLRED-015	-94.8124062	34.40616099	FALSE	2010	1.11E+11	1114010702	11140107	616356	CLOU	Ouachita Mountains	57.4758	29139	0.00631567	2	390015406	390015407	Western Ouachitas	WWAC	L Red	Excellent	0.666265166	Slightly Impaired	10	67	117	0	0	17.5	45	15	0	Cobble	Gravel	0.65	0.1	0.25	37	10	1.304226073	0	50	10	1.096	4.883031961	93.63473078	176.7094021	1407.783357
OKR09730-080 _ 2010	Lake Creek	OKR09730-080	-98.522563	35.3101	FALSE	2010	1.11E+11	1113030205	11130302	682419	FTCB	Central Great Plains	136.1772	42609	0.00209059	2	390018042	390018238	Cross Timbers Transition	WWAC	Washita-Red	Fair	NA	NA	10	68	574	10	85	0	0	0	0	Sand	Silt	0.05	1	0	165	0.4	0.100179923	0	50	NA	1.23	7.680472699	126.5045456	182.88	812.8266474
OKLRED-041 _ 2010	Sandy Creek	OKLRED-041	-96.36148516	34.32280838	FALSE	2010	1.11E+11	1114010402	11140104	6068750	CENT	South Central Plains	56.5164	17582	0.00206538	2	390041694	390041693	Cretaceous Dissected Uplands	WWAC	L Red	Fair	0.954991048	Non-Impaired	0	44	94	5	40	30	0	0	0	Sand	Gravel	0.75	0.2	0.05	103.3333333	0.7	0.137891712	0	5	30	1.29	5.883788741	90.73363061	132.6774592	1090.382049
OKLRED-082 _ 2010	Cedar Creek	OKLRED-082	-94.88381934	34.1829123	FALSE	2010	1.11E+11	1114010702	11140107	616448	CLOU	Ouachita Mountains	42.5403	16824	0.00519165	2	390015427	390015429	Western Ouachitas	WWAC	L Red	Excellent	0.664784388	Slightly Impaired	22	78	125	0	0	60	15	5	0	Gravel	Cobble	0.65	0.3	0.2	37.14285714	1.5	0.363360803	0	50	17.5	1.034	4.9	93.14	176.93	1340.070705
OK410210-02-0150G _ 2010	Terrapin Creek: Lower	OK410210-02-0150G	-95.0981	34.2551	FALSE	2010	1.11E+11	1114010703	11140107	617398	CLOU	Ouachita Mountains	133.5789	15219	0.00247842	3	390015689	390015688	Western Ouachitas	CWAC	L Red	Good	0.510102977	Slightly Impaired	15	2	21	0	0	10	60	10	10	Cobble	Gravel	0.5	0.45	0.2	27.5	2	0.452251118	0	50	0	1.254	4.07	117.34	168.4446454	1312.92508
OK410210-07-0010G _ 2010	Lukfata Creek	OK410210-07-0010G	-94.76617	33.96817	TRUE	2010	1.11E+11	1114010704	11140107	618464	CLOU	Ouachita Mountains	119.0061	10734	0.00119439	2	390015863	390015869	Cretaceous Dissected Uplands	CWAC	L Red	Excellent	NA	NA	0	136	163	10	20	60	0	0	0	Gravel	Sand	0.85	0.15	0.1	28.33333333	16	2.020104461	0.125	0	40	1.064	3.16239759	152.4	144.0599635	1303.306485
OK410200-03-0010G _ 2010	Rock Creek: East of Broken Bow	OK410200-03-0010G	-94.49043	34.08407	FALSE	2010	1.11E+11	1114010903	11140109	3745918	BROK	Ouachita Mountains	136.1151	11546	0.00221972	3	390034001	390034020	Central Mountain Ranges	CWAC	L Red	Excellent	0.806638302	Non-Impaired	17	50	83	0	5	57.5	10	0	0	Gravel	Cobble	0.3	0.45	0.3	90	1.1	0.335709048	0.05	50	15	1.093	3.323852504	128.8601643	146.2616828	1344.511151
OK410210-06-0350G _ 2010	Cow Creek	OK410210-06-0350G	-94.4939	34.5068	FALSE	2010	1.11E+11	1114010802	11140108	629195	BROK	Ouachita Mountains	29.3544	26159	0.00761877	3	390016513	390016526	Western Ouachitas	CWAC	L Red	Excellent	NA	NA	5	46	75	0	2.5	10	57.5	20	0	Cobble	Boulder	0.3	0.65	0.15	86.66666667	1.1	0.254917733	0	50	20	1.0695	4.090508721	116.7420349	169.0062187	1422.917866
OK310830-03-0190C _ 2010	Beaver Creek	OK310830-03-0190C	-98.958	35.533	FALSE	2010	1.11E+11	1113030202	11130302	679879	FTCB	Central Great Plains	202.8492	46545	0.00162316	3	390017619	390017622	Rolling Red Hills	WWAC	Washita-Red	Fair	0.681142747	Slightly Impaired	0	274	281	35	42.5	0	0	0	0	Sand	Silt	0.1	1	0	13.33333333	0.8	0.151927354	0	15	62.5	1.48	3.730309956	144.3858364	182.88	795.248765
OKLRED-053 _ 2010	Clear Boggy Creek	OKLRED-053	-96.65090939	34.7477843	FALSE	2010	1.11E+11	1114010401	11140104	6067636	CENT	Arkansas Valley	22.3893	25411	0.00125978	3	390041460	390041080	Northern Cross Timbers	WWAC	L Red	Good	0.453137185	Moderately Impaired	0	105	119	10	30	57.5	0	0	0	Gravel	Sand	0.75	0.45	0.1	42	1.2	0.251161145	0	5	12.5	NA	6.12	86.61	179.4575041	1046.931975
OK410300-01-0100C _ 2010	Bird Creek	OK410300-01-0100C	-95.2819	33.9721	FALSE	2010	1.11E+11	1114010508	11140105	593668	HUGO	South Central Plains	38.124	12488	0.00233439	2	390014886	390014888	Cretaceous Dissected Uplands	WWAC	L Red	Fair	NA	NA	0	32	32	30	20	10	0	0	0	Silt	Sand	0.85	0.2	0.1	40	1.5	0.297826401	0	10	NA	1.521	3.422628515	119.4430031	151.4550349	1250.93121
OK410400-01-0040G _ 2010	Horse Creek	OK410400-01-0040G	-95.47578	33.91003	FALSE	2010	1.11E+11	1114010108	11140101	8348209	DURA	South Central Plains	54.1575	13021	0.00164133	2	390063477	390063489	Cretaceous Dissected Uplands	WWAC	L Red	Excellent	NA	NA	0	47	59	20	70	0	0	0	0	Sand	Silt	0.7	0.35	0.2	21	1.2	0.318237155	0	10	60	1.434	4.14664673	151.7961277	149.3207486	1193.10711
OK310830-02-0060G _ 2009	Rainy Mountain Creek	OK310830-02-0060G	-98.744	35.092	FALSE	2009	1.11E+11	1113030203	11130302	682671	FTCB	Central Great Plains	537.219	40270	0.00090317	2	390018140	390018123	Rolling Red Hills	WWAC	Washita-Red	Excellent	NA	NA	0	278	330	27.5	40	5	0	0	0	Sand	Silt	0.75	0.4	0	40	1.3	0.184872838	0	20	27.5	2.17	3.461121033	150.2418275	182.88	784.8046679
OK620910-04-0140G _ 2009	Bluff Creek: NW 150th	OK620910-04-0140G	-97.6	35.62380556	FALSE	2009	1.11E+11	1105000208	11050002	254786	KIN2	Central Great Plains	34710.525	32159	0.00070621	3	390001097	390001068	Cross Timbers Transition	WWAC	Cimarron-Upper Arkansas	Excellent	0.661300861	Slightly Impaired	102.5	375	490.5	0	50	20	0	0	0	Sand	Gravel	0.55	0.35	0.05	30	2	0.416875654	0.1	8	15	1.5	2.32	146.55	179.7365555	912.7764774
OK311300-01-0020G _ 2009	East Cache Creek: Lower	OK311300-01-0020G	-98.292	34.246	FALSE	2009	1.11E+11	1113020201	11130202	674738	WAL2	Central Great Plains	1947.3345	27354	1.00E-05	5	390017332	390017319	Broken Red Plains	WWAC	Washita-Red	Fair	NA	NA	0	34	61	50	10	30	0	0	0	Silt	Gravel	1	0.05	0	12.85714286	2	0.522005477	0	50	1	1.38	3.015863693	144.8883172	181.3564424	810.0653349
OK520610-01-0180P _ 2009	Bishop Creek: Constitution Street	OK520610-01-0180P	-97.42893333	35.18957778	FALSE	2009	1.11E+11	1109020203	11090202	6025982	BYAR	Central Great Plains	37.197	34335	0.00162562	1	390037205	390037329	Cross Timbers Transition	WWAC	U Canadian	Fair	0.405365106	Moderately Impaired	53	412	497.5	0	67.5	0	0	0	0	Sand	Cobble	0.95	0.05	0.05	37.5	1.1	0.248809311	0.3	1	42.5	1.13	6.043593737	147.0616216	175.0505988	959.5606964
OK311100-01-0290D _ 2009	Red Creek	OK311100-01-0290D	-97.77	33.955	FALSE	2009	1.11E+11	1113020105	11130201	3133821	RING	Central Great Plains	162.6966	23596	0.0009529	3	390032611	390032796	Broken Red Plains	WWAC	Washita-Red	Fair	NA	NA	0	50	57	20	45	0	0	0	0	Sand	Silt	0.9	0	0	13.33333333	1.8	0.574830459	0	0	1	1.25	3.022843546	123.0394765	176.9856284	887.0629961
OK310800-03-0010F _ 2009	Caddo Creek	OK310800-03-0010F	-97.052	34.24	FALSE	2009	1.11E+11	1113030307	11130303	19959866	PAUL	Cross Timbers	855.6426	20952	0.00040656	4	390088843	390088842	Eastern Cross Timbers	WWAC	Washita-Red	Excellent	0.985639052	Non-Impaired	0	34	56	10	72.5	0	0	0	0	Sand	Silt	0.6	0.7	0.05	60	2	0.486553659	0	0	2	1.2	4.078641819	151.8413634	175.2157685	981.8544085
OK620910-04-0120G _ 2009	Deer Creek: Meridian Avenue	OK620910-04-0120G	-97.60275	35.66936111	FALSE	2009	1.11E+11	1105000208	11050002	254534	KIN2	Central Great Plains	202.5864	31417	0.00148843	4	390001017	390001011	Prairie Tableland	WWAC	Cimarron-Upper Arkansas	Excellent	0.945618627	Non-Impaired	32	1277.5	1317	7.5	12.5	0	0	0	0	Sand	Silt	0.35	0.65	0.05	36.25	1.5	0.319144336	0.025	4.75	25	1.54	2.32	146.55	182.88	908.1654273
OKR09730-074 _ 2009	Washita River	OKR09730-074	-98.858184	35.349031	FALSE	2009	1.11E+11	1113030202	11130302	682339	FTCB	Central Great Plains	5748.4521	42823	0.00210916	6	390018014	390018033	Rolling Red Hills	WWAC	Washita-Red	Good	0.938771107	Non-Impaired	0	369	389	27.5	67.5	0	0	0	0	Sand	Silt	0	1	0.05	42.5	1.1	0.209492257	0	5	5	1.17	3.756133333	150.2356267	182.5405718	779.8865564
OK621100-00-0010B _ 2009	Chickaskia River: Lower	OK621100-00-0010B	-97.23272222	36.63744444	FALSE	2009	1.11E+11	1106000507	11060005	20988181	BLAC	Central Great Plains	5237.577	28329	6.03E-05	6	390106338	390106371	Prairie Tableland	WWAC	Cimarron-Upper Arkansas	Good	NA	NA	0	24	26	5	95	0	0	0	0	Sand	Silt	0.1	1	0	126	2	0.238971431	0	20	0	1.066	2.353320911	152.2624447	172.8913968	926.708627
OK621100-00-0010M _ 2009	Chickaskia River: Upper	OK621100-00-0010M	-97.30194444	36.84030556	FALSE	2009	1.11E+11	1106000506	11060005	20988145	BLAC	Central Great Plains	4496.841	30033	0.00041265	6	390106326	390106343	Prairie Tableland	WWAC	Cimarron-Upper Arkansas	Good	NA	NA	2.5	32	38.5	10	85	0	0	0	0	Sand	Silt	0.05	1	0	161.6666667	1.2	0.286928011	0.75	0	2.5	1.265	2.182738191	152.4	173.5640067	915.6960866
OKR09730-020 _ 2009	Washita River	OKR09730-020	-98.945037	35.498244	FALSE	2009	1.11E+11	1113030202	11130302	682159	FTCB	Central Great Plains	5401.8963	44520	1.00E-05	6	390017952	390017955	Rolling Red Hills	WWAC	Washita-Red	Excellent	1.025999018	Non-Impaired	0	228	238	25	65	0	0	0	0	Sand	Silt	0	1	0	40	0.8	0.137563545	0	15	7.5	1.35	4.248490936	149.8034089	182.5187188	800.7752599
OKR09730-057 _ 2009	Elk Creek	OKR09730-057	-99.113474	34.981908	FALSE	2009	1.11E+11	1112030302	11120303	559783	ELKC	Central Great Plains	1332.549	45118	0.00050899	5	390012399	390012406	Rolling Red Hills	WWAC	Washita-Red	Fair	0.296892199	Moderately Impaired	5	364	387	35	40	0	0	0	0	Sand	Silt	1	0.05	0	30	1.7	0.305523539	0	20	5	1.4	3.877628692	152.4	182.88	748.3223099
OK311100-03-0010G _ 2009	Walnut Bayou	OK311100-03-0010G	-97.281	33.918	FALSE	2009	1.11E+11	1113020106	11130201	3134277	RING	Cross Timbers	864.6741	21037	0.00065678	4	390032720	390032618	Western Cross Timbers	WWAC	Washita-Red	Fair	0.67163175	Slightly Impaired	0	12	151	10	62.5	0	0	0	0	Sand	Silt	0.6	0.6	0	66.66666667	1.9	0.414084655	0	0	0	1.18	4.953935312	152.3949947	179.5508807	955.1344033
OK311200-00-0060L _ 2009	Cow Creek	OK311200-00-0060L	-97.974	34.245	FALSE	2009	1.11E+11	1113020803	11130208	8359061	WAUR	Central Great Plains	437.2947	27701	0.00103606	3	390064373	390064376	Broken Red Plains	WWAC	Washita-Red	Excellent	0.938831895	Non-Impaired	0	33	33	10	90	0	0	0	0	Sand	Silt	0.1	0.95	0	120	1.5	0.256811391	0	7.5	12.5	1.38	2.764978423	134.7512364	180.9100901	870.5880445
OK310810-02-0020D _ 2009	Finn Creek	OK310810-02-0020D	-97.424	34.855	FALSE	2009	1.11E+11	1113030303	11130303	19957390	PAUL	Central Great Plains	171.7191	28460	0.00101474	3	390088138	390088156	Cross Timbers Transition	WWAC	Washita-Red	Excellent	1.024222963	Non-Impaired	0	55	65	50	30	10	0	0	0	Silt	Sand	0.425	0.75	0.05	30	0.9	0.188074051	0	20	20	1.17	5.823651796	152.4	182.7337223	959.5481133
OK311210-00-0050D _ 2009	Little Beaver Creek	OK311210-00-0050D	-98.142	34.42	FALSE	2009	1.11E+11	1113020801	11130208	8358077	WAUR	Central Great Plains	478.9071	30178	0.00061194	4	390064310	390064327	Cross Timbers Transition	WWAC	Washita-Red	Excellent	0.899006554	Non-Impaired	0	82	106	20	62.5	0	0	0	0	Sand	Silt	0.85	0.45	0.1	46.66666667	1	0.246423227	0	5	0	1.25	2.809731896	143.2758402	182.1899508	869.0919151
OK311800-00-0040D _ 2009	Haystack Creek	OK311800-00-0040D	-99.562	34.958	FALSE	2009	1.11E+11	1112030403	11120304	13747566	ERIC	Central Great Plains	345.456	47426	1.00E-05	4	390076446	390076484	Red Prairie	WWAC	Washita-Red	Excellent	0.683462413	Slightly Impaired	0	35	49	10	32.5	20	0	0	0	Sand	Gravel	1	0.2	0	40	0.6	0.136325881	0	0	5	1.29	8.07023933	146.3888073	182.8608514	731.7373401
OK311510-01-0040D _ 2009	Lake Creek: Hwy 6, Greer Co.	OK311510-01-0040D	-99.378	35.056	FALSE	2009	1.11E+11	1112030204	11120302	13755891	ERIC	Central Great Plains	113.9688	48955	0.00322763	3	390077212	390077318	Red Prairie	WWAC	Washita-Red	Excellent	NA	NA	0	17	37	10	90	0	0	0	0	Sand	Silt	0.95	0.05	0	60	0.6	0.125448348	0	0	0	1.11	10.24476002	152.4	182.5192203	726.3097296
OK311500-01-0080F _ 2009	Otter Creek	OK311500-01-0080F	-99.141	34.56	FALSE	2009	1.11E+11	1112030303	11120303	560845	ELKC	Central Great Plains	731.7909	39248	0.00054403	5	390012637	390012642	Red Prairie	WWAC	Washita-Red	Excellent	0.719173933	Slightly Impaired	0	82	86	10	80	0	0	0	0	Sand	Silt	0.8	0.3	0.05	33.33333333	2	0.397914762	0	10	20	1.1	12.81638619	152.4	182.8603679	734.2990373
OK620910-03-0010F _ 2009	Skeleton Creek: Lower	OK620910-03-0010F	-97.49141667	36.01444444	FALSE	2009	1.11E+11	1105000210	11050002	251634	KIN2	Central Great Plains	1544.5467	27574	1.00E-05	5	390000559	390000565	Cross Timbers Transition	WWAC	Cimarron-Upper Arkansas	Poor	NA	NA	0.5	11.5	17.5	47.5	10	0	10	7.5	0	Silt	Sand	1	0.1	0	61	1.3	0.321120918	1	0	0	1.277	2.995443787	140.1532781	178.9670534	897.6792294
OK121700-06-0010G _ 2009	Flint Creek	OK121700-06-0010G	-94.7078	36.1961	FALSE	2009	1.11E+11	1111010305	11110103	399514	COOK	Ozark Highlands	299.5704	26463	0.00174707	3	390004198	390003855	Dissected Springfield Plateau-Elk River Hills	WWAC	Arkansas-Canadian	Excellent	0.75334396	Slightly Impaired	0.5	24	37.5	0	7.5	82.5	0	0	0	Gravel	Sand	0.55	1	0.05	115	0.8	0.189997026	0	10	20	1.05	5.053858308	146.8045973	156.9233447	1224.919282
OK311800-00-0060G _ 2009	Station Creek	OK311800-00-0060G	-99.66777778	34.9875	FALSE	2009	1.11E+11	1112030402	11120304	13747440	ERIC	Central Great Plains	41.8293	50533	0.00328542	3	390076411	390076429	Red Prairie	WWAC	Washita-Red	Fair	0.479222088	Moderately Impaired	0	14	39	30	30	0	0	0	0	Silt	Silt	1	0.3	0	20	0.5	0.113453741	0	0	7.5	1.21	2.937412914	148.7914019	182.8717766	726.8158764
OK311500-03-0070D _ 2009	Trail Creek	OK311500-03-0070D	-99.228	35.16	FALSE	2009	1.11E+11	1112030301	11120303	557507	ELKC	Central Great Plains	227.5713	48778	0.00173913	4	390012118	390012122	Rolling Red Hills	WWAC	Washita-Red	Good	0.740416189	Slightly Impaired	0	64	90	20	15	0	0	0	0	Silt	Sand	0.55	0.6	0	NA	0.4	0.099937324	0	0	NA	1.29	3.082226721	148.673749	182.88	736.812179
OK621200-03-0010W _ 2009	Black Bear Creek: Upper	OK621200-03-0010W	-97.21083333	36.34622222	FALSE	2009	1.11E+11	1106000604	11060006	20970682	REDR	Central Great Plains	734.7276	28210	1.00E-05	4	390104313	390104319	Cross Timbers Transition	WWAC	Cimarron-Upper Arkansas	Excellent	0.791938235	Slightly Impaired	2	26	30	30	42.5	0	0	0	0	Sand	Silt	0.7	0.35	0	130	0.5	0.122359108	0.175	10	5	1.136	5.53	152.4	179.9781244	935.5032959
OK311800-00-0170G _ 2009	North Elm Creek	OK311800-00-0170G	-99.9506	35.0749	TRUE	2009	1.11E+11	1112030401	11120304	13745548	ERIC	Central Great Plains	0.9675	58349	0.01915994	1	390176368	390076221	Red Prairie	WWAC	Washita-Red	Very Poor	NA	NA	0	32	345	10	15	50	0	0	0	Gravel	Sand	1	0	0	27.5	3.1	0.407124962	1	0	1	1.08	2.04	103.54	182.88	670.794569
OK121700-02-0270L _ 2009	Park Hill Branch Creek: Murrell Home	OK121700-02-0270L	-94.957	35.85468333	FALSE	2009	1.11E+11	1111010309	11110103	401724	COOK	Ozark Highlands	33.6096	21564	0.00576766	3	390004770	390004609	Dissected Springfield Plateau-Elk River Hills	WWAC	Arkansas-Canadian	Excellent	0.74906901	Slightly Impaired	1040	119	1214.5	5	5	10	5	0	75	Bedrock	Gravel	0.4	0.95	0.1	114.2857143	0.4	0.10386595	0.075	30	40	1	3.556008553	146.0087954	144.9643388	1212.976927
OK120400-02-0110D _ 2009	George's Fork of Dirty Creek	OK120400-02-0110D	-95.24544444	35.49352778	FALSE	2009	1.11E+11	1111010202	11110102	383548	WEBR	Cross Timbers	135.6939	14646	1.00E-05	4	390003169	390002980	Northern Cross Timbers	WWAC	Arkansas-Canadian	Good	0.375799656	Moderately Impaired	2	64.5	71.5	35	0	0	0	5	0	Silt	Boulder	0.9	0.05	0	34.28571429	1.3	0.315847886	0.275	3.75	20	1.29	3.044918132	120.3030139	100.5507547	1177.099276
OKR09730-026 _ 2009	Medicine Creek	OKR09730-026	-98.549364	34.768703	FALSE	2009	1.11E+11	1113020201	11130202	673258	WAL2	Wichita Mountains	167.0895	41505	0.00378088	4	390017114	390017261	Wichita Mountains	WWAC	Washita-Red	Excellent	0.955721211	Non-Impaired	0	21	27	32.5	50	5	0	10	0	Sand	Silt	0.9	0.1	0	30	2	0.41837495	0	50	10	1.0178	1.71	152.4	182.88	830.9921804
OK121600-01-0290N _ 2009	Spring Creek: Rooney	OK121600-01-0290N	-95.03444	36.08444	FALSE	2009	1.11E+11	1107020906	11070209	21772981	VINI	Ozark Highlands	206.6679	24119	0.00179229	3	390126171	390126122	Dissected Springfield Plateau-Elk River Hills	WWAC	Neosho-Grand	Excellent	0.77701741	Slightly Impaired	43	257.5	324	5	15	65	10	0	0	Gravel	Sand	0.75	0.3	0	62.5	20	2.535033625	0.171428571	50	9	1.13	4.64	146.46	157.4245669	1194.956234
OK121600-02-0030D _ 2009	Saline Creek	OK121600-02-0030D	-95.09292	36.282	FALSE	2009	1.11E+11	1107020905	11070209	21772915	VINI	Ozark Highlands	274.5108	19538	0.00283427	4	390126154	390126225	Dissected Springfield Plateau-Elk River Hills	CWAC	Neosho-Grand	Excellent	0.687188885	Slightly Impaired	22.5	3	34.5	0	10	60	5	0	0	Gravel	Sand	0.3	0.8	0.2	437.5	1.2	0.258608838	0	13.75	0	1	4.442117565	147.3572684	165.8292636	1156.373085
OKR09730-058 _ 2009	Cavalry Creek	OKR09730-058	-98.840198	35.280891	FALSE	2009	1.11E+11	1113030204	11130302	682457	FTCB	Central Great Plains	270.621	43107	0.00124606	4	390018056	390018051	Rolling Red Hills	WWAC	Washita-Red	Fair	0.470243401	Moderately Impaired	0	356	356	67.5	7.5	0	0	0	0	Silt	Sand	0.1	0.9	0	30	0.6	0.122532136	0	10	12.5	1.34	3.800402042	150.3382259	182.88	771.4590259
OK310830-03-0070D _ 2009	Cavalry Creek	OK310830-03-0070D	-98.853	35.277	FALSE	2009	1.11E+11	1113030204	11130302	682457	FTCB	Central Great Plains	270.621	43107	0.00124606	4	390018056	390018051	Rolling Red Hills	WWAC	Washita-Red	Fair	0.615409935	Slightly Impaired	2	351	409	57.5	17.5	0	0	0	0	Silt	Sand	0.3	0.7	0	40	0.8	0.17385623	0	10	55	1.69	3.800402042	150.3382259	182.88	771.4590259
OK121600-03-0445L _ 2009	Honey Creek: Lower	OK121600-03-0445L	-94.7025	36.5419	FALSE	2009	1.11E+11	1107020603	11070206	7583213	MIAM	Ozark Highlands	150.2127	24694	0.00270664	3	390046945	390046973	Dissected Springfield Plateau-Elk River Hills	WWAC	Neosho-Grand	Excellent	0.869268461	Non-Impaired	0	17	47.6	0	0	72.5	10	0	7.5	Gravel	Cobble	0.3	1	0.1	102	2	0.280329709	0	15	5	NA	3.918857749	149.7299122	153.7076583	1153.633728
OK121600-03-0445Y _ 2009	Honey Creek: Upper	OK121600-03-0445Y	-94.62543	36.5284	FALSE	2009	1.11E+11	1107020603	11070206	7583219	MIAM	Ozark Highlands	89.6508	26834	0.00321611	3	390046946	390046945	Dissected Springfield Plateau-Elk River Hills	WWAC	Neosho-Grand	Excellent	0.924248578	Non-Impaired	0	71	85.5	0	5	82.5	5	0	0	Gravel	Sand	0.6	0.85	0	93.33333333	1.1	0.270148526	0.675	0	17.5	1.1	3.452824181	151.8309146	159.1776769	1150.545789
OK310800-01-0190G _ 2009	Mill Creek: Lower	OK310800-01-0190G	-96.81308333	34.23069444	FALSE	2009	1.11E+11	1113030401	11130304	430446	TISH	Cross Timbers	248.346	20920	0.00252782	3	390006056	390005995	Eastern Cross Timbers	WWAC	Washita-Red	Fair	NA	NA	0	52	52	100	0	0	0	0	0	Silt	Cobble	1	0	0	48	0.9	0.21625994	0	27.5	40	1.03	4.721337405	85.06424947	161.3504634	1032.798678
OK310800-01-0120G _ 2009	Pennington Creek	OK310800-01-0120G	-96.682	34.241	FALSE	2009	1.11E+11	1113030402	11130304	430426	TISH	-999	243.0036	20044	0.00292724	4	390006052	390006093	Eastern Cross Timbers	-999	Washita-Red	Very Poor	1.030686755	Non-Impaired	0	47	58	10	45	35	0	0	0	Sand	Gravel	0.65	0.8	0	72	2	0.454657504	0.05	10	5	1.26	5.088538918	152.4	162.9674924	1048.555553
OK310830-06-0050M _ 2009	Cobb Creek	OK310830-06-0050M	-98.606	35.299	FALSE	2009	1.11E+11	1113030205	11130302	682401	FTCB	Central Great Plains	219.4812	42506	0.0015488	3	390018035	390018032	Cross Timbers Transition	WWAC	Washita-Red	Fair	0.89840247	Non-Impaired	10	449	519	15	72.5	0	0	0	0	Sand	Silt	0.05	1	0	26.66666667	0.6	0.131859795	0	50	22.5	1.27	4.117650538	146.1242644	182.88	810.3547601
OK310830-06-0080D _ 2009	Fivemile Creek	OK310830-06-0080D	-98.608	35.305	FALSE	2009	1.11E+11	1113030205	11130302	682391	FTCB	Central Great Plains	110.2536	44216	0.00227071	3	390018030	390018032	Cross Timbers Transition	WWAC	Washita-Red	Fair	1.030654339	Non-Impaired	0	583	650	10	80	0	0	0	0	Sand	Silt	0.05	0.95	0.05	80	0.5	0.076814216	0	10	55	1.26	9.851123551	140.6602148	182.88	814.6963847
OK621210-00-0050L _ 2009	Beaver Creek	OK621210-00-0050L	-96.7266	36.8982	FALSE	2009	1.11E+11	1106000103	11060001	21037981	NEWK	Flint Hills	170.2908	32088	0.00119836	4	390109832	390109836	Flint Hills	WWAC	Cimarron-Upper Arkansas	Good	1.027512729	Non-Impaired	8	30.5	52	10	2.5	40	0	0	0	Gravel	Silt	0.8	0.2	0.05	25.33333333	1.3	0.414510807	0	0	12.5	1.481	1.388470238	142.1174702	151.4511759	969.1149181
OK620900-03-0090C _ 2009	Lost Creek: Woody	OK620900-03-0090C	-97.00729	35.97655	FALSE	2009	1.11E+11	1105000302	11050003	494820	STIL	Cross Timbers	46.008	25512	0.00069582	3	390007358	390007438	Northern Cross Timbers	WWAC	Cimarron-Upper Arkansas	Excellent	1.022905549	Non-Impaired	3	643.5	859.5	0	87.5	0	0	0	0	Sand	Boulder	0.575	0.475	0	65	0.6	0.14416523	0.275	20	15	1.52	8.251798561	152.4	182.0568525	951.1145639
OKR08715-066 _ 2009	Black Fork River	OKR08715-066	-94.61829899	34.78111259	FALSE	2009	1.11E+11	1111010502	11110105	6048080	WILB	Arkansas Valley	371.6748	18244	0.00184011	4	390040598	390040591	Arkansas Valley Plains	WWAC	Arkansas-Canadian	Excellent	0.593116833	Slightly Impaired	2.5	38	49	0	0	0	62.5	20	10	Cobble	Boulder	0.7	0.3	0.1	65	3.2	0.669977654	0	33.75	15	1.1	4.9	93.14	175.0540063	1295.435668
OK310830-01-0030G _ 2009	Delaware Creek	OK310830-01-0030G	-98.176	35.058	FALSE	2009	1.11E+11	1113030209	11130302	682719	FTCB	Cross Timbers	112.3677	35987	0.00214342	3	390018161	390018132	Cross Timbers Transition	WWAC	Washita-Red	Very Poor	0.369907008	Moderately Impaired	0	396	456	15	80	0	0	0	0	Sand	Silt	0.45	0.65	0	30	1.1	0.243943589	0	5	5	1.21	5.206177433	134.3475404	177.7628777	816.6926365
OK310830-05-0010D _ 2009	Sugar Creek	OK310830-05-0010D	-98.197	35.117	FALSE	2009	1.11E+11	1113030206	11130302	682633	FTCB	Cross Timbers	603.6336	36185	0.00174659	3	390018121	390018133	Cross Timbers Transition	WWAC	Washita-Red	Poor	0.778408411	Slightly Impaired	0	275	302	10	85	0	0	0	0	Sand	Silt	0.35	1	0	93.33333333	0.5	0.093185921	0	13.75	5	1.2	6.965087088	131.0241794	176.1678759	819.6839073
OKR09730-045 _ 2009	Rabbit Creek	OKR09730-045	-98.438086	34.114475	FALSE	2009	1.11E+11	1113010203	11130102	13970430	GRA2	Central Great Plains	90.9468	28818	0.00114474	3	390081746	390081733	Broken Red Plains	WWAC	Washita-Red	Fair	NA	NA	0	43	44	30	50	10	0	0	0	Sand	Silt	0.45	0	0	NA	0.7	0.232955707	0.05	5	45	1.06	13.35535835	152.4	178.069063	787.6263253
OK120400-02-0030F _ 2009	South Fork of Dirty Creek	OK120400-02-0030F	-95.20033333	35.45941667	FALSE	2009	1.11E+11	1111010202	11110102	383080	WEBR	Arkansas Valley	129.0672	14352	7.27E-05	4	390003075	390003051	Northern Cross Timbers	WWAC	Arkansas-Canadian	Fair	0.562463947	Slightly Impaired	0	61.5	67.5	0	5	42.5	0	0	0	Gravel	Sand	0.85	0.15	0	27	1.4	0.327958072	0	15	42.5	1.32	3.355545682	136.1632658	98.2631994	1171.194276
OK310830-02-0020D _ 2009	Stinking Creek	OK310830-02-0020D	-98.639	35.097	FALSE	2009	1.11E+11	1113030207	11130302	682661	FTCB	Central Great Plains	270.5733	39503	0.00096376	4	390018135	390018247	Cross Timbers Transition	WWAC	Washita-Red	Excellent	0.945930522	Non-Impaired	25	311	341	10	10	0	0	0	0	Silt	Silt	0.45	0.55	0	16	1	0.159306406	0	50	50	1.35	4.041827321	144.6970613	182.8777799	795.7343777
OK310810-04-0140D _ 2009	Wildhorse Creek: near Duncan	OK310810-04-0140D	-97.844	34.565	FALSE	2009	1.11E+11	1113030304	11130303	19957890	PAUL	Cross Timbers	91.8477	35666	0.00399257	2	390088319	390088331	Northwestern Cross Timbers	WWAC	Washita-Red	Fair	0.710585018	Slightly Impaired	0	34	54	20	80	0	0	0	0	Sand	Silt	0.35	0.9	0.1	60	0.5	0.097955801	0	0	5	1.08	5.886032124	92.01096371	181.9286606	934.7335004
OKR08715-063 _ 2009	Poteau River	OKR08715-063	-94.65349554	34.86480816	FALSE	2009	1.11E+11	1111010505	11110105	6047912	WILB	Arkansas Valley	1353.6756	15243	1.00E-05	6	390040514	390040515	Arkansas Valley Plains	WWAC	Arkansas-Canadian	Poor	NA	NA	0	43	53	20	0	10	20	10	10	Cobble	Cobble	1	0	0	27.14285714	4.4	0.801576611	0	50	10	1.01	3.42	132.58	149.6552244	1256.818999
OKR09730-027 _ 2009	Walnut Bayou	OKR09730-027	-97.265544	33.909909	FALSE	2009	1.11E+11	1113020106	11130201	3134277	RING	Cross Timbers	864.6741	21037	0.00065678	4	390032720	390032618	Western Cross Timbers	WWAC	Washita-Red	Fair	NA	NA	0	38	39	20	80	0	0	0	0	Sand	Silt	0.95	0	0	NA	3	0.737696578	0	5	NA	1.13	4.953935312	152.3949947	179.5508807	955.1344033
OK220100-03-0010G _ 2009	Brazil Creek	OK220100-03-0010G	-94.76902778	35.13880556	TRUE	2009	1.11E+11	1111010507	11110105	6039830	WILB	Arkansas Valley	474.7212	13451	0.00011795	5	390038522	390038497	Arkansas Valley Plains	WWAC	Arkansas-Canadian	Excellent	0.830703163	Non-Impaired	1.5	42.5	59	5	0	30	17.5	0	0	Gravel	Cobble	0.7	0.2	0.05	43.07692308	1.6	0.499479956	0	5	20	1.35	3.365601996	130.4180287	146.2960528	1227.029962
OKR09730-075 _ 2009	North Fork Red River	OKR09730-075	-99.442852	35.121966	FALSE	2009	1.11E+11	1112030204	11120302	13756147	ERIC	Central Great Plains	6342.948	50027	0.0013603	5	390077313	390077312	Rolling Red Hills	WWAC	Washita-Red	Fair	0.863571889	Non-Impaired	0	260	366	10	87.5	0	0	0	0	Sand	Silt	0.1	1	0	222.5	2	0.250840395	0	50	2.5	1.17	9.852289178	142.4668478	181.1966906	723.3300844
OK220100-04-0020H _ 2009	Fourche Maline Creek: Leflore	OK220100-04-0020H	-94.94525	34.91994444	FALSE	2009	1.11E+11	1111010505	11110105	6047750	WILB	Arkansas Valley	692.7399	15007	0.00062816	4	390040433	390040436	Arkansas Valley Plains	WWAC	Arkansas-Canadian	Good	0.832419914	Non-Impaired	1.5	73.5	82	12.5	10	22.5	10	0	0	Gravel	Silt	0.9	0	0.1	62.22222222	28	3.551752571	0	38.75	20	1.31	2.258305732	146.5495223	152.3048291	1293.827389
OK311500-03-0040D _ 2009	Little Elk Creek	OK311500-03-0040D	-99.118	35.016	FALSE	2009	1.11E+11	1112030302	11120303	557941	ELKC	Central Great Plains	276.7842	45761	0.00031019	3	390012253	390012256	Rolling Red Hills	WWAC	Washita-Red	Excellent	NA	NA	0	69	69	10	10	20	0	0	0	Gravel	Sand	0.9	0.1	0.05	70	0.6	0.137868766	0	0	20	1.25	2.639835833	152.4	182.88	748.5845979
OKR08715-061 _ 2009	North Canadian River	OKR08715-061	-96.86925876	35.41890742	FALSE	2009	1.11E+11	1110030203	11100302	417841	SHAW	Cross Timbers	36177.3423	28241	0.00030759	6	390005352	390005351	Northern Cross Timbers	WWAC	Arkansas-Canadian	Poor	0.205860928	Moderately Impaired	0	41	41	10	90	0	0	0	0	Sand	Silt	0.05	1	0	129	0.7	0.234243584	0	20	0	1.08	8.779597714	127.6483693	179.5906392	998.2856452
OK520520-00-0240G _ 2009	Mustang Creek: Morgan Road	OK520520-00-0240G	-97.68863889	35.43913889	FALSE	2009	1.11E+11	1110030107	11100301	393370	WATO	Central Great Plains	81.5733	37188	0.0011693	2	390003646	390003641	Cross Timbers Transition	WWAC	Arkansas-Canadian	Fair	0.620631271	Slightly Impaired	105	271	516	0	10	0	0	0	0	Sand	Gravel	0.65	0.4	0	33.33333333	1.4	0.329675195	0	4	40	1.07	6.497437126	139.6661557	179.6264735	900.7106001
OKR09730-025 _ 2009	North Fork Red River	OKR09730-025	-99.34247	34.98509	FALSE	2009	1.11E+11	1112030204	11120302	13757085	ERIC	Central Great Plains	6620.4054	47556	0.00081756	5	390077346	390077349	Red Prairie	WWAC	Washita-Red	Good	0.944902373	Non-Impaired	1	146	154	27.5	72.5	0	0	0	0	Sand	Silt	0.45	0.95	0	220	0.7	0.147397384	0	50	3	1.21	13.45727858	152.4	181.2147442	734.3103348
OK311510-02-0120D _ 2009	Sweetwater Creek	OK311510-02-0120D	-99.971	35.335	FALSE	2009	1.11E+11	1112030202	11120302	13755253	ERIC	Central Great Plains	1240.5339	61887	0.00169403	4	390077024	390077036	Rolling Red Hills	WWAC	Washita-Red	Excellent	0.988604353	Non-Impaired	0	64	95	10	90	0	0	0	0	Sand	Silt	0.15	0.85	0	50	0.4	0.075838067	0	0	15	1.82	10.96256703	152.4	182.4665392	645.3059899
OKR09730-005 _ 2009	Bitter Creek	OKR09730-005	-99.392031	34.762439	FALSE	2009	1.11E+11	1112020205	11120202	13532085	MANG	Central Great Plains	96.4287	43547	0.00087922	4	390074254	390074259	Red Prairie	WWAC	Washita-Red	Poor	0.34083742	Moderately Impaired	0	141	427	47.5	45	0	0	0	0	Silt	Sand	0.1	1	0	15	0.7	0.092226079	0	50	7.5	1.14	1.641610979	152.4	182.88	718.3061414
OK311300-02-0010H _ 2009	East Cache Creek: Big Green	OK311300-02-0010H	-98.370667	34.586917	FALSE	2009	1.11E+11	1113020201	11130202	673442	WAL2	Central Great Plains	1237.4838	32312	0.00065121	5	390017167	390017175	Cross Timbers Transition	WWAC	Washita-Red	Excellent	0.948409743	Non-Impaired	0	568	584.5	0	57.5	17.5	0	0	0	Sand	Gravel	0.4	1	0.05	37.77777778	1.6	0.297962715	0.1	15	10	1.13	3.117863701	141.9273618	182.0331403	847.6139396
OK311100-01-0300D _ 2009	Fleetwood Creek	OK311100-01-0300D	-97.862	33.882	FALSE	2009	1.11E+11	1113020102	11130201	3133923	RING	Central Great Plains	41.7834	26821	0.00240361	1	390032634	390032784	Broken Red Plains	WWAC	Washita-Red	Fair	NA	NA	0	8	8	0	0	0	0	0	0	Cobble	Boulder	0.15	0.1	0	NA	0.7	0.132116624	0.5	0	0	1	9.912600756	147.789223	181.0936947	860.9023141
OK220200-04-0010G _ 2009	San Bois Creek	OK220200-04-0010G	-95.04436111	35.20111111	FALSE	2009	1.11E+11	1111010402	11110104	1545441	SALL	Arkansas Valley	758.3274	14628	0.00040823	5	390031165	390030988	Arkansas Valley Plains	WWAC	Arkansas-Canadian	Good	0.545589903	Slightly Impaired	0.5	79	86.5	47.5	2.5	0	0	0	0	Silt	Sand	0.85	0.15	0	23.75	1.5	0.367662126	0.15	21.25	10	1.12	4.873756977	99.75739802	140.2343954	1202.72745
OKR09730-109 _ 2009	Turkey Creek	OKR09730-109	-99.439445	34.617113	FALSE	2009	1.11E+11	1112020204	11120202	13532513	MANG	Central Great Plains	746.0487	40618	0.0004872	4	390074370	390074375	Red Prairie	WWAC	Washita-Red	Fair	0.451366322	Moderately Impaired	17	160	188	45	25	10	0	0	0	Silt	Sand	0.3	0.7	0.1	70	0.6	0.151648195	0	50	25	1.23	3.420137432	147.4125425	182.88	709.6951326
OKR09730-041 _ 2009	Elk Creek	OKR09730-041	-99.239865	35.140121	FALSE	2009	1.11E+11	1112030301	11120303	558039	ELKC	Central Great Plains	495.5256	49125	0.00143709	5	390012273	390012136	Rolling Red Hills	WWAC	Washita-Red	Good	0.616113267	Slightly Impaired	0	533	547	32.5	55	0	0	0	0	Sand	Silt	0.5	0.6	0.05	80	0.5	0.111800241	0	33.75	60	1.96	4.36163964	151.6389766	182.88	732.5444834
OKR09730-123 _ 2009	Station Creek	OKR09730-123	-99.664354	34.980039	FALSE	2009	1.11E+11	1112030402	11120304	13747440	ERIC	Central Great Plains	41.8293	50533	0.00328542	3	390076411	390076429	Red Prairie	WWAC	Washita-Red	Fair	0.524236231	Slightly Impaired	0	317	458	32.5	32.5	10	0	0	0	Sand	Silt	0.8	0.1	0.1	16.66666667	0.6	0.150244622	0	50	65	1.24	2.937412914	148.7914019	182.8717766	726.8158764
OK311310-02-0140T _ 2009	West Cache Creek: Boulder Picnic Area	OK311310-02-0140T	-98.6769166	34.7000277	FALSE	2009	1.11E+11	1113020305	11130203	572520	GRA2	Central Great Plains	48.9744	45859	0.01349662	3	390012849	390012858	Broken Red Plains	WWAC	Washita-Red	Excellent	NA	NA	0	141	888	0	17.5	35	15	0	0	Gravel	Sand	0.675	0	0	190	0.4	0.107999378	0.064935065	18.75	0	1.08	1.71	152.4	182.88	838.3460317
OKR08715-053 _ 2009	Little River: Site # 053	OKR08715-053	-96.64465319	35.12776519	FALSE	2009	1.11E+11	1109020303	11090203	482644	HOLD	Cross Timbers	1507.5342	25521	0.0004018	4	390006413	390006360	Northern Cross Timbers	WWAC	Arkansas-Canadian	Fair	NA	NA	0	29	29	2	98	0	0	0	0	Sand	Silt	0.2	1	0	60	1.5	0.311525316	0	50	10	1.878	5.372609991	81.25326766	177.6357314	1057.040382
OK220200-03-0010C _ 2009	Sallisaw Creek: Lower	OK220200-03-0010C	-94.86175	35.46461111	FALSE	2009	1.11E+11	1111010401	11110104	1543355	SALL	-999	469.5858	14592	1.00E-05	4	390030650	390030266	Arkansas Valley Plains	-999	Arkansas-Canadian	Very Poor	0.619202258	Slightly Impaired	0	30.5	34.5	0	5	45	20	0	22.5	Gravel	Bedrock	0.7	0.2	0.15	74	0.9	0.244232917	0	0	7.5	1.02	1.9	152.4	177.2723858	1190.196669
OKR08715-028 _ 2009	Big Skin Bayou: Site # 028	OKR08715-028	-94.66120353	35.40561927	FALSE	2009	1.11E+11	1111010406	11110104	1542305	SALL	Arkansas Valley	125.8497	14368	0.00219409	4	390030394	390030402	Arkansas Valley Plains	WWAC	Arkansas-Canadian	Excellent	NA	NA	0	115	125.5	60	10	0	0	0	0	Silt	Sand	1	0	0	25.29411765	1.7	0.41807671	0	13.75	12.5	1.39	3.42	132.58	141.6091033	1201.046028
OK310830-04-0010G _ 2009	Spring Creek	OK310830-04-0010G	-98.17601	35.1892	FALSE	2009	1.11E+11	1113030209	11130302	682535	FTCB	Cross Timbers	90.6381	37805	0.00208371	2	390018085	390018090	Cross Timbers Transition	WWAC	Washita-Red	Very Poor	0.63979511	Slightly Impaired	0	188	238	10	85	0	0	0	0	Sand	Silt	0.05	1	0	80	2	0.250675641	0.026315789	5	42.5	1.05	9.651699906	108.7937456	174.6853974	836.673684
OK310830-04-0030K _ 2009	Stinking Creek	OK310830-04-0030K	-98.1264	35.18911	FALSE	2009	1.11E+11	1113030209	11130302	683451	FTCB	Cross Timbers	67.2588	44517	0.00485034	1	390142373	390018328	Cross Timbers Transition	WWAC	Washita-Red	Very Poor	0.490205517	Moderately Impaired	0	89	128	10	85	0	0	0	0	Sand	Silt	0.15	1	0	105	0.4	0.068991934	0	20	5	1.2	8.001961275	115.8802775	175.742527	849.2262829
OK220600-03-0010L _ 2009	Brushy Creek	OK220600-03-0010L	-95.6547	34.8014	FALSE	2009	1.11E+11	1109020404	11090204	516543	MCAL	Arkansas Valley	358.1145	18907	2.45E-05	4	390009038	390009021	Lower Canadian Hills	WWAC	Arkansas-Canadian	Good	1.023706396	Non-Impaired	20.5	47	73	0	0	35	0	0	0	Gravel	Sand	0.8	0.05	0.05	44.44444444	2.1	0.451350766	0	35	5	1.55	2.92	101.24	119.0694109	1169.803818
OK310810-01-0020D _ 2009	Wildhorse Creek: near Davis	OK310810-01-0020D	-97.177	34.53	FALSE	2009	1.11E+11	1113030305	11130303	19957962	PAUL	Cross Timbers	1636.6815	24675	0.00090725	3	390088350	390088583	Northern Cross Timbers	WWAC	Washita-Red	Fair	NA	NA	0	18	21	10	80	5	0	0	0	Sand	Silt	0.2	1	0	50.71428571	1.5	0.329665299	0.1	10	0	1.33	4.139508733	131.7862703	180.6253091	981.7213549
OK310810-01-0090G _ 2009	Rush Creek	OK310810-01-0090G	-97.214	34.735	FALSE	2009	1.11E+11	1113030302	11130303	19958232	PAUL	Central Great Plains	674.1729	26941	0.00112266	2	390088414	390088261	Cross Timbers Transition	WWAC	Washita-Red	Excellent	0.392255342	Moderately Impaired	0	8	10	30	42.5	10	0	0	0	Sand	Silt	0.55	0.85	0.1	43.75	1.1	0.204558985	0.05	20	0	1.07	4.204618677	135.98506	181.675442	971.4054807
OK620900-02-0060C _ 2009	Feather Creek: Old Hwy 51	OK620900-02-0060C	-96.8801944	36.1308888	FALSE	2009	1.11E+11	1105000304	11050003	493466	STIL	Central Great Plains	18.7596	26547	0.0025586	2	390006976	390006978	Cross Timbers Transition	WWAC	Cimarron-Upper Arkansas	Fair	1.122505857	Non-Impaired	60.5	402.7	623.7	2.5	30	10	0	0	0	Sand	Gravel	0.5	0.6	0.05	230	0.4	0.097583804	0.052631579	10	42.5	1.27	2.905498918	120.1576599	182.204324	980.4634567
OK520800-01-0050M _ 2009	Bird Creek: Upstream	OK520800-01-0050M	-96.4235	35.03361111	FALSE	2009	1.11E+11	1109020304	11090203	482552	HOLD	-999	89.9055	22582	0.00113391	2	390006389	390006441	Northern Cross Timbers	-999	Arkansas-Canadian	Very Poor	NA	NA	19	24.5	110.5	0	50	0	0	0	0	Sand	Bedrock	1	0	0	41.66666667	0.7	0.120860848	0	5	5	1.21	4.44087829	129.587443	151.8229532	1047.146061
OK620900-04-0200D _ 2009	Cow Creek: West Virginia Avenue	OK620900-04-0200D	-97.09975	36.12318	FALSE	2009	1.11E+11	1105000301	11050003	492086	STIL	Cross Timbers	32.8203	26529	0.00133944	3	390006676	390006678	Northern Cross Timbers	WWAC	Cimarron-Upper Arkansas	Good	0.475404396	Moderately Impaired	0	1377	1406.5	20	7.5	0	0	0	0	Silt	Sand	0.95	0.05	0.05	36	1.3	0.28027932	0.324324324	2	60	1.7	3.020589391	122.140609	182.684155	935.5665508
OKR09730-071 _ 2009	Rainy Mountain Creek	OKR09730-071	-98.781377	35.040828	FALSE	2009	1.11E+11	1113030203	11130302	683747	FTCB	Central Great Plains	346.5792	41175	0.00068191	4	390018365	390018149	Red Prairie	WWAC	Washita-Red	Fair	NA	NA	0	110	133	20	35	0	0	0	0	Sand	Silt	1	0	0	15.55555556	0.9	0.154362183	0	20	17.5	1.17	4.310569298	152.4	182.88	778.1676382
OKR09730-014 _ 2009	Rainy Mountain Creek	OKR09730-014	-98.852646	35.002967	FALSE	2009	1.11E+11	1113030203	11130302	682833	FTCB	Central Great Plains	269.3871	41533	0.00040249	4	390018204	390018186	Red Prairie	WWAC	Washita-Red	Excellent	NA	NA	0	156	174	10	25	22.5	0	0	0	Sand	Gravel	0.65	0.4	0	32.5	0.7	0.153938409	0	30	22.5	1.4	2.887503487	152.4	182.88	775.0020828
OKR09730-030 _ 2009	Unnamed Creek: Site # 030	OKR09730-030	-95.20656166	34.9595968	FALSE	2009	1.11E+11	1111010504	11110105	6049072	WILB	Arkansas Valley	19.8909	22815	0.01805839	2	390040787	390040971	Arkansas Valley Plains	WWAC	Arkansas-Canadian	Very Poor	1.024239975	Non-Impaired	0	78	90	15	20	0	0	0	0	Sand	Silt	0.75	0.25	0	26.66666667	0.9	0.194069924	0	50	27.5	1.29	4.9	93.14	176.93	1274.134068
OKR09730-095 _ 2009	Armstrong Creek	OKR09730-095	-98.166465	34.611004	FALSE	2009	1.11E+11	1113020802	11130208	8356289	WAUR	Cross Timbers	58.608	32303	0.0016174	3	390064187	390064189	Cross Timbers Transition	WWAC	Washita-Red	Fair	0.954954777	Non-Impaired	0	25	25	5	95	0	0	0	0	Sand	Silt	0.2	0.85	0	60	0.6	0.110915553	0	15	22.5	1.325	3.240681818	150.3818182	182.3211081	891.2219929
OKR09730-098 _ 2009	Cow Creek	OKR09730-098	-97.942047	34.404773	FALSE	2009	1.11E+11	1113020803	11130208	8359003	WAUR	Central Great Plains	159.345	30435	0.00119281	3	390064353	390064354	Broken Red Plains	WWAC	Washita-Red	Excellent	0.636274483	Slightly Impaired	0	9	10	5	85	0	0	0	0	Sand	Silt	0.4	0.65	0	75	1	0.246924586	0	0	0	1.163	6.12	86.61	181.6004505	925.0509252
OK620900-04-0050M _ 2009	Little Stillwater Creek: Hwy 51 (Diamond Valley Church)	OK620900-04-0050M	-96.94492	36.11693	FALSE	2009	1.11E+11	1105000301	11050003	493564	STIL	Central Great Plains	37.1394	26532	0.00177811	2	390007002	390007020	Cross Timbers Transition	WWAC	Cimarron-Upper Arkansas	Excellent	0.986296978	Non-Impaired	9.5	309.5	338.5	10	55	0	0	0	0	Sand	Silt	1	0.05	0	28.75	1	0.228126427	0.333333333	2	40	1.05	2.96	121.41	182.88	969.5292408
OK220600-03-0050F _ 2009	Peaceable Creek	OK220600-03-0050F	-95.65416667	34.85191667	FALSE	2009	1.11E+11	1109020404	11090204	516065	MCAL	Arkansas Valley	349.2171	18881	0.00236595	4	390008892	390008893	Lower Canadian Hills	WWAC	Arkansas-Canadian	Fair	0.954747479	Non-Impaired	1	51	65	0	25	7.5	0	0	0	Sand	Gravel	0.95	0.15	0	39.16666667	1.5	0.345475191	0.05	10	15	1.67	5.900862069	132.1732461	147.5567648	1150.992625
OKR09730-031 _ 2009	Mud Creek	OKR09730-031	-97.535994	33.982817	FALSE	2009	1.11E+11	1113020104	11130201	3133719	RING	Central Great Plains	1565.0361	22361	0.00039457	4	390032583	390032586	Broken Red Plains	WWAC	Washita-Red	Poor	1.02891634	Non-Impaired	0	35	35	20	0	0	0	0	0	Silt	Cobble	1	0	0	15.71428571	1.5	0.341713859	0	50	2.5	1.521	9.304555556	152.4	177.8770702	909.9436075
OKR09730-110 _ 2009	Mud Creek	OKR09730-110	-97.663376	34.115629	FALSE	2009	1.11E+11	1113020103	11130201	3132209	RING	Central Great Plains	763.3764	24414	0.00027955	4	390032447	390032458	Broken Red Plains	WWAC	Washita-Red	Fair	1.022003746	Non-Impaired	0	174	174	62.5	0	0	0	0	0	Silt	Sand	0.85	0.2	0	18.18181818	1.2	0.315310805	0	50	20	1.408	3.114623043	127.7055281	177.8974838	890.5622998
OK620900-04-0070P _ 2009	Stillwater Creek: South Sangre Road	OK620900-04-0070P	-97.10511	36.11808	FALSE	2009	1.11E+11	1105000301	11050003	492070	STIL	Cross Timbers	338.2227	26649	0.00113988	4	390006671	390006677	Northern Cross Timbers	WWAC	Cimarron-Upper Arkansas	Poor	NA	NA	0	1050.5	1067	50	2.5	0	0	0	0	Silt	Sand	1	0	0	15	1.3	0.230909526	0.594594595	46.25	55	1	4.26917231	137.1964786	182.338691	933.7471436
OK520530-00-0190C _ 2009	Minnehaha Creek: Canton	OK520530-00-0190C	-98.5857	36.05155	FALSE	2009	1.11E+11	1110030105	11100301	389910	WATO	Central Great Plains	57.5361	49951	0.00383381	2	390003479	390003478	Prairie Tableland	WWAC	Arkansas-Canadian	Very Poor	0.744213902	Slightly Impaired	0	373	435.5	0	95	0	0	0	0	Sand	Boulder	0	1	0	115	0.1	0.026825972	0.357142857	0	52.5	1.15	6.095544884	128.3572153	181.1129467	747.3457547
OK220200-03-0010G _ 2009	Sallisaw Creek: Upper	OK220200-03-0010G	-94.829167	35.5775	TRUE	2009	1.11E+11	1111010401	11110104	1539337	SALL	Ozark Highlands	334.962	18106	0.00262249	4	390029941	390029975	Dissected Springfield Plateau-Elk River Hills	WWAC	Arkansas-Canadian	Excellent	0.654962889	Slightly Impaired	1.5	40.5	46.5	0	2.5	50	35	0	0	Gravel	Cobble	0.4	0.7	0.4	165	0.5	0.115274176	0.025	13.75	15	1.14	5.07	107.59	179.5607999	1230.904785
OK620920-05-0010T _ 2009	Buffalo Creek: Cosby	OK620920-05-0010T	-99.69523	36.84039	FALSE	2009	1.11E+11	1105000101	11050001	21043526	FREE	Central Great Plains	181.1493	56463	0.00297781	4	390110197	390110198	Rolling Red Hills	WWAC	Cimarron-Upper Arkansas	Excellent	0.635701949	Slightly Impaired	0	192	438	42.5	40	2.5	0	0	0	Silt	Sand	0.45	0.65	0	10	0.8	0.1734984	0	50	5	1.08	10.34129558	150.2513208	182.8395499	602.5876551
OKR09730-085 _ 2009	Chandler Creek	OKR09730-085	-98.401753	34.810944	FALSE	2009	1.11E+11	1113020202	11130202	673176	WAL2	Central Great Plains	28.9584	41108	0.00528322	2	390017095	390017252	Cross Timbers Transition	WWAC	Washita-Red	Excellent	0.938251225	Non-Impaired	8	9	22	2	5	20	10	0	10	Gravel	Bedrock	0.6	0.7	0	120	1.3	0.270717815	0	10	10	1.2903	2.56414857	123.1296571	182.88	847.173957
OK310820-01-0160L _ 2009	Ionine Creek	OK310820-01-0160L	-98.0463	35.1456	FALSE	2009	1.11E+11	1113030209	11130302	682583	FTCB	Cross Timbers	99.9	35064	0.00199071	2	390018101	390018104	Cross Timbers Transition	WWAC	Washita-Red	Poor	0.597035854	Slightly Impaired	0	255	276	40	55	0	0	0	0	Sand	Silt	0.3	0.9	0	60	0.5	0.09454022	0	10	17.5	1.14	3.618508896	150.7363497	179.5563077	852.4375658
OKR08715-108 _ 2009	Lee Creek	OKR08715-108	-94.4925653	35.52356643	FALSE	2009	1.11E+11	1111010405	11110104	1539633	SALL	Arkansas Valley	995.5422	13836	0.00080152	5	390030027	390030031	Arkansas Valley Plains	WWAC	Arkansas-Canadian	Excellent	1.029579252	Non-Impaired	37	37.5	76	7.5	10	60	10	0	0	Gravel	Cobble	1	0.1	0.1	71.875	3.7	0.858983764	0	40	10	1.14	5.07	107.59	181.3242976	1220.026283
OK310810-03-0010R _ 2009	Wildhorse Creek: near Tatums	OK310810-03-0010R	-97.457	34.502	FALSE	2009	1.11E+11	1113030305	11130303	19958048	PAUL	Cross Timbers	886.0581	27400	0.00202718	3	390088385	390088690	Northwestern Cross Timbers	WWAC	Washita-Red	Poor	0.899165017	Non-Impaired	0	17	23	0	87.5	5	0	0	0	Sand	Gravel	0	1	0.05	40	0.6	0.117493118	0	10	0	1.02	5.291402552	95.73506051	181.332991	956.7948666
OK310800-01-0090G _ 2009	Big Sandy Creek	OK310800-01-0090G	-96.63492	34.23133	FALSE	2009	1.11E+11	1113030402	11130304	430424	TISH	Cross Timbers	66.7197	20372	0.00244635	2	390006051	390006058	Eastern Cross Timbers	WWAC	Washita-Red	Excellent	1.021594505	Non-Impaired	0	28	31	0	40	55	0	0	0	Gravel	Sand	0.45	0.55	0.3	115	0.9	0.171228529	0	27.5	40	1.1	6.62	152.4	139.7825607	1058.493535
OKR09730-119 _ 2009	East Winter Creek	OKR09730-119	-97.715981	35.034745	FALSE	2009	1.11E+11	1113030301	11130303	19955910	PAUL	Cross Timbers	20.3319	35032	0.00417488	2	390087988	390088003	Cross Timbers Transition	WWAC	Washita-Red	Poor	0.642537948	Slightly Impaired	0	40	40	0	100	0	0	0	0	Sand	Bedrock	0	0.95	0.05	40	0.1	0	0.975	5	80	1.09	6.12	86.61	181.2829994	913.2272463
OKR09730-046 _ 2009	East Winter Creek	OKR09730-046	-97.749046	35.009782	FALSE	2009	1.11E+11	1113030301	11130303	19955970	PAUL	Cross Timbers	35.0748	34058	0.00308818	2	390088003	390088000	Cross Timbers Transition	WWAC	Washita-Red	Poor	0.632777894	Slightly Impaired	0	15	17	0	100	0	0	0	0	Sand	Silt	0	1	0	60	0.2	0.030253169	0.55	13.75	20	1.053	6.12	86.61	180.9286637	909.535744
OKR08715-085 _ 2009	Illinois River	OKR08715-085	-94.8860884	36.05606732	FALSE	2009	1.11E+11	1111010308	11110103	398724	COOK	Ozark Highlands	2298.7926	23193	1.00E-05	6	390004081	390004108	Dissected Springfield Plateau-Elk River Hills	WWAC	Arkansas-Canadian	Good	1.031514312	Non-Impaired	14	44	60.5	0	4.25	67.5	25	0	0	Gravel	Cobble	0.65	0.9	0.1	53	2	0.462957668	0.125	15	11	1.06	6.049185725	147.2731164	159.5697522	1207.335341
OK720500-03-0010M _ 2009	Wolf Creek: US Hwy 46	OK720500-03-0010M	-99.76080556	36.32638889	FALSE	2009	1.11E+11	1110020304	11100203	13813330	WOOD	Southwestern Tablelands	3782.673	65178	0.00118571	5	390077891	390077768	Canadian/Cimarron Breaks	WWAC	Cimarron-Upper Arkansas	Excellent	1.067809593	Non-Impaired	0	436.5	521.5	0	100	0	0	0	0	Sand	Silt	0.15	1	0	65	0.5	0.094045908	0.65	50	10	1.23	20.7552021	152.4	180.0701011	572.2389119
OKR09730-059 _ 2009	Owens Creek	OKR09730-059	-97.753359	34.538914	FALSE	2009	1.11E+11	1113030304	11130303	19958252	PAUL	Cross Timbers	23.2092	31865	0.00228519	2	390088419	390088421	Northwestern Cross Timbers	WWAC	Washita-Red	Poor	0.391851159	Moderately Impaired	0	23	24	100	0	0	0	0	0	Silt	Sand	0.75	0.3	0	20	0.7	0.13665702	0	5	75	1.036	2.76699784	112.4712095	179.7382686	945.3593548
OKR09730-062 _ 2009	Salt Creek	OKR09730-062	-97.927521	35.143678	FALSE	2009	1.11E+11	1113030209	11130302	683987	FTCB	Central Great Plains	93.1761	34035	0.00136108	2	390018394	390018396	Prairie Tableland	WWAC	Washita-Red	Excellent	0.357047177	Moderately Impaired	0	40	41	77.5	5	0	0	0	0	Silt	Sand	0.6	0.5	0	50	0.9	0.18419929	1	20	15	2.073	4.63	107.69	182.88	855.0534384
OK310840-02-0010M _ 2009	Washita River: Black Kettle	OK310840-02-0010M	-99.7123611	35.6203333	FALSE	2009	1.11E+11	1113030103	11130301	3141622	CHEY	Central Great Plains	1933.3719	59209	0.00180722	4	390033378	390033736	Rolling Red Hills	WWAC	Washita-Red	Fair	1.051696683	Non-Impaired	0	300	337	0	100	0	0	0	0	Sand	Cobble	0.05	1	0	40	0.4	0.080302219	0	50	5	1.17	6.347231202	144.2184013	182.3114554	679.5791924
OKR08715-007 _ 2009	Deep Fork River	OKR08715-007	-95.9158343	35.51104673	FALSE	2009	1.11E+11	1110030310	11100303	534217	BRIS	Cross Timbers	5932.8279	18300	1.00E-05	6	390010349	390011901	Northern Cross Timbers	WWAC	Arkansas-Canadian	Very Poor	NA	NA	0	71	79	62.5	10	0	0	0	0	Silt	Sand	1	0	0	20.57142857	3.8	0.778460018	0	50	5	1	4.477989653	143.9194176	157.1638033	1112.365562
OKR09730-003 _ 2009	Laflin Creek	OKR09730-003	-97.721149	34.943508	FALSE	2009	1.11E+11	1113030301	11130303	19957156	PAUL	Cross Timbers	69.219	31698	0.00218174	2	390088046	390088051	Northwestern Cross Timbers	WWAC	Washita-Red	Very Poor	0.631761267	Slightly Impaired	0	14	14	2	98	0	0	0	0	Sand	Silt	0	1	0	90	0.2	0.012909944	0	0	5	1.015	6.12	86.61	180.4750883	918.0181004
OKR09730-084 _ 2009	Rush Creek	OKR09730-084	-97.596322	34.697504	FALSE	2009	1.11E+11	1113030302	11130303	19957688	PAUL	Cross Timbers	416.7909	30594	0.00120174	2	390088256	390088413	Cross Timbers Transition	WWAC	Washita-Red	Poor	0.787667004	Slightly Impaired	4	21	41	5	90	0	0	0	0	Sand	Silt	0.6	0.5	0	32	1.2	0.278063318	0	20	0	1.13	3.735702413	101.6094603	181.7013208	955.410708
OK310840-01-0010M _ 2009	Washita River: McClure (N 2070)	OK310840-01-0010M	-99.3059444	35.6570555	FALSE	2009	1.11E+11	1113030105	11130301	3142644	CHEY	Central Great Plains	3541.2993	50462	1.00E-05	6	390033648	390033654	Rolling Red Hills	WWAC	Washita-Red	Fair	0.967300908	Non-Impaired	0	597.5	620.5	0	90	0	0	0	0	Sand	Bedrock	0.05	1	0	40	1	0.156081972	0.05	50	37.5	1.03	7.609700375	147.2333521	182.3728654	730.0329499
OK520530-00-0060M _ 2009	Fourmile Creek: Adams Park	OK520530-00-0060M	-97.97684	35.53243	FALSE	2009	1.11E+11	1110030107	11100301	391696	WATO	Central Great Plains	32.3739	41220	0.00222999	2	390003599	390003589	Prairie Tableland	WWAC	Arkansas-Canadian	Fair	0.845004314	Non-Impaired	0	345	382.5	57.5	0	0	0	0	0	Silt	Bedrock	0.55	0.45	0	32.5	0.2	0.059535632	NA	0	10	1.18	4.794451799	151.6514189	180.5184693	868.7809204
OK310830-03-0200C _ 2009	Barnitz Creek	OK310830-03-0200C	-99.01	35.538	FALSE	2009	1.11E+11	1113030201	11130302	678901	FTCB	Central Great Plains	719.4267	45734	0.00150021	5	390017502	390017504	Rolling Red Hills	WWAC	Washita-Red	Very Poor	0.550295633	Slightly Impaired	0	241	250	30	50	0	0	0	0	Sand	Silt	0.1	0.95	0	23.33333333	1.3	0.209512482	0	10	45	1.18	4.642290825	151.3751702	182.88	797.1282104
OK121600-05-0160F _ 2009	Beaty Creek: Upper @ Betty C.	OK121600-05-0160F	-94.7191	36.3704	FALSE	2009	1.11E+11	1107020903	11070209	21770903	VINI	Ozark Highlands	4.6152	32103	0.01489221	1	390204307	390125805	Dissected Springfield Plateau-Elk River Hills	CWAC	Neosho-Grand	Excellent	0.968206532	Non-Impaired	10	92	119.5	0	15	65	12.5	0	0	Gravel	Sand	0.55	0.85	0.15	104	1.4	0.370981292	0	8.75	22.5	1.08	4.63974454	146.4611583	178.2914411	1181.601113
OK310830-03-0210C _ 2009	East Barnitz Creek	OK310830-03-0210C	-99.045	35.595	FALSE	2009	1.11E+11	1113030201	11130302	678833	FTCB	Central Great Plains	306.8496	47375	0.00258215	4	390017480	390017525	Rolling Red Hills	WWAC	Washita-Red	Poor	0.428459412	Moderately Impaired	0	383	407	37.5	50	0	0	0	0	Sand	Silt	0.1	0.95	0	23.33333333	1	0.185483031	0	5	42.5	2.4	4.253170029	143.0165562	182.88	775.4658921
OK311500-03-0010G _ 2009	Elk Creek	OK311500-03-0010G	-99.125	34.832	FALSE	2009	1.11E+11	1112030302	11120303	560129	ELKC	Central Great Plains	1505.6172	43012	0.0001098	5	390012501	390012502	Red Prairie	WWAC	Washita-Red	Good	NA	NA	0	25	26	50	50	0	0	0	0	Sand	Sand	1	0.1	0	27.5	1.3	0.265294847	0	5	2	1.1	4.068726592	152.4	182.88	751.1042142
OK520620-01-0060T _ 2009	Lariat Creek: E 940 (American Horse Road)	OK520620-01-0060T	-98.427367	35.65265	FALSE	2009	1.11E+11	1109020107	11090201	5266364	CAMA	Central Great Plains	15.9678	52406	0.00965369	1	390151926	390036656	Cross Timbers Transition	WWAC	U Canadian	Very Poor	0.550312973	Slightly Impaired	1	525	580	0	98.5	0	0	0	0	Sand	Gravel	0.05	1	0	NA	0.1	0.028361568	0.325	50	55	1.39	12.29055518	125.0829219	181.8629247	799.7993808
OKR09730-019 _ 2009	Rush Creek	OKR09730-019	-97.807219	34.727347	FALSE	2009	1.11E+11	1113030302	11130303	19957660	PAUL	Cross Timbers	186.0291	34749	0.00169404	2	390088246	390088250	Cross Timbers Transition	WWAC	Washita-Red	Fair	0.869647805	Non-Impaired	0	38	45	5	87.5	0	0	0	0	Sand	Silt	0.35	0.75	0	30	1	0.198041256	0	5	25	1.786	5.178209715	99.93412028	181.8047658	942.1809856
OK311310-01-0070H _ 2009	Suttle Creek	OK311310-01-0070H	-99.011	34.235	FALSE	2009	1.11E+11	1113010201	11130102	13970142	GRA2	Central Great Plains	156.3705	34276	0.0010633	2	390081677	390081725	Red Prairie	WWAC	Washita-Red	Fair	NA	NA	0	43	46	30	70	0	0	0	0	Sand	Silt	0.05	1	0.05	60	0.3	0.044436205	1	10	40	1.25	3.374752451	152.4	182.8649964	746.6092826
OK310830-03-0230C _ 2009	West Barnitz Creek	OK310830-03-0230C	-99.052	35.595	FALSE	2009	1.11E+11	1113030201	11130302	678837	FTCB	Central Great Plains	343.0314	47894	0.00091023	4	390017482	390017481	Rolling Red Hills	WWAC	Washita-Red	Fair	0.633691403	Slightly Impaired	0	338	340	50	30	0	0	0	0	Silt	Sand	0.15	0.9	0	20	0.5	0.116153026	0	5	37.5	1.26	4.51065178	148.5474623	182.88	768.0421759
OK620900-04-0195G _ 2009	Duck Creek: Myers Park	OK620900-04-0195G	-97.08418	36.11162	FALSE	2009	1.11E+11	1105000301	11050003	492106	STIL	Cross Timbers	3.6468	28999	0.00714647	1	390136072	390006685	Northern Cross Timbers	WWAC	Cimarron-Upper Arkansas	Poor	NA	NA	20.5	71	141.5	0	20	7.5	0	0	0	Sand	Gravel	0.9	0.1	0	85	5	0.638799633	0.379310345	0	10	1.11	3.158521718	123.8038475	182.88	936.930079
OK311310-03-0040D _ 2009	Little Deep Red Creek	OK311310-03-0040D	-98.662	34.278	FALSE	2009	1.11E+11	1113020302	11130203	575960	GRA2	Central Great Plains	369.6039	30696	0.00088462	3	390013163	390013151	Broken Red Plains	WWAC	Washita-Red	Poor	0.48756111	Moderately Impaired	0	62	63	65	30	0	0	0	0	Silt	Sand	0.35	0.9	0.05	35	0.5	0.09892073	0	10	40	1.02	1.839332637	152.4	182.88	776.3025894
OK121600-02-0070F _ 2009	Little Saline Creek	OK121600-02-0070F	-95.071	36.27963889	FALSE	2009	1.11E+11	1107020905	11070209	21772639	VINI	Ozark Highlands	61.5708	21498	0.0056032	3	390126090	390126154	Dissected Springfield Plateau-Elk River Hills	WWAC	Neosho-Grand	Excellent	0.898725531	Non-Impaired	7	71	102	0	0	82.5	10	0	0	Gravel	Cobble	0.35	0.75	0.15	85	0.9	0.189109122	0	30	40	1.03	4.380871233	147.6349808	164.3250295	1160.204358
OKR09730-124 _ 2009	Pennington Creek	OKR09730-124	-96.701708	34.314585	FALSE	2009	1.11E+11	1113030402	11130304	430086	TISH	Cross Timbers	208.5264	24959	0.00600675	4	390005974	390005978	Eastern Cross Timbers	WWAC	Washita-Red	Excellent	1.043802014	Non-Impaired	75	39	124	10	10	62.5	0	5	0	Gravel	Silt	0.9	0.35	0	38.75	1.3	0.293546404	0	0	20	1.01	1.69	152.4	170.6569529	1026.452832
OKR09730-139 _ 2009	Sand Creek	OKR09730-139	-99.664269	35.228312	FALSE	2009	1.11E+11	1112030204	11120302	13755619	ERIC	Central Great Plains	56.52	58170	0.00202427	3	390077153	390077292	Rolling Red Hills	WWAC	Washita-Red	Very Poor	NA	NA	0	690	740	15	15	0	0	0	0	Sand	Silt	0.75	0	0	40	1.3	0.244579658	0	46.25	82.5	1.27	7.976864385	151.5058558	182.88	693.0433525
OKR09730-136 _ 2009	Timber Creek	OKR09730-136	-99.588185	35.360349	FALSE	2009	1.11E+11	1112030204	11120302	13755151	ERIC	Central Great Plains	77.1741	58707	0.0029127	3	390076994	390076999	Rolling Red Hills	WWAC	Washita-Red	Poor	0.789443501	Slightly Impaired	0	521	553	40	27.5	5	0	0	0	Silt	Sand	0.8	0.25	0.05	16.66666667	1.8	0.325992617	0	10	52.5	2.07	4.570827206	82.85594118	182.88	699.3075388
OK311310-02-0010M _ 2009	West Cache Creek	OK311310-02-0010M	-98.388	34.275	FALSE	2009	1.11E+11	1113020306	11130203	575970	GRA2	Central Great Plains	1178.2215	28673	0.00010065	4	390013168	390013197	Broken Red Plains	WWAC	Washita-Red	Excellent	1.026053693	Non-Impaired	0	23	28	5	80	10	0	0	0	Sand	Gravel	0.75	0.4	0	116	1.3	0.330018832	0	20	25	1.1	2.874747774	152.4	181.5204757	818.5686553
OKR09730-012 _ 2009	Buffalo Creek	OKR09730-012	-99.817698	35.435635	FALSE	2009	1.11E+11	1112030203	11120302	13754855	ERIC	Central Great Plains	71.6184	63162	0.00187656	4	390076906	390076913	Rolling Red Hills	WWAC	Washita-Red	Excellent	0.77355761	Slightly Impaired	4	136	487	30	57.5	5	0	0	0	Sand	Silt	0.1	0.95	0	60	2	0.250981126	0	10	32.5	1.16	6.32047343	128.5892818	182.88	650.2847143
OKR08715-065 _ 2009	Deep Fork	OKR08715-065	-96.76463773	35.62089836	FALSE	2009	1.11E+11	1110030305	11100303	537579	BRIS	Cross Timbers	2147.3343	24023	0.00078125	5	390011127	390011126	Northern Cross Timbers	WWAC	Arkansas-Canadian	Poor	NA	NA	0	51	60	10	90	0	0	0	0	Sand	Silt	0	1	0	180	0.3	0.072874786	0	50	10	1	5.547148574	151.9768784	178.0740948	991.4012634
OKR09730-069 _ 2009	Little Turkey Creek	OKR09730-069	-99.86486	35.290127	FALSE	2009	1.11E+11	1112030203	11120302	13756011	ERIC	Central Great Plains	108.0306	60431	0.00211377	4	390077251	390077061	Red Prairie	WWAC	Washita-Red	Poor	NA	NA	0	217	298	37.5	50	0	0	0	0	Sand	Silt	0.95	0.05	0	12	3	0.537442679	0	10	72.5	1.25	10.8402106	152.4	182.6429072	669.2013005
OKR09730-130 _ 2009	Negro Sandy Creek	OKR09730-130	-95.97127442	35.44042622	FALSE	2009	1.11E+11	1110030310	11100303	540287	BRIS	Cross Timbers	43.7355	20088	0.0017622	3	390011737	390011733	Northern Cross Timbers	WWAC	Arkansas-Canadian	Very Poor	0.713606493	Slightly Impaired	0	10	15	0	92.5	7.5	0	0	0	Sand	Gravel	0	1	0	100	0.2	0.027871781	0	5	60	1.12	3.455332226	112.7197935	140.7983354	1121.658189
OKR09730-096 _ 2009	North Fork Red River	OKR09730-096	-99.769565	35.308495	FALSE	2009	1.11E+11	1112030203	11120302	13755413	ERIC	Central Great Plains	5186.7729	57532	0.00126328	5	390077080	390077245	Rolling Red Hills	WWAC	Washita-Red	Poor	1.108334923	Non-Impaired	0	32	62	5	95	0	0	0	0	Sand	Silt	0.15	1	0	142.5	2	0.248975301	0	40	2	1.07	16.88847889	150.5459517	181.0104893	673.1249869
OK310810-03-0080G _ 2009	Salt Creek	OK310810-03-0080G	-97.405	34.543	FALSE	2009	1.11E+11	1113030305	11130303	19957926	PAUL	Cross Timbers	189.2763	27576	0.0012179	2	390088334	390088349	Northwestern Cross Timbers	WWAC	Washita-Red	Poor	0.795421836	Slightly Impaired	1	14	21	20	80	0	0	0	0	Sand	Silt	0.25	0.9	0.05	67.5	1.2	0.271759282	0	5	0	1.05	6.063507037	87.23213769	181.2144161	963.0424608
OKR09730-023 _ 2009	Unnamed Trib.	OKR09730-023	-96.00105691	35.51932337	FALSE	2009	1.11E+11	1110030310	11100303	538349	BRIS	Cross Timbers	112.113	19628	0.00156669	3	390011342	390010313	Northern Cross Timbers	WWAC	Arkansas-Canadian	Very Poor	NA	NA	0	22	31	82.5	10	0	0	0	0	Silt	Sand	0.1	0.9	0	80	0.2	0.034280333	0	30	80	1.563	6.091536946	72.05918227	131.8055417	1102.939006
OKR08715-121 _ 2009	Deer Creek	OKR08715-121	-96.65837225	35.53574699	FALSE	2009	1.11E+11	1110030305	11100303	538335	BRIS	Cross Timbers	21.7278	26470	0.00318634	2	390011337	390011309	Northern Cross Timbers	WWAC	Arkansas-Canadian	Poor	NA	NA	16.5	39.5	65.5	0	55	10	0	0	0	Sand	Gravel	0.75	0.35	0	37.5	0.6	0.124089907	0	28.75	20	1.75	2.08	130.93	106.07	1027.004138
OK520530-00-0150C _ 2009	Relay Creek: Stevenson	OK520530-00-0150C	-98.3995	35.77559	FALSE	2009	1.11E+11	1110030106	11100301	391396	WATO	Central Great Plains	42.2703	46942	0.00322412	2	390003576	390003575	Prairie Tableland	WWAC	Arkansas-Canadian	Excellent	0.748089456	Slightly Impaired	0	281	298.55	0	97.5	0	0	0	0	Sand	Gravel	0	1	0	130	0.2	0.036928317	0.75	50	67.5	1.49	6.161784528	136.1599795	181.7774976	799.4842029
OK620910-04-0100T _ 2009	Chisholm Creek: Western	OK620910-04-0100T	-97.5335	35.6233	FALSE	2009	1.11E+11	1105000208	11050002	254814	KIN2	Cross Timbers	19.0872	34113	0.00325858	2	390001103	390001074	Northern Cross Timbers	WWAC	Cimarron-Upper Arkansas	Poor	0.843372272	Non-Impaired	300	218.5	549.5	5	0	25	0	0	0	Gravel	Silt	0.2	1	0	30	1	0.21421747	0.047619048	0	60	1.28	2.32	146.55	182.88	916.3159045
OKR08715-002 _ 2009	Deep Fork	OKR08715-002	-96.82264061	35.63686143	FALSE	2009	1.11E+11	1110030303	11100303	539417	BRIS	Cross Timbers	1710.8451	24332	1.00E-05	5	390011680	390011470	Northern Cross Timbers	WWAC	Arkansas-Canadian	Poor	NA	NA	0	26	29	5	90	0	0	0	0	Sand	Silt	0.05	0.95	0	180	1.2	0.211825533	0	50	0	1	4.29	152.4	180.0785889	981.5962929
OK311300-02-0010M _ 2009	East Cache Creek: Upper	OK311300-02-0010M	-98.388	34.725	FALSE	2009	1.11E+11	1113020202	11130202	673318	WAL2	Central Great Plains	719.6616	34424	0.0010617	5	390017133	390017140	Cross Timbers Transition	WWAC	Washita-Red	Excellent	NA	NA	0	32	37	20	40	32.5	0	0	0	Sand	Gravel	1	0.35	0	32.5	1.2	0.265449198	0.075	17.5	40	1.25	3.252567457	151.8847343	182.5493825	846.1963388
OKR08715-125 _ 2009	Duck Creek	OKR08715-125	-95.95608565	35.8545796	FALSE	2009	1.11E+11	1111010102	11110101	370825	BIXB	Cross Timbers	134.7921	19146	0.0010405	4	390002026	390001780	Northern Cross Timbers	WWAC	Arkansas-Canadian	Excellent	NA	NA	5.5	53.5	73.5	22.5	0	12.5	5	0	0	Silt	Gravel	0.85	0.15	0	20.55555556	2.5	0.546224846	0	10	10	1.18	2.686957283	138.5752122	110.0473324	1068.954448
OK310800-01-0240P _ 2009	Oil Creek	OK310800-01-0240P	-96.9332	34.3186	FALSE	2009	1.11E+11	1113030401	11130304	430072	TISH	Arbuckle Uplift	52.0506	27003	0.00291001	2	390005969	390005973	Arbuckle Uplift	WWAC	Washita-Red	Excellent	0.799353922	Slightly Impaired	0	22	42	10	20	22.5	40	0	0	Cobble	Gravel	0.85	0.15	0.15	30	1.5	0.302419621	0	5	5	1.29	3.269129512	63.24731574	174.083822	1013.747265
OK311310-02-0150G _ 2009	Panther Creek: Hwy 49	OK311310-02-0150G	-98.6734444	34.7246944	FALSE	2009	1.11E+11	1113020305	11130203	573038	GRA2	Central Great Plains	18.837	50679	0.01137527	2	390012980	390012858	Broken Red Plains	WWAC	Washita-Red	Poor	NA	NA	0	38.5	75	0	50	5	22.5	0	0	Sand	Cobble	0.65	0.1	0.2	220	0.6	0.148400131	0.175	50	30	1.04	1.71	152.4	182.88	851.3110006
OK310800-02-0190D _ 2009	Chigley Sandy Creek	OK310800-02-0190D	-97.122	34.514	FALSE	2009	1.11E+11	1113030308	11130303	19958000	PAUL	Cross Timbers	122.8959	25309	0.001942	3	390088364	390088594	Northern Cross Timbers	WWAC	Washita-Red	Excellent	0.683470891	Slightly Impaired	1	33	48	0	40	55	0	0	0	Gravel	Sand	0.1	1	0	115	0.5	0.097583804	0.05	20	40	1.22	3.267253638	148.8301415	162.4095487	999.1591385
OK311800-00-0130G _ 2009	Fish Creek	OK311800-00-0130G	-99.8804	35.0192	FALSE	2009	1.11E+11	1112030402	11120304	13745860	ERIC	Central Great Plains	81.3087	52782	0.0012559	3	390076304	390076309	Red Prairie	WWAC	Washita-Red	Very Poor	0.398710395	Moderately Impaired	0	29	1916	70	25	0	0	0	0	Silt	Sand	0.2	1	0	95	0.4	0.095135942	0	0	0	1.05	2.04	103.54	182.88	676.2286304
OK310810-01-0050G _ 2009	Kickapoo Sandy Creek	OK310810-01-0050G	-97.163	34.608	FALSE	2009	1.11E+11	1113030308	11130303	19957836	PAUL	Cross Timbers	61.1541	25279	0.00234681	2	390088304	390088566	Northern Cross Timbers	WWAC	Washita-Red	Poor	0.901754916	Non-Impaired	1	30	48	5	40	50	0	0	0	Gravel	Sand	0	1	0	35	22	2.810357659	0	5	70	1.08	4.121213559	150.1426034	164.2005751	984.1679128
OK311310-02-0070T _ 2009	Post Oak Creek: Indiahoma Road	OK311310-02-0070T	-98.7335277	34.6967777	FALSE	2009	1.11E+11	1113020305	11130203	572540	GRA2	Central Great Plains	10.1781	44333	0.0057654	2	390012854	390012859	Broken Red Plains	WWAC	Washita-Red	Poor	NA	NA	5.5	20.5	184.5	0	15	0	7.5	0	0	Sand	Cobble	0.4	0.25	0	193.3333333	0.5	0.136388031	0	50	30	1.12	1.805223702	147.9587363	182.3140561	828.4338373
OK310810-01-0190G _ 2009	Washington Creek	OK310810-01-0190G	-97.202	34.826	FALSE	2009	1.11E+11	1113030303	11130303	19957458	PAUL	Central Great Plains	27.4104	28668	0.00254907	1	390088168	390088175	Cross Timbers Transition	WWAC	Washita-Red	Fair	0.554904823	Slightly Impaired	0	35	40	5	75	12.5	0	0	0	Sand	Gravel	0.4	0.7	0.2	60	0.4	0.079546739	0	20	60	1.12	3.140679245	122.2432217	182.7925798	981.9712061
OKR08715-112 _ 2009	Little Deep Fork Creek	OKR08715-112	-96.28399414	35.79737244	FALSE	2009	1.11E+11	1110030307	11100303	535817	BRIS	Cross Timbers	471.9474	21628	0.00107293	5	390010607	390010626	Northern Cross Timbers	WWAC	Arkansas-Canadian	Fair	1.039461067	Non-Impaired	0	71	75	5	85	0	0	0	0	Sand	Silt	0.1	0.95	0.05	200	0.6	0.135411071	0	50	15	1.1	4.572706603	72.70110188	155.1556054	1035.370203
OK310840-01-0060L _ 2009	Quartermaster Creek	OK310840-01-0060L	-99.358	35.703	FALSE	2009	1.11E+11	1113030104	11130301	3141154	CHEY	Central Great Plains	272.2302	52386	0.0071807	5	390033260	390033274	Rolling Red Hills	WWAC	Washita-Red	Very Poor	0.283224097	Moderately Impaired	0	28	726	60	40	0	0	0	0	Silt	Sand	0	1	0	45	0.3	0.054617313	0	0	17.5	1.11	10.14773196	151.6630103	182.6252933	719.0163078
OK311510-01-0090G _ 2009	Timber Creek	OK311510-01-0090G	-99.582	35.291	FALSE	2009	1.11E+11	1112030204	11120302	13755447	ERIC	Central Great Plains	157.671	54872	0.00229675	3	390077094	390077102	Rolling Red Hills	WWAC	Washita-Red	Excellent	NA	NA	0	107	1436	30	60	5	0	0	0	Sand	Silt	0.05	1	0	23.33333333	0.7	0.147856626	0	0	17.5	1.43	3.401496288	94.7168418	182.88	697.1176841
OK311510-02-0090D _ 2009	Buffalo Creek	OK311510-02-0090D	-99.867	35.321	FALSE	2009	1.11E+11	1112030203	11120302	13755337	ERIC	Central Great Plains	237.1896	58420	0.00151622	4	390077051	390077053	Rolling Red Hills	WWAC	Washita-Red	Fair	0.935486534	Non-Impaired	0	48	71	5	95	0	0	0	0	Sand	Silt	0	1	0	25	0.5	0.086537278	0	0	1.5	1.43	10.03932107	152.3804293	182.8672082	660.2102202
OKR08715-034 _ 2009	Turkey Creek	OKR08715-034	-96.23777895	35.7860805	FALSE	2009	1.11E+11	1110030307	11100303	538741	BRIS	Cross Timbers	23.6043	21984	0.00106722	3	390011431	390010685	Northern Cross Timbers	WWAC	Arkansas-Canadian	Good	0.550637425	Slightly Impaired	0	61	78.5	10	60	0	0	0	0	Sand	Silt	0.9	0.1	0	15	1	0.194406238	0	50	47.5	1.57	4.549329187	73.02195691	117.3453662	1047.266064
OKR09730-094 _ 2009	White Shield Creek	OKR09730-094	-99.383908	35.650912	FALSE	2009	1.11E+11	1113030105	11130301	3141688	CHEY	Central Great Plains	65.988	53647	0.0024105	2	390033399	390033309	Rolling Red Hills	WWAC	Washita-Red	Fair	0.867949206	Non-Impaired	6	241	318	45	30	0	0	0	0	Silt	Sand	0.15	1	0	26.66666667	0.4	0.088856515	0	0	0	1.09	4.425581072	141.7056924	182.8317267	729.9988393
OKR09730-052 _ 2009	White Shield Creek	OKR09730-052	-99.387588	35.577127	FALSE	2009	1.11E+11	1113030105	11130301	3141946	CHEY	Central Great Plains	42.6186	55791	0.00306876	2	390033465	390033436	Rolling Red Hills	WWAC	Washita-Red	Excellent	0.633914734	Slightly Impaired	7	234	277	15	65	5	0	0	0	Sand	Silt	0.25	0.7	0.05	60	0.6	0.109583186	0	10	70	1.6	2.290926337	60.99955161	182.88	733.8176586
OK310840-02-0240D _ 2009	Spring Creek	OK310840-02-0240D	-99.837	35.769	FALSE	2009	1.11E+11	1113030102	11130301	3140846	CHEY	Central Great Plains	24.7761	65677	0.00901987	2	390033169	390033565	Rolling Red Hills	WWAC	Washita-Red	Fair	0.31462824	Moderately Impaired	0	295	507	30	60	0	0	0	0	Sand	Silt	0	1	0.05	20	0.2	0.032373177	0.225	0	40	1.23	10.02705971	151.8953136	182.88	649.628159
OK311300-04-0060H _ 2009	Medicine Creek	OK311300-04-0060H	-98.58	34.772	FALSE	2009	1.11E+11	1113020201	11130202	673264	WAL2	Wichita Mountains	112.2642	45074	0.00414911	3	390017116	390017113	Wichita Mountains	WWAC	Washita-Red	Good	NA	NA	0	32	44	0	15	30	25	10	0	Gravel	Cobble	0.25	0.9	0.15	84	0.8	0.157271941	0	50	5	1.26	1.71	152.4	182.88	838.6128083
OK311600-01-0020F _ 2009	Gypsum Creek	OK311600-01-0020F	-99.412	34.454	FALSE	2009	1.11E+11	1113010105	11130101	13739739	HOLL	Central Great Plains	265.959	38908	0.00088575	3	390075842	390075841	Red Prairie	WWAC	Washita-Red	Very Poor	0.216918612	Moderately Impaired	0	30	35	100	0	0	0	0	0	Silt	Boulder	0.1	1	0	20	0.6	0.098161058	0	5	10	1.38	14.78238261	151.9268522	182.8176204	710.2209598
OKR09730-060 _ 2009	Sandstone Creek	OKR09730-060	-99.642504	35.466497	FALSE	2009	1.11E+11	1113030103	11130301	3143386	CHEY	Central Great Plains	33.6123	63713	0.00677548	2	390033833	390033826	Rolling Red Hills	WWAC	Washita-Red	Fair	0.82325291	Non-Impaired	17	113	154	10	32.5	22.5	0	0	0	Sand	Gravel	0.2	0.75	0.2	46.66666667	0.3	0.069603396	0	50	27.5	1.2	4.51520289	122.1575167	182.88	698.3236461
OKR09730-116 _ 2009	Quartermaster Creek	OKR09730-116	-99.496136	35.79336	FALSE	2009	1.11E+11	1113030104	11130301	3142370	CHEY	Central Great Plains	43.5375	57915	0.00308918	3	390033558	390033122	Rolling Red Hills	WWAC	Washita-Red	Very Poor	NA	NA	0	40	88	80	5	0	0	0	0	Silt	Sand	0.45	0.6	0	85	0.6	0.151927354	0.285714286	5	60	1.19	4.17	141.23	182.9057054	692.8330802
OK311600-01-0040G _ 2009	Sandy Creek	OK311600-01-0040G	-99.621	34.41	FALSE	2009	1.11E+11	1113010103	11130101	13739875	HOLL	Central Great Plains	934.8588	42070	0.00101211	4	390075887	390075859	Red Prairie	WWAC	Washita-Red	Fair	0.351524952	Moderately Impaired	0	56	69	10	90	0	0	0	0	Sand	Silt	0	0.95	0	NA	0.7	0.154283655	0	10	NA	1.06	6.759890337	151.9087268	182.8496527	690.1089421
OK311600-02-0060J _ 2009	Turkey Creek	OK311600-02-0060J	-99.439	34.6115	FALSE	2009	1.11E+11	1112020204	11120202	13532513	MANG	Central Great Plains	746.0487	40618	0.0004872	4	390074370	390074375	Red Prairie	WWAC	Washita-Red	Poor	0.42314368	Moderately Impaired	0	60	67	50	30	10	0	0	0	Silt	Sand	0.7	0.5	0	18.75	1.1	0.249569743	0	20	40	1.11	3.420137432	147.4125425	182.88	709.6951326
OKR09730-008 _ 2009	Wild Horse Creek	OKR09730-008	-99.319693	35.684569	FALSE	2009	1.11E+11	1113030104	11130301	3141232	CHEY	Central Great Plains	50.0247	51433	0.00316623	3	390033273	390033283	Rolling Red Hills	WWAC	Washita-Red	Fair	0.561062091	Slightly Impaired	0	338	347	55	27.5	0	0	0	0	Silt	Sand	0	0.9	0.1	40	0.2	0.044594849	0	5	70	1.4	4.250358744	141.3702511	182.878252	726.1133393
OKR08715-017 _ 2009	Rock Creek	OKR08715-017	-96.13483781	35.99619508	FALSE	2009	1.11E+11	1111010101	11110101	372351	BIXB	Cross Timbers	114.8517	20306	1.00E-05	3	390002311	390002497	Northern Cross Timbers	WWAC	Arkansas-Canadian	Fair	NA	NA	0	71.5	87	85	0	0	0	0	0	Silt	Bedrock	1	0	0	18.88888889	4.5	1.06680128	0	50	12.5	1.216	4.54	73.15	111.8843462	1062.938784
OKR09730-106 _ 2009	Barnitz Creek	OKR09730-106	-99.066604	35.621772	FALSE	2009	1.11E+11	1113030201	11130302	678837	FTCB	Central Great Plains	343.0314	47894	0.00091023	4	390017482	390017481	Rolling Red Hills	WWAC	Washita-Red	Very Poor	0.547209806	Slightly Impaired	0	148	178	60	40	0	0	0	0	Silt	Sand	0.1	1	0	12.5	0.6	0.111182651	0	5	17.5	1.4	4.51065178	148.5474623	182.88	768.0421759
OK311500-01-0110D _ 2009	Tepee Creek	OK311500-01-0110D	-99.167	34.87	FALSE	2009	1.11E+11	1112030304	11120303	560033	ELKC	Central Great Plains	167.0634	43614	0.00250724	4	390012471	390012475	Red Prairie	WWAC	Washita-Red	Excellent	0.805697141	Non-Impaired	0	36	38	5	67.5	5	0	0	0	Sand	Silt	0.1	1	0.05	70	0.4	0.07431419	0.025	30	70	1.18	5.503650794	152.4	182.792731	748.2486161
OK520700-03-0100B _ 2008	Salt Creek	OK520700-03-0100B	-96.4765	35.6962	FALSE	2008	1.11E+11	1110030306	11100303	536689	BRIS	Cross Timbers	240.0435	22413	0.00059143	4	390010857	390010864	Northern Cross Timbers	WWAC	Arkansas-Canadian	Good	0.786469318	Slightly Impaired	0	78.5	86.5	5	90	0	0	0	0	Sand	Silt	0.35	0.95	0	67.5	0.8	0.135945182	0.55	50	15	1.072	6.12	86.61	157.3709817	1038.804776
OK520700-03-0220D _ 2008	Camp Creek	OK520700-03-0220D	-96.583	35.766	FALSE	2008	1.11E+11	1110030306	11100303	536163	BRIS	Cross Timbers	63.4032	23763	0.00136522	3	390010697	390010701	Northern Cross Timbers	WWAC	Arkansas-Canadian	Poor	0.555309105	Slightly Impaired	2.5	88.5	105.5	5	80	0	0	0	0	Sand	Silt	0.3	0.775	0	50	0.8	0.136789929	0.265822785	1.5	25	1.159	6.12	86.61	155.5715284	1025.054191
OK120420-02-0010D _ 2008	Polecat Creek	OK120420-02-0010D	-95.99403333	36.0103	FALSE	2008	1.11E+11	1111010101	11110101	367997	BIXB	Cross Timbers	901.3923	18601	1.00E-05	5	390001441	390001440	Northern Cross Timbers	WWAC	Arkansas-Canadian	Excellent	1.029109781	Non-Impaired	0	24	26	15	10	20	15	0	0	Gravel	Cobble	0.7	0.25	0.05	80	1.5	0.317524856	0.35	5	0	1.129	2.91	121.15	117.8436391	1079.732518
OK120410-01-0100T _ 2008	Cloud Creek	OK120410-01-0100T	-95.61316667	35.74022222	TRUE	2008	1.11E+11	1111010104	11110101	370945	BIXB	Central Irregular Plains	397.4112	16168	1.00E-05	4	390002050	390001898	Osage Cuestas	WWAC	Arkansas-Canadian	Excellent	NA	NA	1.5	47	56.5	37.5	25	15	0	0	0	Silt	Sand	0.8	0.35	0.05	62.85714286	0.8	0.213022372	0	20	20	1.063	2.91	121.15	90.51617817	1117.265174
OK621200-03-0010M _ 2008	Black Bear Creek: Lower	OK621200-03-0010M	-96.99602778	36.30677778	FALSE	2008	1.11E+11	1106000605	11060006	20972522	REDR	Central Great Plains	1090.9539	26819	0.00144518	4	390104811	390104806	Cross Timbers Transition	WWAC	Cimarron-Upper Arkansas	Excellent	0.867042296	Non-Impaired	2	25	27	10	35	12.5	0	0	0	Sand	Gravel	0.8	0.2	0.15	18.57142857	2	0.541693828	0.95	10	2	1.79	5.53	152.4	180.9180901	967.6218652
OK620900-04-0040C _ 2008	Stillwater Creek: Lower	OK620900-04-0040C	-96.94447222	36.03997222	FALSE	2008	1.11E+11	1105000301	11050003	493826	STIL	Central Great Plains	687.3426	24738	0.0006503	4	390007064	390007069	Cross Timbers Transition	WWAC	Cimarron-Upper Arkansas	Excellent	0.472431963	Moderately Impaired	3.5	47.5	55	10	65	0	0	0	0	Sand	Silt	0.6	0.55	0	39	1.4	0.334207892	0.075	20	10	1.26	5.53	152.4	182.506574	963.1624493
OK121600-01-0290R _ 2008	Spring Creek: Fram Site	OK121600-01-0290R	-94.947	36.12547222	FALSE	2008	1.11E+11	1107020906	11070209	21771551	VINI	Ozark Highlands	117.6534	26996	0.0036875	3	390125958	390125960	Dissected Springfield Plateau-Elk River Hills	CWAC	Neosho-Grand	Excellent	0.520967937	Slightly Impaired	39	186.5	277.5	0	10	65	5	0	0	Gravel	Sand	0.2	0.95	0.05	50	2.1	0.436896476	0	10	27.5	1.27	4.64	146.46	153.658106	1208.120259
OKR08715-026 _ 2008	Baron Fork Creek: Site # 026	OKR08715-026	-94.65281071	35.95086735	FALSE	2008	1.11E+11	1111010307	11110103	400240	COOK	Ozark Highlands	493.5618	25548	1.00E-05	4	390004384	390004380	Dissected Springfield Plateau-Elk River Hills	WWAC	Arkansas-Canadian	Excellent	0.953233736	Non-Impaired	0	45.5	50.5	1	5	84	7	0	0	Gravel	Cobble	0.3	0.55	0.25	323.3333333	1.3	0.321591206	0	50	0	1.075	5.972432432	147.2288288	169.4487428	1235.97197
OK621200-03-0010D _ 2008	Black Bear Creek: Lower	OK621200-03-0010D	-96.69211111	36.33986111	FALSE	2008	1.11E+11	1106000605	11060006	20972380	REDR	Central Great Plains	1644.6132	23637	0.00058975	4	390104770	390104762	Cross Timbers Transition	WWAC	Cimarron-Upper Arkansas	Excellent	0.90948528	Non-Impaired	9	21.5	32.5	0	10	20	40	7.5	0	Cobble	Gravel	0.6	0.45	0.2	70	1.5	0.412307137	0	0	0	1.9	3.285480595	118.8895813	175.5996385	1026.253442
OK121600-04-0060G _ 2008	Tar Creek: H Street N.E.	OK121600-04-0060G	-94.86865	36.88615	FALSE	2008	1.11E+11	1107020601	11070206	7583113	MIAM	-999	124.3494	23784	0.0013487	2	390046914	390046962	Cherokee Plains	-999	Neosho-Grand	Very Poor	0.506314176	Moderately Impaired	24	288	503.5	0	0	7.5	0	10	65	Bedrock	Boulder	0.85	0.25	0	93.75	1.1	0.286040572	0.368421053	5	42.5	1.02	2.840037912	148.1853499	66.43199629	1139.764963
OKR08715-010 _ 2008	Fall Branch: Site # 010	OKR08715-010	-94.77247153	36.07996378	FALSE	2008	1.11E+11	1111010308	11110103	398596	COOK	Ozark Highlands	13.392	27813	0.00739354	2	390004054	390004027	Dissected Springfield Plateau-Elk River Hills	WWAC	Arkansas-Canadian	Poor	0.962004988	Non-Impaired	2	29.5	45	0	5	87.5	0	0	0	Gravel	Sand	0.45	0.35	0.3	110	0.5	0.089110482	0	14.25	90	1.32	4.64	146.46	178.3	1215.958824
OK621200-05-0010K _ 2008	Red Rock Creek: Lower	OK621200-05-0010K	-97.0724722	36.49416667	FALSE	2008	1.11E+11	1106000602	11060006	20971656	REDR	Central Great Plains	1191.5262	25830	0.00044579	5	390104631	390104096	Cross Timbers Transition	WWAC	Cimarron-Upper Arkansas	Excellent	0.899165275	Non-Impaired	0	23	23	0	20	10	9.5	0	0	Sand	Gravel	0.85	1	0	28	1.2	0.223352158	0.65	0	0	1.14	2.879116532	139.9919256	175.4955489	942.5848012
OK621200-05-0010M _ 2008	Red Rock Creek: Upper	OK621200-05-0010M	-97.31825	36.47425	TRUE	2008	1.11E+11	1106000601	11060006	20969990	REDR	Central Great Plains	678.4758	27691	0.0008099	4	390104137	390104151	Prairie Tableland	WWAC	Cimarron-Upper Arkansas	Excellent	0.725041658	Slightly Impaired	1	49	54	20	30	10	0	0	0	Sand	Silt	0.45	0.65	0	20	1.7	0.330121532	0	10	17.5	1.4	3.714526112	152.4	175.4451081	916.7393352
OKR08715-047 _ 2008	Shady Grove Creek: Site # 047	OKR08715-047	-95.45851531	35.47127547	FALSE	2008	1.11E+11	1111010201	11110102	382960	WEBR	Cross Timbers	41.1201	18610	0.00069919	3	390003038	390003024	Northern Cross Timbers	WWAC	Arkansas-Canadian	Fair	0.624968203	Slightly Impaired	0	74	76	10	55	0	0	0	0	Sand	Silt	0.95	0	0	22.5	1.5	0.357213794	0	20	20	1.843	2.847002603	145.493994	113.2792856	1156.794754
OK621100-00-0100G _ 2008	Bitter Creek	OK621100-00-0100G	-97.2834	36.8366	FALSE	2008	1.11E+11	1106000507	11060005	20988143	BLAC	Central Great Plains	344.4264	30293	1.00E-05	4	390106325	390106327	Prairie Tableland	WWAC	Cimarron-Upper Arkansas	Fair	0.864352468	Non-Impaired	0	201	201	100	0	0	0	0	0	Silt	Cobble	0.3	1	0	18.33333333	1	0.203437965	0.675	5	15	1.379310345	2.298790427	152.3307245	169.797788	921.5646736
OK621210-00-0270C _ 2008	Chilocco Creek	OK621210-00-0270C	-96.95733333	36.96736111	FALSE	2008	1.11E+11	1106000104	11060001	21037941	NEWK	Central Great Plains	124.6563	32172	0.00124837	2	390109818	390109859	Prairie Tableland	WWAC	Cimarron-Upper Arkansas	Fair	1.036957771	Non-Impaired	1	146	153	50	30	5	0	0	0	Silt	Sand	1	0	0	21.66666667	1.5	0.310803588	0.075	18.75	42.5	1.6	3.246672364	135.2903809	170.1948008	970.9328148
OKR08715-098 _ 2008	Coody Creek: Site # 098	OKR08715-098	-95.37302	35.72413	FALSE	2008	1.11E+11	1111010203	11110102	381494	WEBR	Central Irregular Plains	42.0579	16620	0.00168915	2	390002832	390002633	Osage Cuestas	WWAC	Arkansas-Canadian	Fair	0.3091387	Moderately Impaired	0	45	54	10	21.5	47.5	0	0	0	Gravel	Sand	0.9	0.05	0.05	31.66666667	0.8	0.16200544	0	0	10	1.533	2.847347694	145.3606411	61.22205067	1145.146953
OK121700-03-0290B _ 2008	Flint Creek: Fiddlers Bend, Above Illinois River	OK121700-03-0290B	-94.71891667	36.17488889	FALSE	2008	1.11E+11	1111010305	11110103	397890	COOK	Ozark Highlands	327.9375	26224	0.00231566	4	390003855	390003871	Dissected Springfield Plateau-Elk River Hills	WWAC	Arkansas-Canadian	Excellent	0.680321189	Slightly Impaired	0	537.5	559	0	5	60	27.5	0	0	Gravel	Cobble	0	0.85	0.2	225	1.3	0.261708856	0.076923077	30	10	NA	5.18797649	147.5970109	158.5219193	1224.165955
OK121700-05-0010G _ 2008	Baron Fork River: Welling Road	OK121700-05-0010G	-94.897	35.86811111	FALSE	2008	1.11E+11	1111010307	11110103	400880	COOK	Ozark Highlands	884.4687	20107	0.00097247	5	390004563	390004567	Dissected Springfield Plateau-Elk River Hills	CWAC	Arkansas-Canadian	Excellent	0.858504099	Non-Impaired	30	299.5	344	0	10	40	37.5	5	0	Gravel	Cobble	0.2	1	0.4	122.2222222	1.7	0.479477116	0.05	25	15	1.01	4.64	146.46	169.8353344	1216.398682
OKR08715-016 _ 2008	Unnamed Creek: Site # 016	OKR08715-016	-94.57011266	35.08225113	FALSE	2008	1.11E+11	1111010506	11110105	6040352	WILB	Arkansas Valley	35.82	13326	0.00133966	3	390038655	390038639	Arkansas Valley Plains	WWAC	Arkansas-Canadian	Poor	NA	NA	0	47	50	27.5	5	0	0	0	0	Silt	Sand	1	0	0	21.25	1	0.25210414	0	20	40	1.527	3.186597654	135.6234438	127.3786764	1218.286675
OK121600-03-0445Y _ 2008	Honey Creek: Upper	OK121600-03-0445Y	-94.62543	36.5284	FALSE	2008	1.11E+11	1107020603	11070206	7583219	MIAM	Ozark Highlands	89.6508	26834	0.00321611	3	390046946	390046945	Dissected Springfield Plateau-Elk River Hills	WWAC	Neosho-Grand	Excellent	0.942581506	Non-Impaired	0	41.5	49	0	3	85	5	0	0	Gravel	Cobble	0.5	0.45	0.2	105	1	0.251009262	0	10	35	1.163	3.452824181	151.8309146	159.1776769	1150.545789
OKR08715-083 _ 2008	North Canadian River: Site # 083	OKR08715-083	-98.55548	36.00774	FALSE	2008	1.11E+11	1110030105	11100301	389926	WATO	Central Great Plains	32998.0698	47384	0.00037372	6	390003483	390003509	Prairie Tableland	WWAC	Arkansas-Canadian	Fair	0.360708796	Moderately Impaired	0	31	31	3	97	0	0	0	0	Sand	Silt	0.05	1	0	63.33333333	1.5	0.265081802	0	5	0	1.2	19.26144742	149.6262723	179.8616194	752.503684
OKR08715-086 _ 2008	Sallisaw Creek: Site # 086	OKR08715-086	-94.83804143	35.52347045	FALSE	2008	1.11E+11	1111010401	11110104	1539673	SALL	Arkansas Valley	423.9756	16450	0.00206671	4	390030040	390030052	Arkansas Valley Plains	WWAC	Arkansas-Canadian	Excellent	1.02866085	Non-Impaired	2	17	23	2	6.5	50	22.5	5	0	Gravel	Cobble	0.6	0.45	0.15	85.71428571	1.5	0.28847446	0	50	5	1.031	4.650666416	113.9409977	179.1568305	1207.239201
OKR08715-044 _ 2008	Unnamed Creek: Site # 044	OKR08715-044	-94.82116292	35.62770063	FALSE	2008	1.11E+11	1111010401	11110104	1539091	SALL	Ozark Highlands	13.2282	22979	0.00731547	2	390029880	390029889	Dissected Springfield Plateau-Elk River Hills	WWAC	Arkansas-Canadian	Fair	1.026976809	Non-Impaired	0	0	0	0	0	45	22.5	2.5	0	Gravel	Cobble	0.6	0.25	0	140	0.3	0.070028243	0	20	20	1.093	4.857439222	126.8045057	180.0898707	1283.38396
OKR08715-019 _ 2008	Cane Creek: Site # 019	OKR08715-019	-95.6697542	35.6915042	FALSE	2008	1.11E+11	1111010104	11110101	370531	BIXB	Central Irregular Plains	211.6791	17224	1.00E-05	4	390001957	390001944	Osage Cuestas	WWAC	Arkansas-Canadian	Good	0.791354504	Slightly Impaired	0	99	100	20	30	17.5	0	0	0	Sand	Silt	0.75	0.35	0	41.42857143	1.6	0.368904318	0	0	0	1.45	2.91	121.15	90.1010134	1116.3263
OK120410-01-0220G _ 2008	Snake Creek	OK120410-01-0220G	-95.8724	35.88598333	FALSE	2008	1.11E+11	1111010102	11110101	370775	BIXB	Cross Timbers	424.548	17946	0.00093223	5	390002013	390001766	Northern Cross Timbers	WWAC	Arkansas-Canadian	Excellent	0.865102039	Non-Impaired	16.5	53	89	20	10	15	0	0	0	Silt	Gravel	0.8	0.2	0	45.71428571	2	0.448714422	0	10	2.5	1.156	2.586496674	146.4236973	123.3623495	1068.580483
OKR08715-054 _ 2008	Tahlequah Creek: Site # 054	OKR08715-054	-94.94947167	35.89037427	FALSE	2008	1.11E+11	1111010308	11110103	401676	COOK	Ozark Highlands	36.8001	21389	0.00568041	3	390004761	390004516	Dissected Springfield Plateau-Elk River Hills	WWAC	Arkansas-Canadian	Excellent	0.55195021	Slightly Impaired	6	11.5	26.5	0	5	70	10	0	16	Gravel	Bedrock	0.25	0.5	0.45	100	0.6	0.148400131	0	50	30	1.03	4.41261835	146.3653538	170.0489731	1216.086483
OK120400-02-0160D _ 2008	Butler Creek	OK120400-02-0160D	-95.41788889	35.58063889	FALSE	2008	1.11E+11	1111010201	11110102	381032	WEBR	Central Irregular Plains	102.0915	16242	0.00022099	3	390002728	390002741	Osage Cuestas	WWAC	Arkansas-Canadian	Poor	NA	NA	0	246.5	251.5	65	0	0	0	0	0	Silt	Cobble	1	0	0	22.85714286	1.1	0.233246554	0	5	40	1.481	4.104389087	102.720688	87.23824058	1156.652784
OK120400-02-0190D _ 2008	Elk Creek	OK120400-02-0190D	-95.503	35.5224	FALSE	2008	1.11E+11	1111010201	11110102	381268	WEBR	Cross Timbers	231.4053	16879	0.00090425	4	390002800	390002849	Northern Cross Timbers	WWAC	Arkansas-Canadian	Excellent	0.885159564	Non-Impaired	18	30.5	52.5	0	0	10	0	0	0	Gravel	Sand	0.95	0	0.05	50	0.8	0.149008019	0	25	5	1.19	2.91	121.15	89.73240991	1153.140982
OK220600-01-0100P _ 2008	Mill Creek: Trib. to Eufaula	OK220600-01-0100P	-95.83936667	35.23096667	FALSE	2008	1.11E+11	1109020401	11090204	511157	MCAL	Arkansas Valley	1.7505	20845	0.01100893	1	390136826	390007828	Lower Canadian Hills	WWAC	Arkansas-Canadian	Fair	0.651403999	Slightly Impaired	2	96.5	108	10	45	0	0	0	0	Sand	Silt	0.9	0.1	0	35	1.4	0.346556914	0.1	30	17.5	1.092	6.12	71.62	182.88	1148.466
OKR08715-094 _ 2008	Fourche Maline Creek: Site # 094	OKR08715-094	-95.12240085	34.90734417	FALSE	2008	1.11E+11	1111010504	11110105	6049322	WILB	Arkansas Valley	343.9017	16470	1.00E-05	4	390040875	390040874	Arkansas Valley Plains	WWAC	Arkansas-Canadian	Excellent	0.610730778	Slightly Impaired	0	132	132	20	30	35	0	0	0	Gravel	Sand	0.9	0.15	0.2	33.33333333	1.4	0.308559621	0.075	10	15	1.235	3.42	132.58	150.5821772	1221.775229
OK120400-02-0240H _ 2008	Shady Grove Creek	OK120400-02-0240H	-95.45116667	35.47346667	FALSE	2008	1.11E+11	1111010201	11110102	382960	WEBR	Cross Timbers	41.1201	18610	0.00069919	3	390003038	390003024	Northern Cross Timbers	WWAC	Arkansas-Canadian	Poor	NA	NA	0.5	70.5	90.5	5	47.5	10	0	0	0	Sand	Gravel	0.95	0.05	0	26.66666667	1.2	0.27098377	0.95	50	47.5	1.843	2.847002603	145.493994	113.2792856	1156.794754
OK121700-03-0370G _ 2008	Ballard Creek: Lower	OK121700-03-0370G	-94.56463889	36.10627778	TRUE	2008	1.11E+11	1111010306	11110103	398516	COOK	Ozark Highlands	117.8136	29265	0.00244227	3	390004032	390004232	Dissected Springfield Plateau-Elk River Hills	CWAC	Arkansas-Canadian	Excellent	0.878972343	Non-Impaired	0.5	29	43	0	10	72.5	5	0	0	Gravel	Sand	0.25	0.9	0.15	255	1.2	0.262431051	0.1	50	17.5	1.162	4.612091771	146.5865457	153.3533534	1215.708663
OK520520-00-0070X _ 2008	Crutcho Creek: I-40	OK520520-00-0070X	-97.43491	35.45151	FALSE	2008	1.11E+11	1110030201	11100302	415461	SHAW	Cross Timbers	57.3102	37721	0.00154643	1	390135297	390005044	Northern Cross Timbers	WWAC	Arkansas-Canadian	Fair	0.570894461	Slightly Impaired	112.5	665.5	809	0	30	0	0	0	0	Sand	Gravel	0.95	0.1	0	27.5	1.2	0.289957868	0.594594595	3	27.5	1.01	3.947323408	123.290807	181.1794301	925.8179354
OK121600-03-0445L _ 2008	Honey Creek: Lower	OK121600-03-0445L	-94.7025	36.5419	FALSE	2008	1.11E+11	1107020603	11070206	7583213	MIAM	Ozark Highlands	150.2127	24694	0.00270664	3	390046945	390046973	Dissected Springfield Plateau-Elk River Hills	WWAC	Neosho-Grand	Excellent	1.03551725	Non-Impaired	2	9	26.5	0	3	82.5	5	0	7.5	Gravel	Bedrock	0.3	0.8	0.15	61.66666667	0.8	0.196430002	0	18.75	2.5	1.146	3.918857749	149.7299122	153.7076583	1153.633728
OKR08715-075 _ 2008	North Canadian River: Site # 075	OKR08715-075	-98.16157915	35.62085077	FALSE	2008	1.11E+11	1110030106	11100301	391146	WATO	Central Great Plains	33898.0977	42039	0.0004822	6	390003550	390003547	Cross Timbers Transition	WWAC	Arkansas-Canadian	Fair	NA	NA	0	61	64	10	85	0	0	0	0	Sand	Silt	0	1	0	104	0.6	0.103825146	0	50	15	1	4.769076323	151.6492763	179.7903895	833.1845925
OKR08715-011 _ 2008	Unnamed Creek: Site # 011	OKR08715-011	-95.81953649	34.94180445	FALSE	2008	1.11E+11	1109020405	11090204	515513	MCAL	Arkansas Valley	25.6815	19685	0.00142857	2	390008747	390008742	Lower Canadian Hills	WWAC	Arkansas-Canadian	Fair	NA	NA	0	118	129	3	24	47.5	0	0	0	Gravel	Sand	0.3	0.6	0.15	28.33333333	1.1	0.236804289	0	13.75	40	1.38	5.536870441	80.6176346	177.3550552	1110.798937
OK120400-01-0400F _ 2008	Coody Creek	OK120400-01-0400F	-95.32236111	35.71425	FALSE	2008	1.11E+11	1111010203	11110102	380630	WEBR	Boston Mountains	107.316	15350	1.00E-05	4	390002625	390002622	Osage Cuestas	WWAC	Arkansas-Canadian	Very Poor	0.939975777	Non-Impaired	4.5	69	89.5	5	10	2.5	0	0	0	Sand	Silt	0.9	0	0.05	20	1.3	0.293137133	0.025	23.75	22.5	1.136	2.862272727	139.5931818	77.40992486	1148.106441
OK520710-02-0060R _ 2008	Deep Fork River: Britton Road	OK520710-02-0060R	-97.44539	35.56572	FALSE	2008	1.11E+11	1110030301	11100303	533595	BRIS	Cross Timbers	121.8627	31628	0.00163321	3	390010253	390010111	Northern Cross Timbers	WWAC	Arkansas-Canadian	Poor	0.39182823	Moderately Impaired	4	336.5	376.5	0	90	0	0	0	0	Sand	Gravel	1	0	0	48.88888889	1.8	0.389316183	0	12	4	1.4	6.12	86.61	181.9170912	917.3236934
OKR08715-030 _ 2008	Little Fourche Maline: Site # 030	OKR08715-030	-95.20656166	34.9595968	FALSE	2008	1.11E+11	1111010504	11110105	6049072	WILB	Arkansas Valley	19.8909	22815	0.01805839	2	390040787	390040971	Arkansas Valley Plains	WWAC	Arkansas-Canadian	Fair	NA	NA	0	1	1	0	0	20	30	35	0	Boulder	Cobble	0.8	0	0	120	0.8	0.183646369	0	50	10	1.13	4.9	93.14	176.93	1274.134068
OK310800-02-0090T _ 2008	Rock Creek: 40' Swimming Hole	OK310800-02-0090T	-96.992	34.49133333	FALSE	2008	1.11E+11	1113030306	11130303	19960374	PAUL	Cross Timbers	135.3816	27583	0.00273441	4	390088973	390088997	Northern Cross Timbers	WWAC	Washita-Red	Excellent	0.908964222	Non-Impaired	29.5	274	1020	0	45	0	0	5	17.5	Sand	Bedrock	0.85	0.1	0.05	39	1.3	0.235566393	0.125	12	15	1.1	3.312569111	56.61151904	171.2671794	1031.969737
OKR08715-014 _ 2008	San Bois Creek: Site # 014	OKR08715-014	-95.43592686	35.09257179	FALSE	2008	1.11E+11	1111010402	11110104	1545015	SALL	Arkansas Valley	64.0818	18295	6.63E-05	4	390031081	390031072	Lower Canadian Hills	WWAC	Arkansas-Canadian	Fair	NA	NA	0	244	247	30	10	0	0	0	0	Silt	Sand	0.95	0.05	0	20	1.4	0.421444918	0	10	12.5	1.31	4.26	103.4	158.4840934	1202.707678
OK520710-01-0010G _ 2008	Deep Fork of North Canadian River	OK520710-01-0010G	-97.24471667	35.659	FALSE	2008	1.11E+11	1110030301	11100303	532793	BRIS	Cross Timbers	491.0769	27738	0.0020112	4	390010027	390010024	Northern Cross Timbers	WWAC	Arkansas-Canadian	Poor	0.629117086	Slightly Impaired	11	16	35.5	7.5	55	0	0	0	0	Sand	Silt	0.15	1	0	66.66666667	0.7	0.157406595	0	15	0	1.162	6.308012206	151.7117001	180.4181033	926.7663839
OK310800-02-0122F _ 2008	Rock Creek: Oklahoma Street	OK310800-02-0122F	-96.9717777	34.5104444	FALSE	2008	1.11E+11	1113030306	11130303	19958996	PAUL	Cross Timbers	98.7822	29213	0.00190035	4	390088656	390088657	Northern Cross Timbers	WWAC	Washita-Red	Excellent	0.843955084	Non-Impaired	20	349	424	5	70	10	0	0	0	Sand	Gravel	1	0	0	35	1.1	0.229584493	0.375	5.5	42.5	1	3.392376082	48.61471282	168.7730008	1031.402351
OKR08715-114 _ 2008	South Gaines Creek: Site # 114	OKR08715-114	-95.30335258	34.82035556	FALSE	2008	1.11E+11	1109020403	11090204	516393	MCAL	Ouachita Mountains	34.8921	21557	0.00300719	3	390008995	390008988	Fourche Mountains	WWAC	Arkansas-Canadian	Excellent	0.667480113	Slightly Impaired	0	22	28	5	10	60	22.5	0	0	Gravel	Cobble	0.95	0	0	65	0.7	0.165907877	0	10	20	1.465	3.341276596	99.51659574	175.3319539	1251.596656
OK121700-05-0070M _ 2008	Wall Trip Branch to the Baron Fork: Chicken Creek	OK121700-05-0070M	-94.82083	35.91552	FALSE	2008	1.11E+11	1111010307	11110103	400460	COOK	Ozark Highlands	10.0656	24291	0.00866586	3	390004442	390004447	Dissected Springfield Plateau-Elk River Hills	WWAC	Arkansas-Canadian	Fair	0.683981603	Slightly Impaired	12	124.5	363.3	5	5	45	30	0	0	Gravel	Cobble	0.15	1	0.15	156.6666667	1.2	0.234484649	0.175	8	55	1.2	3.884230769	149.8869231	134.9633342	1221.825081
OK520500-02-0090D _ 2008	Little Wewoka Creek	OK520500-02-0090D	-96.2957	35.2318	FALSE	2008	1.11E+11	1110030205	11100302	418307	SHAW	Cross Timbers	164.0142	22561	0.00066649	3	390005508	390005444	Northern Cross Timbers	WWAC	Arkansas-Canadian	Excellent	0.865695985	Non-Impaired	2	18.5	24	0	80	0	0	0	0	Sand	Silt	0.05	0.9	0.05	110	0.3	0.059636375	0.2	0	15	1.273	3.205886785	126.6111029	122.9198772	1103.68306
OK121700-03-0040P _ 2008	Tahlequah Town Branch: Spring Street	OK121700-03-0040P	-94.97	35.91786111	FALSE	2008	1.11E+11	1111010308	11110103	400552	COOK	Ozark Highlands	12.4911	24377	0.00918276	2	390004467	390004484	Dissected Springfield Plateau-Elk River Hills	CWAC	Arkansas-Canadian	Poor	0.712511255	Slightly Impaired	10.5	101.5	246	0	7.5	35	30	2.5	0	Gravel	Cobble	0.05	0.8	0.2	50	0.6	0.113632871	0.379310345	0.5	45	1.14	4.64	146.46	177.8422257	1214.023267
OKR08715-004 _ 2008	Unnamed Creek: Site # 004 (Cedar Creek)	OKR08715-004	-94.68117484	34.77780208	FALSE	2008	1.11E+11	1111010502	11110105	6046632	WILB	Ouachita Mountains	26.2917	21261	0.00930141	3	390040065	390040061	Fourche Mountains	WWAC	Arkansas-Canadian	Excellent	0.445870847	Moderately Impaired	0	15	23	0	0	10	89.5	0	0	Cobble	Gravel	0.6	0.2	0.2	42.5	1.4	0.301615237	0	50	20	1.07	4.9	93.14	176.93	1321.066947
OKR08715-146 _ 2008	Unnamed Creek: Site # 146	OKR08715-146	-94.78059044	34.78644798	FALSE	2008	1.11E+11	1111010505	11110105	6046528	WILB	Ouachita Mountains	25.5195	23734	0.00765899	3	390040032	390040021	Fourche Mountains	WWAC	Arkansas-Canadian	Excellent	0.808629795	Non-Impaired	0	1	5	0	0	10	70	10	0	Cobble	Boulder	0.6	0.25	0	100	1.2	0.311815352	0	5	10	1.121	4.9	93.14	176.93	1352.993882
OK520500-02-0010M _ 2008	Wewoka Creek	OK520500-02-0010M	-96.4933	35.1677	FALSE	2008	1.11E+11	1110030204	11100302	418333	SHAW	Cross Timbers	366.4764	23996	0.0006852	3	390005515	390005475	Northern Cross Timbers	WWAC	Arkansas-Canadian	Fair	NA	NA	0	41	54.5	5	85	2.5	0	0	0	Sand	Silt	0.95	0.2	0	105	0.9	0.176684787	1	8.75	0	1.023	5.828510251	90.98824298	151.7348629	1068.595376
OKR08715-090 _ 2008	Sugar Loaf Creek: Site # 90	OKR08715-090	-94.47427504	34.99136658	FALSE	2008	1.11E+11	1111010506	11110105	6044084	WILB	Arkansas Valley	75.1995	16470	0.00369863	4	390039300	390039286	Arkansas Valley Plains	WWAC	Arkansas-Canadian	Excellent	0.940228275	Non-Impaired	0	5	11	0	1.25	10	25	0	55	Bedrock	Cobble	0.75	0.2	0.05	62.5	1.1	0.320856904	0.25	0	0	1.136	5.38	78.58	172.6781953	1273.31833
OK121700-03-0040G _ 2008	Tahlequah Town Branch: Basin Street	OK121700-03-0040G	-94.97	35.89683333	FALSE	2008	1.11E+11	1111010308	11110103	400604	COOK	Ozark Highlands	17.3034	22096	0.00897208	2	390004484	390004761	Dissected Springfield Plateau-Elk River Hills	CWAC	Arkansas-Canadian	Fair	0.8211841	Non-Impaired	22	54	131	0	10	30	30	10	5	Cobble	Gravel	0.05	1	0	48	0.8	0.150366783	0.029411765	6	67.5	1	4.64	146.46	177.9695386	1215.634591
OKR08715-100 _ 2008	Unnamed Creek: Site # 100 (Wolf Creek)	OKR08715-100	-94.86739019	35.13530411	FALSE	2008	1.11E+11	1111010507	11110105	6039946	WILB	Arkansas Valley	30.3309	15490	0.00278428	3	390038551	390038574	Arkansas Valley Plains	WWAC	Arkansas-Canadian	Excellent	0.411641667	Moderately Impaired	0	9	11	5	22.5	17.5	0	0	0	Sand	Gravel	0.75	0.2	0.05	80	0.8	0.213994825	0.1	0	0	1.762	3.562556391	127.6278625	153.9326243	1233.863049
OKR08715-048 _ 2008	Cache Creek: Site # 048	OKR08715-048	-94.79682187	35.27703557	FALSE	2008	1.11E+11	1111010406	11110104	1542833	SALL	Arkansas Valley	39.5163	14764	0.00127989	3	390030519	390030511	Arkansas Valley Plains	WWAC	Arkansas-Canadian	Good	0.383032758	Moderately Impaired	0	23	42	10	10	20	12.5	10	22.5	Bedrock	Gravel	1	0	0	13.33333333	1.5	0.352917621	0.725	10	7.5	1.034	3.42	132.58	121.4548307	1204.959192
OKR08715-127 _ 2008	Taloka Creek: Site # 127	OKR08715-127	-95.14095	35.29316	FALSE	2008	1.11E+11	1109020408	11090204	510855	MCAL	Arkansas Valley	54.9657	14954	1.00E-05	4	390007738	390007734	Arkansas Valley Plains	WWAC	Arkansas-Canadian	Poor	0.610123814	Slightly Impaired	0	163	163	10	75	0	0	0	0	Sand	Silt	0.65	0.95	0	35	1.4	0.312163944	0.125	10	40	1.307	3.42	132.58	116.4586125	1142.24155
OKR08715-109 _ 2008	Little River: Site # 109	OKR08715-109	-96.74847711	35.15302069	FALSE	2008	1.11E+11	1109020303	11090203	482636	HOLD	Cross Timbers	1403.9316	26641	0.00087281	4	390006409	390006342	Northern Cross Timbers	WWAC	Arkansas-Canadian	Fair	0.78636437	Slightly Impaired	0	14	14	5	95	0	0	0	0	Sand	Silt	0.05	1	0	103.3333333	0.5	0.092958286	0.025	0	5	1.008	4.031147073	100.4315958	179.0051905	1030.128311
OK520600-03-0010D _ 2008	Canadian Sandy Creek	OK520600-03-0010D	-96.70363333	34.81191667	FALSE	2008	1.11E+11	1109020204	11090202	6029570	BYAR	Arkansas Valley	526.8816	26122	0.00110799	4	390037780	390037769	Northern Cross Timbers	WWAC	U Canadian	Poor	0.836737358	Non-Impaired	2.5	51.5	62	0	95	0	0	0	0	Sand	Gravel	0.1	0.95	0	75	0.6	0.108025421	0	10	15	1.114	6.261072261	89.21706294	157.9433474	1043.435239
OK520800-03-0010D _ 2008	Salt Creek	OK520800-03-0010D	-96.66755	35.04896667	FALSE	2008	1.11E+11	1109020302	11090203	482516	HOLD	Cross Timbers	546.7752	24989	0.00071002	4	390006375	390006378	Northern Cross Timbers	WWAC	Arkansas-Canadian	Fair	0.941465238	Non-Impaired	2	15.5	23	0	90	5	0	0	0	Sand	Gravel	0	1	0	240	0.4	0.062073403	0.475	5	10	1.152	6.049346435	87.3850906	170.1832181	1048.21995
OKR08715-139 _ 2008	Flat Rock Creek: Site # 139	OKR08715-139	-96.24722769	35.37549156	FALSE	2008	1.11E+11	1110030206	11100302	418289	SHAW	Cross Timbers	73.5345	23426	0.00116682	2	390005506	390005379	Northern Cross Timbers	WWAC	Arkansas-Canadian	Excellent	NA	NA	0	64	74	10	65	2.5	0	0	0	Sand	Silt	1	0.2	0.15	28.33333333	2	0.401814388	0	20	5	1.587	6.26765625	121.9167335	145.6257061	1105.876517
[truncated: 881 more rows]
[truncated: 67 more columns]
