# Supplementary material for: Using natural landscape and instream habitat to identify stream reference groups for bioassessment
Source: PeerJ. 2025 Oct 21;13:e20234. doi: 10.7717/peerj.20234 (PMC12551664; doi:10.7717/peerj.20234)
Supplement: Supplemental Information 3 [file peerj-13-20234-s003.csv]

Cycle	Ecoregion	Modified.Ecoregion	SiteName	WBID	PCID	IR_WBID	RiverBasin	HUC_8	SAMPLEID	Date	Basin	Alkalinity	Conductivity	DO	DO.perc	Hardness	pH	Temperature.Water	Turbidity	Ammonia	Chloride	TDS	TKN	Nitrate	OP	TP	Sulfate	TSS	Available.N	TN	Flow	StreamStage
1	SWT	SWT	Cold Springs Creek	OK720900-00-0100D	OK720900-00-0100D_1	OK720900000100_00	Cimarron R.	11040002	27693	6/9/2003	2	467	2713	7.71	83.8	693.7	7.75	21	8.27	0.022	153.5	1771	0.958	0.02	0.01	0.087	729.9	10	0.042	0.978	0	5
1	SWT	SWT	Cold Springs Creek	OK720900-00-0100D	OK720900-00-0100D_1	OK720900000100_00	Cimarron R.	11040002	27438	4/28/2003	2	597	3022	1.06	10.6	1259.8	7.66	14.7	22.6	0.04	243.1	3188	1.584	0.02	0.058	0.2	1353	10	0.06	1.604	0	2
1	SWT	SWT	Cold Springs Creek	OK720900-00-0100D	OK720900-00-0100D_1	OK720900000100_00	Cimarron R.	11040002	27336	3/31/2003	2	558	4026	2.65	NA	1358.5	7.74	9.3	9.36	0.021	238.4	2937	1.954	0.24	0.005	0.046	1255.5	10	0.261	2.194	0	2
1	SWT	SWT	Cold Springs Creek	OK720900-00-0100D	OK720900-00-0100D_1	OK720900000100_00	Cimarron R.	11040002	26780	2/18/2003	2	424	2863	6.15	54	710.9	8.24	4.6	8.07	0.015	170.5	1764	0.668	0.2	0.005	0.047	774.3	10	0.215	0.868	0	2
1	SWT	SWT	Cold Springs Creek	OK720900-00-0100D	OK720900-00-0100D_1	OK720900000100_00	Cimarron R.	11040002	26216	12/2/2002	2	449	2780	1.18	10	646.9	7.53	3.5	10.6	0.154	158.21	1906	0.963	0.07	0.03	0.074	774.06	24	0.224	1.033	0	2
1	SWT	SWT	Cold Springs Creek	OK720900-00-0100D	OK720900-00-0100D_1	OK720900000100_00	Cimarron R.	11040002	26077	11/4/2002	2	432	2529	8.79	88	717.6	7.56	9.6	15.9	0.015	167.3	1772	0.727	0.63	0.012	0.032	702.6	10	0.645	1.357	0	2
1	SWT	SWT	Cold Springs Creek	OK720900-00-0100D	OK720900-00-0100D_1	OK720900000100_00	Cimarron R.	11040002	25879	9/30/2002	2	480	3041	0.43	5	887.3	7.3	16.4	3.04	0.031	179.4	2073	0.902	0.63	0.007	0.098	894	12	0.661	1.532	0	2
1	SWT	SWT	Cold Springs Creek	OK720900-00-0100D	OK720900-00-0100D_1	OK720900000100_00	Cimarron R.	11040002	25713	8/26/2002	2	460	2838	0.94	12	891.5	7.68	21.6	6.35	0.288	190.7	2235	0.946	0.01	0.005	0.062	987.3	10	0.298	0.956	0	2
1	SWT	SWT	Cold Springs Creek	OK720900-00-0100D	OK720900-00-0100D_1	OK720900000100_00	Cimarron R.	11040002	25564	6/4/2002	2	732	3549	4.22	NA	NA	8.19	17.9	299	NA	NA	NA	NA	NA	NA	NA	NA	NA	NA	NA	0	2
2	SWT	SWT	Cimarron River	OK720900-00-0180C	OK720900-00-0180C_2	OK720900000180_00	Cimarron R.	11040002	43302	4/6/2009	2	145	1415	8.98	69.7	485	8.7	5.4	3.56	0.015	78.3	1253	0.85	0.02	0.014	0.124	940.5	10	0.035	0.87	0	2
2	SWT	SWT	Cimarron River	OK720900-00-0180C	OK720900-00-0180C_2	OK720900000180_00	Cimarron R.	11040002	43055	3/9/2009	2	356	1520	4.08	32.5	995	7.98	6.5	7.83	0.015	115.5	2322	1.39	0.33	0.008	0.087	1701.5	10	0.345	1.72	0	2
2	SWT	SWT	Cimarron River	OK720900-00-0180C	OK720900-00-0180C_2	OK720900000180_00	Cimarron R.	11040002	42791	2/2/2009	2	434	NA	6.71	49.9	855	7.25	3.1	5.67	0.015	79.5	1953	0.37	10.04	0.028	0.043	1294.8	10	10.055	10.41	0	2
2	SWT	SWT	Cimarron River	OK720900-00-0180C	OK720900-00-0180C_2	OK720900000180_00	Cimarron R.	11040002	42379	12/29/2008	2	337	1286	18.34	135.4	825	8.16	2.2	10.3	0.015	110.8	1915	1.5	0.02	0.013	0.104	957.8	12	0.035	1.52	0	2
2	SWT	SWT	Cimarron River	OK720900-00-0180C	OK720900-00-0180C_2	OK720900000180_00	Cimarron R.	11040002	41997	11/3/2008	2	240	2102	5.33	46.8	590	8.14	9.9	36.4	0.015	66	1384	1.42	0.02	0.018	0.121	690.9	34	0.035	1.44	0	2
2	SWT	SWT	Cimarron River	OK720900-00-0180C	OK720900-00-0180C_2	OK720900000180_00	Cimarron R.	11040002	41585	9/29/2008	2	328	2317	5.1	51.3	700	7.98	15.9	13.6	0.017	71.1	1598	1.15	0.17	0.009	0.09	772.7	18	0.187	1.32	0	2
2	SWT	SWT	Cimarron River	OK720900-00-0180C	OK720900-00-0180C_2	OK720900000180_00	Cimarron R.	11040002	41244	8/25/2008	2	169	813	5.21	60.9	264	7.82	23.5	132	0.038	21.4	586	0.11	0.23	0.072	0.141	197.6	28	0.268	0.34	3.512	7
2	SWT	SWT	Cimarron River	OK720900-00-0180C	OK720900-00-0180C_2	OK720900000180_00	Cimarron R.	11040002	40934	7/21/2008	2	269	2456	5.23	59.1	880	8.02	21.4	48.3	0.185	144.4	2403	3.89	0.45	0.022	0.176	1215.2	51	0.635	4.34	0	2
2	SWT	SWT	Cimarron River	OK720900-00-0180C	OK720900-00-0180C_2	OK720900000180_00	Cimarron R.	11040002	40879	7/15/2008	2	NA	NA	NA	NA	NA	NA	NA	NA	NA	NA	NA	NA	NA	NA	NA	NA	NA	NA	NA	0	2
2	SWT	SWT	Cimarron River	OK720900-00-0180C	OK720900-00-0180C_2	OK720900000180_00	Cimarron R.	11040002	40249	5/12/2008	2	118	2619	4.81	44.4	789.4	8.5	12.1	4.72	0.015	101	1853	0.62	0.02	0.008	0.03	1063.8	10	0.035	0.64	0	2
2	SWT	SWT	Cimarron River	OK720900-00-0180C	OK720900-00-0180C_2	OK720900000180_00	Cimarron R.	11040002	40042	4/14/2008	2	283	3025	7	56.2	991	8.13	6.4	4.19	0.015	100.5	2206	0.93	0.02	0.012	0.046	1126.6	10	0.035	0.95	0	2
2	SWT	SWT	Cimarron River	OK720900-00-0180C	OK720900-00-0180C_2	OK720900000180_00	Cimarron R.	11040002	39720	3/10/2008	2	369	1723	8.13	61	1047.6	7.95	4.4	6.79	0.015	88.6	2092	0.17	0.23	0.005	0.042	1306.5	10	0.245	0.4	0	2
2	SWT	SWT	Cimarron River	OK720900-00-0180C	OK720900-00-0180C_2	OK720900000180_00	Cimarron R.	11040002	39453	2/4/2008	2	375	2224	9.28	68.8	889.7	8.19	3.3	9.28	0.015	76	1857	0.63	0.02	0.024	0.064	966.4	10	0.035	0.65	0	2
2	SWT	SWT	Cimarron River	OK720900-00-0180C	OK720900-00-0180C_2	OK720900000180_00	Cimarron R.	11040002	38624	11/26/2007	2	508	2753	3.59	28.2	946.8	7.5	3.7	7.59	0.015	88.2	2089	0.46	0.02	0.006	0.016	1019.7	10	0.035	0.48	0	2
2	SWT	SWT	Cimarron River	OK720900-00-0180C	OK720900-00-0180C_2	OK720900000180_00	Cimarron R.	11040002	38296	9/10/2007	2	311	2406	2.43	25.9	763.3	7.61	18.2	7.71	0.015	86.2	1823	0.52	0.02	0.009	0.036	883.6	10	0.035	0.54	0	2
2	SWT	SWT	Cimarron River	OK720900-00-0180C	OK720900-00-0180C_2	OK720900000180_00	Cimarron R.	11040002	37972	8/6/2007	2	113	1189	1.82	21.4	347.2	7.88	23.9	12.4	0.015	54.6	775	0.59	0.06	0.012	0.097	528.2	11	0.075	0.65	0	2
2	SWT	SWT	Cimarron River	OK720900-00-0180C	OK720900-00-0180C_2	OK720900000180_00	Cimarron R.	11040002	37891	7/19/2007	2	359	1939	2.04	23.8	NA	7.79	23.3	3.71	NA	NA	NA	NA	NA	NA	NA	NA	NA	NA	NA	0	2
2	SWT	SWT	Cimarron River	OK720900-00-0180C	OK720900-00-0180C_2	OK720900000180_00	Cimarron R.	11040002	37724	7/9/2007	2	290	1382	3.79	44.4	455.1	7.52	23.3	10.2	0.015	34.4	947	0.45	0.02	0.012	0.047	375.2	11	0.035	0.47	0	2
2	SWT	SWT	Cimarron River	OK720900-00-0180C	OK720900-00-0180C_2	OK720900000180_00	Cimarron R.	11040002	37299	6/25/2007	2	NA	NA	NA	NA	NA	NA	NA	NA	NA	NA	NA	NA	NA	NA	NA	NA	NA	NA	NA	0	2
2	SWT	SWT	Cimarron River	OK720900-00-0180C	OK720900-00-0180C_2	OK720900000180_00	Cimarron R.	11040002	37188	6/4/2007	2	278	1939	5.34	58	576.7	7.57	19.4	14	0.015	52	1355	0.11	0.02	0.025	0.055	608.9	11	0.035	0.13	0.211	5
1	SWT	SWT	Cimarron River	OK720900-00-0180C	OK720900-00-0180C_1	OK720900000180_00	Cimarron R.	11040002	30360	6/7/2004	2	346	2168	6.42	76.9	1309.6	7.63	24.4	13.1	0.015	172.6	3230	1.13	0.05	0.018	0.108	1524.5	10	0.065	1.18	0	2
1	SWT	SWT	Cimarron River	OK720900-00-0180C	OK720900-00-0180C_1	OK720900000180_00	Cimarron R.	11040002	30064	4/19/2004	2	339	3354	5.15	47.7	1067.2	8.12	11.9	18.6	0.021	125.7	2529	1.153	0.02	0.038	0.101	1416.7	20	0.041	1.173	0	2
1	SWT	SWT	Cimarron River	OK720900-00-0180C	OK720900-00-0180C_1	OK720900000180_00	Cimarron R.	11040002	29791	3/22/2004	2	404	2226	7.32	62.3	699.6	8.31	8.7	13.7	0.02	75.7	1505	0.626	0.02	0.006	0.115	654	10	0.04	0.646	0	2
1	SWT	SWT	Cimarron River	OK720900-00-0180C	OK720900-00-0180C_1	OK720900000180_00	Cimarron R.	11040002	29619	2/17/2004	2	425	3005	7.59	59.3	1042.3	7.83	5.2	21	0.015	99.7	2226	0.553	0.02	0.005	0.085	1074.3	10	0.035	0.573	0	2
1	SWT	SWT	Cimarron River	OK720900-00-0180C	OK720900-00-0180C_1	OK720900000180_00	Cimarron R.	11040002	29426	1/12/2004	2	410	2770	5.37	39.8	906.6	7.69	3.3	10.4	0.015	92.2	1927	0.467	0.02	0.02	0.115	1030.3	10	0.035	0.487	0	2
1	SWT	SWT	Cimarron River	OK720900-00-0180C	OK720900-00-0180C_1	OK720900000180_00	Cimarron R.	11040002	28574	12/8/2003	2	459	2639	3.53	26.8	848.5	7.55	4	12	0.275	92.2	1877	1.103	0.34	0.027	0.148	807.2	10	0.615	1.443	0	2
1	SWT	SWT	Cimarron River	OK720900-00-0180C	OK720900-00-0180C_1	OK720900000180_00	Cimarron R.	11040002	28414	10/27/2003	2	450	2163	3.97	31.7	765.8	7.64	5.7	1.52	0.015	65.8	1426	0.321	0.02	0.015	0.064	628	10	0.035	0.341	0	2
1	SWT	SWT	Cimarron River	OK720900-00-0180C	OK720900-00-0180C_1	OK720900000180_00	Cimarron R.	11040002	28243	9/15/2003	2	388	2336	3.45	33.9	679.8	7.66	14.3	7.12	0.016	68.9	1403	0.505	0.02	0.005	0.081	629.7	21	0.036	0.525	0	2
1	SWT	SWT	Cimarron River	OK720900-00-0180C	OK720900-00-0180C_1	OK720900000180_00	Cimarron R.	11040002	28185	8/28/2003	2	NA	NA	0.57	6.3	NA	8.03	20.3	NA	NA	NA	NA	NA	NA	NA	NA	NA	NA	NA	NA	0	2
1	SWT	SWT	Cimarron River	OK720900-00-0180C	OK720900-00-0180C_1	OK720900000180_00	Cimarron R.	11040002	28120	8/18/2003	2	260	1400	1.82	20	354.3	7.76	20.3	32.9	0.026	42.9	822	1.122	0.08	0.013	0.145	369	36	0.106	1.202	0	2
1	SWT	SWT	Cimarron River	OK720900-00-0180C	OK720900-00-0180C_1	OK720900000180_00	Cimarron R.	11040002	27822	7/14/2003	2	304	1524	2.39	26.5	550.4	7.98	21.8	9.55	0.028	62.1	1265	0.528	0.09	0.012	0.084	638.2	10	0.118	0.618	0	2
1	SWT	SWT	Cimarron River	OK720900-00-0180C	OK720900-00-0180C_1	OK720900000180_00	Cimarron R.	11040002	27692	6/9/2003	2	277	1689	4.57	49.8	414.1	7.64	19.4	35.5	0.015	45.7	1148	0.539	0.02	0.019	0.13	508.1	24	0.035	0.559	1.339	6
1	SWT	SWT	Cimarron River	OK720900-00-0180C	OK720900-00-0180C_1	OK720900000180_00	Cimarron R.	11040002	27439	4/28/2003	2	375	2533	6.47	66.8	876.6	7.99	10.9	30.4	0.015	89.9	1971	0.489	0.18	0.013	0.097	962.6	20	0.195	0.669	0	3
1	SWT	SWT	Cimarron River	OK720900-00-0180C	OK720900-00-0180C_1	OK720900000180_00	Cimarron R.	11040002	27335	3/31/2003	2	345	2565	8.59	NA	833.5	8.11	8.6	12.8	0.015	89	1883	0.169	0.12	0.005	0.03	935.6	10	0.135	0.289	0.169	5
1	SWT	SWT	Cimarron River	OK720900-00-0180C	OK720900-00-0180C_1	OK720900000180_00	Cimarron R.	11040002	26781	2/18/2003	2	367	2249	9.43	89	760.9	8.16	6	8.52	0.015	70.3	1516	0.11	0.08	0.005	0.005	715.3	11	0.095	0.19	0.008	4
1	SWT	SWT	Cimarron River	OK720900-00-0180C	OK720900-00-0180C_1	OK720900000180_00	Cimarron R.	11040002	26695	1/14/2003	2	348	1627	8.9	79	648	7.9	4.5	8.23	0.015	59.1	1430	0.277	0.11	0.006	0.015	628.7	10	0.125	0.387	0.047	5
1	SWT	SWT	Cimarron River	OK720900-00-0180C	OK720900-00-0180C_1	OK720900000180_00	Cimarron R.	11040002	26217	12/2/2002	2	327	1443	9.24	82	465.9	8.03	4.2	6.82	0.02	47.8	1172	0.235	0.13	0.012	0.04	485.72	10	0.15	0.365	0.1	4
1	SWT	SWT	Cimarron River	OK720900-00-0180C	OK720900-00-0180C_1	OK720900000180_00	Cimarron R.	11040002	26078	11/4/2002	2	278	1172	10.23	96	365.3	8.17	6.7	28.7	0.015	29.16	735	0.361	0.58	0.023	0.045	307.3	29	0.595	0.941	0.067	4
1	SWT	SWT	Cimarron River	OK720900-00-0180C	OK720900-00-0180C_1	OK720900000180_00	Cimarron R.	11040002	25878	9/30/2002	2	248	1189	5.03	58	375.4	7.94	15.6	26.7	0.038	25.89	751	0.185	0.58	0.032	0.047	318.5	18	0.618	0.765	0.108	4
1	SWT	SWT	Cimarron River	OK720900-00-0180C	OK720900-00-0180C_1	OK720900000180_00	Cimarron R.	11040002	25714	8/26/2002	2	175	898	2.6	35	290	8.08	22.3	33	0.178	28.93	549	1.107	0.47	0.005	0.059	205.5	26	0.648	1.577	0	2
1	SWT	SWT	Cimarron River	OK720900-00-0180C	OK720900-00-0180C_1	OK720900000180_00	Cimarron R.	11040002	25513	7/22/2002	2	253	1593	9.69	142	518.5	8.21	27.5	12.4	0.299	53.8	1134	1.027	0.55	0.028	0.04	557.3	10	0.849	1.577	0.013	4
1	SWT	SWT	Cimarron River	OK720900-00-0180C	OK720900-00-0180C_1	OK720900000180_00	Cimarron R.	11040002	25563	6/4/2002	2	387	1518	3.33	NA	NA	8.11	18	5.64	NA	NA	NA	NA	NA	NA	NA	NA	NA	NA	NA	0	2
2	SWT	SWT	Cimarron River	OK620930-00-0010T	OK620930-00-0010T_2	OK620930000010_00	Cimarron R.	11040006	43307	4/6/2009	2	224	2144	10.58	102	470	8.52	13.7	4.45	0.017	1281.8	2643	0.71	1.48	0.122	0.279	197.3	10	1.497	2.19	33.857	5
2	SWT	SWT	Cimarron River	OK620930-00-0010T	OK620930-00-0010T_2	OK620930000010_00	Cimarron R.	11040006	43060	3/9/2009	2	225	2098	9.09	90.3	485	8.59	15	7.45	0.015	1366.7	2607	0.46	1.13	0.171	0.231	197.6	18	1.145	1.59	33.909	5
2	SWT	SWT	Cimarron River	OK620930-00-0010T	OK620930-00-0010T_2	OK620930000010_00	Cimarron R.	11040006	42795	2/2/2009	2	221	1674	12.42	104.3	405	8.37	7.8	4.88	0.015	1887.8	2603	0.36	1.78	0.223	0.242	296.9	10	1.795	2.14	0	5
2	SWT	SWT	Cimarron River	OK620930-00-0010T	OK620930-00-0010T_2	OK620930000010_00	Cimarron R.	11040006	42001	11/3/2008	2	245	3044	10.38	110.5	470	8.52	18.4	2.87	0.015	1235.3	2749	0.4	0.02	0.144	0.173	255	10	0.035	0.42	32.255	5
2	SWT	SWT	Cimarron River	OK620930-00-0010T	OK620930-00-0010T_2	OK620930000010_00	Cimarron R.	11040006	41589	9/29/2008	2	238	3786	8.99	108.1	425	8.52	24.6	13.4	0.015	1293.9	2781	0.37	1.28	0.188	0.236	175.4	30	1.295	1.65	20	4
2	SWT	SWT	Cimarron River	OK620930-00-0010T	OK620930-00-0010T_2	OK620930000010_00	Cimarron R.	11040006	41248	8/25/2008	2	249	4890	7.81	102.5	450	8.31	29.5	19.6	0.16	1320.8	2712	0.41	0.3	0.177	0.265	221.7	38	0.46	0.71	28.135	5
2	SWT	SWT	Cimarron River	OK620930-00-0010T	OK620930-00-0010T_2	OK620930000010_00	Cimarron R.	11040006	40938	7/21/2008	2	139	4870	9.3	129.2	295	8.96	33.3	47.6	0.015	1447.8	2706	1.99	0.02	0.041	0.497	229.5	160	0.035	2.01	11.906	5
2	SWT	SWT	Cimarron River	OK620930-00-0010T	OK620930-00-0010T_2	OK620930000010_00	Cimarron R.	11040006	40884	7/15/2008	2	NA	NA	NA	NA	NA	NA	NA	NA	NA	NA	NA	NA	NA	NA	NA	NA	NA	NA	NA	0	5
2	SWT	SWT	Cimarron River	OK620930-00-0010T	OK620930-00-0010T_2	OK620930000010_00	Cimarron R.	11040006	40501	6/16/2008	2	170	5050	9.7	116.6	432	8.9	24.7	52.2	0.015	1481.2	2814	2.18	0.02	0.062	0.567	241.1	114	0.035	2.2	14.959	5
2	SWT	SWT	Cimarron River	OK620930-00-0010T	OK620930-00-0010T_2	OK620930000010_00	Cimarron R.	11040006	40253	5/12/2008	2	249	4795	9.11	107.5	511.6	8.42	23.6	16.6	0.015	1201.3	2765	0.61	0.14	0.347	0.379	254.9	39	0.155	0.75	56.419	5
2	SWT	SWT	Cimarron River	OK620930-00-0010T	OK620930-00-0010T_2	OK620930000010_00	Cimarron R.	11040006	40046	4/14/2008	2	240	3605	10.22	111.1	483	8.5	19.4	11	0.015	1065.7	2525	0.42	0.81	0.308	0.343	183	33	0.825	1.23	35.457	5
2	SWT	SWT	Cimarron River	OK620930-00-0010T	OK620930-00-0010T_2	OK620930000010_00	Cimarron R.	11040006	39724	3/10/2008	2	222	3297	10.62	109.9	478.3	8.6	17	6.06	0.015	1328.9	2556	0.23	1.93	0.483	0.488	205.8	20	1.945	2.16	34.012	5
2	SWT	SWT	Cimarron River	OK620930-00-0010T	OK620930-00-0010T_2	OK620930000010_00	Cimarron R.	11040006	39457	2/4/2008	2	220	2850	11.24	107.3	454.2	8.51	13.2	5.36	0.015	1079.1	2558	0.35	3.09	0.715	0.725	181.6	17	3.105	3.44	34.381	5
2	SWT	SWT	Cimarron River	OK620930-00-0010T	OK620930-00-0010T_2	OK620930000010_00	Cimarron R.	11040006	39122	1/7/2008	2	223	3352	10.89	100.3	464.8	8.47	11.6	7.55	0.132	1061.5	2461	0.53	3.89	0.952	0.914	233.9	16	4.022	4.42	40.262	5
2	SWT	SWT	Cimarron River	OK620930-00-0010T	OK620930-00-0010T_2	OK620930000010_00	Cimarron R.	11040006	38623	11/26/2007	2	241	4158	9.73	78.8	480.9	8.59	6.3	15.8	0.015	1275	2518	0.66	3.35	0.971	0.997	189.4	24	3.365	4.01	37.497	5
2	SWT	SWT	Cimarron River	OK620930-00-0010T	OK620930-00-0010T_2	OK620930000010_00	Cimarron R.	11040006	38466	10/22/2007	2	243	4888	10.94	107.5	487.6	8.68	14.5	16.5	0.015	1193.6	2688	0.58	2.47	0.537	0.547	180.1	29	2.485	3.05	23.594	5
2	SWT	SWT	Cimarron River	OK620930-00-0010T	OK620930-00-0010T_2	OK620930000010_00	Cimarron R.	11040006	38300	9/10/2007	2	232	4798	9.15	98.5	461.4	8.61	19	33.1	0.015	1065	2578	1.86	0.86	0.309	0.514	171	654	0.875	2.72	31.433	5
2	SWT	SWT	Cimarron River	OK620930-00-0010T	OK620930-00-0010T_2	OK620930000010_00	Cimarron R.	11040006	38759	9/7/2007	2	170	488	6.54	74.7	NA	8.35	21.9	34.1	NA	NA	NA	NA	NA	NA	NA	NA	NA	NA	NA	12.867	4
2	SWT	SWT	Cimarron River	OK620930-00-0010T	OK620930-00-0010T_2	OK620930000010_00	Cimarron R.	11040006	37975	8/6/2007	2	246	4880	9.07	128.6	471.4	8.72	34	28.5	0.015	1096.6	2707	1.32	1.24	0.672	0.813	197.9	74	1.255	2.56	15.922	4
2	SWT	SWT	Cimarron River	OK620930-00-0010T	OK620930-00-0010T_2	OK620930000010_00	Cimarron R.	11040006	37727	7/9/2007	2	288	4670	8.22	115.1	460.8	8.62	32.9	24.6	0.015	1105.7	2658	1.29	1.57	1.007	1.018	188.3	64	1.585	2.86	17.578	5
2	SWT	SWT	Cimarron River	OK620930-00-0010T	OK620930-00-0010T_2	OK620930000010_00	Cimarron R.	11040006	37296	6/25/2007	2	NA	NA	NA	NA	NA	NA	NA	NA	NA	NA	NA	NA	NA	NA	NA	NA	NA	NA	NA	0	5
2	SWT	SWT	Cimarron River	OK620930-00-0010T	OK620930-00-0010T_2	OK620930000010_00	Cimarron R.	11040006	37191	6/4/2007	2	242	4513	7.86	107.3	427.1	8.39	31.8	27.4	0.015	1073.3	2486	0.65	0.11	0.326	0.366	184.7	52	0.125	0.76	34.613	6
2	SWT	SWT	Cimarron River	OK620930-00-0010T	OK620930-00-0010T_2	OK620930000010_00	Cimarron R.	11040006	42383	12/29/2006	2	212	1460	11.86	101.4	470	8.36	8.5	4.81	0.015	1348.8	2606	0.46	2.08	0.199	0.236	274.1	10	2.095	2.54	31.451	5
1	SWT	SWT	Cimarron River	OK620930-00-0010T	OK620930-00-0010T_1	OK620930000010_00	Cimarron R.	11040006	30363	6/7/2004	2	149	4780	9.3	128.5	376.9	8.76	32.5	41.3	0.015	1249.6	2634	1.94	0.02	0.11	0.405	195.4	122	0.035	1.96	24.086	5
1	SWT	SWT	Cimarron River	OK620930-00-0010T	OK620930-00-0010T_1	OK620930000010_00	Cimarron R.	11040006	30067	4/19/2004	2	225	3962	9.3	110.1	468.4	8.51	23.8	17.9	0.028	1121.1	2368	1.028	0.44	0.316	0.444	198.6	43	0.468	1.468	33.965	5
1	SWT	SWT	Cimarron River	OK620930-00-0010T	OK620930-00-0010T_1	OK620930000010_00	Cimarron R.	11040006	29794	3/22/2004	2	222	4766	10.85	115.7	467.3	8.59	18.4	11.6	0.019	1093	2542	0.743	0.53	0.359	0.541	197.2	22	0.549	1.273	37.199	5
1	SWT	SWT	Cimarron River	OK620930-00-0010T	OK620930-00-0010T_1	OK620930000010_00	Cimarron R.	11040006	29622	2/17/2004	2	209	4101	12.28	113.3	444.2	8.46	11.7	11.5	0.024	1022.2	2440	0.467	3.17	0.439	0.542	193.1	13	3.194	3.637	39.906	5
1	SWT	SWT	Cimarron River	OK620930-00-0010T	OK620930-00-0010T_1	OK620930000010_00	Cimarron R.	11040006	29429	1/12/2004	2	228	4454	11.81	96.9	560.5	8.55	6.8	15.8	0.018	1147.5	2377	0.385	3.15	0.444	0.476	200.1	21	3.168	3.535	37.644	5
1	SWT	SWT	Cimarron River	OK620930-00-0010T	OK620930-00-0010T_1	OK620930000010_00	Cimarron R.	11040006	28578	12/8/2003	2	223	4613	11.2	96.8	442.5	8.51	8.9	21	0.016	1061.8	2350	0.506	5.05	0.666	0.824	193.2	23	5.066	5.556	0	5
1	SWT	SWT	Cimarron River	OK620930-00-0010T	OK620930-00-0010T_1	OK620930000010_00	Cimarron R.	11040006	28417	10/27/2003	2	229	4649	9.8	101.6	449.3	8.65	17.1	28.2	0.029	1128.1	709	0.9	2.9	0.402	0.496	193.2	10	2.929	3.8	29.189	5
1	SWT	SWT	Cimarron River	OK620930-00-0010T	OK620930-00-0010T_1	OK620930000010_00	Cimarron R.	11040006	28246	9/15/2003	2	235	4597	8.98	110.3	460.3	8.61	25.8	21.1	0.015	1202.6	2463	1.15	1.73	0.007	0.304	194.8	89	1.745	2.88	22.89	5
1	SWT	SWT	Cimarron River	OK620930-00-0010T	OK620930-00-0010T_1	OK620930000010_00	Cimarron R.	11040006	28124	8/18/2003	2	189	4700	9.22	123.9	427.4	8.68	30.9	18.1	0.019	1244.9	2585	2.085	0.49	0.052	0.267	199.6	42	0.509	2.575	8.765	4
1	SWT	SWT	Cimarron River	OK620930-00-0010T	OK620930-00-0010T_1	OK620930000010_00	Cimarron R.	11040006	27826	7/14/2003	2	222	4327	8.96	128.6	461.4	8.69	34.8	55.7	0.015	1088.5	2348	1.161	0.07	0.123	0.335	214.5	68	0.085	1.231	17.278	5
1	SWT	SWT	Cimarron River	OK620930-00-0010T	OK620930-00-0010T_1	OK620930000010_00	Cimarron R.	11040006	27696	6/9/2003	2	254	4285	8.03	104	462.1	8.44	28.7	33.3	0.019	1043.1	2295	0.672	0.37	0.242	0.367	193.4	47	0.389	1.042	46.109	5
1	SWT	SWT	Cimarron River	OK620930-00-0010T	OK620930-00-0010T_1	OK620930000010_00	Cimarron R.	11040006	27442	4/28/2003	2	235	4424	10.02	109.8	458.5	8.56	19.7	14.2	0.021	1147.9	2506	0.619	0.18	0.235	0.338	200	18	0.201	0.799	33.832	6
1	SWT	SWT	Cimarron River	OK620930-00-0010T	OK620930-00-0010T_1	OK620930000010_00	Cimarron R.	11040006	27339	3/31/2003	2	231	4703	10.27	NA	454.1	8.73	21.1	10.8	0.015	1264.7	2525	0.36	0.51	0.343	0.462	204.5	25	0.525	0.87	33.653	5
1	SWT	SWT	Cimarron River	OK620930-00-0010T	OK620930-00-0010T_1	OK620930000010_00	Cimarron R.	11040006	26784	2/18/2003	2	207	4655	11	96	455.7	8.6	6.9	9.26	0.015	1164.6	2425	0.437	2.48	0.528	0.556	184.1	10	2.495	2.917	34.666	5
1	SWT	SWT	Cimarron River	OK620930-00-0010T	OK620930-00-0010T_1	OK620930000010_00	Cimarron R.	11040006	26699	1/14/2003	2	216	4732	11.77	103	454.3	8.66	6.1	11.7	0.015	1209.8	2509	0.427	3.01	0.507	0.527	206.8	15	3.025	3.437	36.153	6
1	SWT	SWT	Cimarron River	OK620930-00-0010T	OK620930-00-0010T_1	OK620930000010_00	Cimarron R.	11040006	26220	12/2/2002	2	223	4530	11.58	111	458.2	8.7	10.7	10.8	0.026	1208.8	2487	0.544	2.63	0.504	0.591	198.22	14	2.656	3.174	32.05	5
1	SWT	SWT	Cimarron River	OK620930-00-0010T	OK620930-00-0010T_1	OK620930000010_00	Cimarron R.	11040006	26076	11/4/2002	2	224	4926	11.46	97	487.4	8.6	5.4	12	0.015	1259.7	2621	0.536	3.28	0.75	0.75	196.2	25	3.295	3.816	31.502	5
1	SWT	SWT	Cimarron River	OK620930-00-0010T	OK620930-00-0010T_1	OK620930000010_00	Cimarron R.	11040006	25882	9/30/2002	2	210	4780	8.98	122	432.9	8.72	27.8	13.7	0.034	1345.9	2520	0.47	1.45	0.153	0.192	192.9	27	1.484	1.92	21.483	5
1	SWT	SWT	Cimarron River	OK620930-00-0010T	OK620930-00-0010T_1	OK620930000010_00	Cimarron R.	11040006	25717	8/26/2002	2	190	2170	8.68	129	449.5	8.61	32.2	21.5	0.069	1374	2787	0.708	0.67	0.005	0.156	197	34	0.739	1.378	20.644	5
1	SWT	SWT	Cimarron River	OK620930-00-0010T	OK620930-00-0010T_1	OK620930000010_00	Cimarron R.	11040006	25512	7/22/2002	2	172	5150	9.03	134	414.2	8.8	32.1	14.6	0.232	1450	2714	1.388	0.01	0.112	0.134	201.2	36	0.242	1.398	13.719	4
1	SWT	SWT	Cimarron River	OK620930-00-0010T	OK620930-00-0010T_1	OK620930000010_00	Cimarron R.	11040006	25567	6/5/2002	2	237	4007	8.01	NA	NA	8.42	21.2	24.3	NA	NA	NA	NA	NA	NA	NA	NA	NA	NA	NA	29.418	5
3	SWT	SWT	Crooked Creek	OK620930-00-0100G	OK620930-00-0100G_3	OK620930000100_00	Cimarron R.	11040007	53556	5/6/2014	2	75	5085	2.5	27	510	7.51	18	0.71	NA	1474.9	2800	0.49	0.02	0.005	0.018	198.1	10	0.02	0.51	0.1	3
3	SWT	SWT	Crooked Creek	OK620930-00-0100G	OK620930-00-0100G_3	OK620930000100_00	Cimarron R.	11040007	53259	4/1/2014	2	20	5177	7.07	64	675	7.47	10.6	1.62	NA	1455.5	2900	0.37	0.02	0.005	0.02	201.1	10	0.02	0.39	0.2	3
3	SWT	SWT	Crooked Creek	OK620930-00-0100G	OK620930-00-0100G_3	OK620930000100_00	Cimarron R.	11040007	53172	2/25/2014	2	215	3538	10.35	78	565	8.06	3.2	1.64	NA	1374	2800	0.33	0.02	0.005	0.017	203.4	10	0.02	0.35	0.1	3
3	SWT	SWT	Crooked Creek	OK620930-00-0100G	OK620930-00-0100G_3	OK620930000100_00	Cimarron R.	11040007	53092	1/22/2014	2	259	5154	11.21	80.1	630	7.88	0.6	1.87	NA	1364.4	2800	0.18	0.02	0.005	0.016	202.6	10	0.02	0.2	0.1	3
3	SWT	SWT	Crooked Creek	OK620930-00-0100G	OK620930-00-0100G_3	OK620930000100_00	Cimarron R.	11040007	52995	12/31/2013	2	246	5307	12.1	83.9	850	7.84	-0.2	1.73	NA	1449.1	2900	0.33	0.02	0.005	0.012	217.8	10	0.02	0.35	0.1	3
3	SWT	SWT	Crooked Creek	OK620930-00-0100G	OK620930-00-0100G_3	OK620930000100_00	Cimarron R.	11040007	52740	10/29/2013	2	70	152	7.2	70.2	54	8.35	14.2	1000	NA	16.2	170	3.37	0.46	0.427	0.779	11.6	800	0.46	3.83	0	9
3	SWT	SWT	Crooked Creek	OK620930-00-0100G	OK620930-00-0100G_3	OK620930000100_00	Cimarron R.	11040007	52843	9/24/2013	2	247	4769	8	100.4	NA	8.38	22.6	1.18	NA	1398.6	2700	0.52	0.02	0.033	0.047	240.3	10	0.02	0.54	0.007	4
3	SWT	SWT	Crooked Creek	OK620930-00-0100G	OK620930-00-0100G_3	OK620930000100_00	Cimarron R.	11040007	52610	8/20/2013	2	261	4379	1.13	13	NA	7.51	21.8	1.19	0.015	1215.1	2560	0.5	0.02	0.016	0.031	178.2	10	0.035	0.52	0	2
3	SWT	SWT	Crooked Creek	OK620930-00-0100G	OK620930-00-0100G_3	OK620930000100_00	Cimarron R.	11040007	52249	7/16/2013	2	252	4566	2.9	32.9	580	7.59	20.7	2.56	0.015	1288	2680	0.59	0.02	0.008	0.028	218.8	10	0.035	0.61	0	2
3	SWT	SWT	Crooked Creek	OK620930-00-0100G	OK620930-00-0100G_3	OK620930000100_00	Cimarron R.	11040007	52028	6/18/2013	2	NA	NA	NA	NA	NA	NA	NA	NA	NA	NA	NA	NA	NA	NA	NA	NA	NA	NA	NA	0	3
3	SWT	SWT	Crooked Creek	OK620930-00-0100G	OK620930-00-0100G_3	OK620930000100_00	Cimarron R.	11040007	51996	6/11/2013	2	198	4762	1.9	22.1	340	7.54	22.2	0.6	0.015	1428.1	2700	0.77	0.02	0.005	0.018	185.1	10	0.035	0.79	0	3
3	SWT	SWT	Crooked Creek	OK620930-00-0100G	OK620930-00-0100G_3	OK620930000100_00	Cimarron R.	11040007	51837	5/7/2013	2	197	5200	3.87	40.1	610	7.66	16.3	1.33	NA	1516.7	2720	0.34	0.02	0.005	0.021	214	10	0.02	0.36	0.2	3
3	SWT	SWT	Crooked Creek	OK620930-00-0100G	OK620930-00-0100G_3	OK620930000100_00	Cimarron R.	11040007	51619	4/2/2013	2	240	5273	9.16	75.6	640	8.05	6.3	1.83	NA	1497	3080	0.33	0.02	0.005	0.018	218.5	10	0.02	0.35	0	3
3	SWT	SWT	Crooked Creek	OK620930-00-0100G	OK620930-00-0100G_3	OK620930000100_00	Cimarron R.	11040007	51559	3/5/2013	2	230	5140	9.7	77.1	760	8.22	4.9	1.38	NA	1478.1	2767	0.28	0.02	0.005	0.019	223.1	10	0.02	0.3	0	3
3	SWT	SWT	Crooked Creek	OK620930-00-0100G	OK620930-00-0100G_3	OK620930000100_00	Cimarron R.	11040007	51356	1/29/2013	2	215	5081	7.59	64.6	950	8.06	7.6	2.05	NA	1489.9	2740	0.38	0.02	0.006	0.018	252.4	10	0.02	0.4	0.1	3
3	SWT	SWT	Crooked Creek	OK620930-00-0100G	OK620930-00-0100G_3	OK620930000100_00	Cimarron R.	11040007	50745	8/28/2012	2	93	15639	4.69	55.1	1024	8.23	20.6	21	0.364	5025.4	9960	7.13	1.01	0.023	0.288	872	47	1.374	8.14	0	2
3	SWT	SWT	Crooked Creek	OK620930-00-0100G	OK620930-00-0100G_3	OK620930000100_00	Cimarron R.	11040007	50545	7/31/2012	2	232	11199	1.31	15.6	780	7.48	23.8	33.9	0.476	4094.8	7440	9.02	0.48	0.048	0.385	398.2	80	0.956	9.5	0	2
3	SWT	SWT	Crooked Creek	OK620930-00-0100G	OK620930-00-0100G_3	OK620930000100_00	Cimarron R.	11040007	50241	6/18/2012	2	260	4749	5.53	64.3	700	7.52	23	1.52	0.015	1265.8	2659	0.64	0.02	0.005	0.021	220.9	10	0.035	0.66	0	2
3	SWT	SWT	Crooked Creek	OK620930-00-0100G	OK620930-00-0100G_3	OK620930000100_00	Cimarron R.	11040007	50307	6/6/2012	2	144	3963	10.2	122.9	650	7.67	25.9	1.63	NA	NA	NA	NA	NA	NA	NA	NA	NA	NA	NA	0	2
3	SWT	SWT	Crooked Creek	OK620930-00-0100G	OK620930-00-0100G_3	OK620930000100_00	Cimarron R.	11040007	50077	5/15/2012	2	182	4595	NA	NA	980	NA	NA	0.52	NA	NA	NA	NA	NA	NA	NA	NA	NA	NA	NA	0	3
2	SWT	SWT	Crooked Creek	OK620930-00-0100G	OK620930-00-0100G_2	OK620930000100_00	Cimarron R.	11040007	43308	4/6/2009	2	219	2449	10.97	104.3	455	8.43	13.1	0.97	0.015	1227.2	2423	0.67	0.02	0.01	0.096	165.3	10	0.035	0.69	5.909	6
2	SWT	SWT	Crooked Creek	OK620930-00-0100G	OK620930-00-0100G_2	OK620930000100_00	Cimarron R.	11040007	43061	3/9/2009	2	215	2449	13.26	130.5	455	8.44	14.6	1.55	0.015	1400.2	2551	0.25	0.02	0.005	0.058	186.9	10	0.035	0.27	2.701	5
2	SWT	SWT	Crooked Creek	OK620930-00-0100G	OK620930-00-0100G_2	OK620930000100_00	Cimarron R.	11040007	42796	2/2/2009	2	214	2142	13.3	109.6	465	8.38	7	1.96	0.015	1881.3	2559	0.25	0.02	0.009	0.017	295.8	10	0.035	0.27	0	5
2	SWT	SWT	Crooked Creek	OK620930-00-0100G	OK620930-00-0100G_2	OK620930000100_00	Cimarron R.	11040007	42384	12/29/2008	2	231	2007	12.69	103.9	480	8.3	6.8	1.97	0.015	1441.1	2509	0.38	0.31	0.01	0.017	277.3	10	0.325	0.69	7.264	5
2	SWT	SWT	Crooked Creek	OK620930-00-0100G	OK620930-00-0100G_2	OK620930000100_00	Cimarron R.	11040007	42002	11/3/2008	2	231	3330	11.17	116.9	510	8.15	17.6	5.42	0.015	1220.1	2533	0.37	0.02	0.012	0.025	244.5	10	0.035	0.39	0	2
2	SWT	SWT	Crooked Creek	OK620930-00-0100G	OK620930-00-0100G_2	OK620930000100_00	Cimarron R.	11040007	41590	9/29/2008	2	212	4053	7.73	92.8	465	8.35	24.6	7.51	0.015	1134.1	2630	0.15	0.02	0.012	0.037	231.9	10	0.035	0.17	0	4
2	SWT	SWT	Crooked Creek	OK620930-00-0100G	OK620930-00-0100G_2	OK620930000100_00	Cimarron R.	11040007	41249	8/25/2008	2	192	4000	7.33	92.1	388	8.03	27.1	23.3	0.015	1250.1	2212	0.23	0.02	0.037	0.085	164.3	33	0.035	0.25	10.619	7
2	SWT	SWT	Crooked Creek	OK620930-00-0100G	OK620930-00-0100G_2	OK620930000100_00	Cimarron R.	11040007	40939	7/21/2008	2	183	4448	5	70.9	405	8.42	34	19.1	0.015	1396.7	2504	0.9	0.02	0.015	0.106	179.6	32	0.035	0.92	1	3
2	SWT	SWT	Crooked Creek	OK620930-00-0100G	OK620930-00-0100G_2	OK620930000100_00	Cimarron R.	11040007	40885	7/15/2008	2	NA	NA	NA	NA	NA	NA	NA	NA	NA	NA	NA	NA	NA	NA	NA	NA	NA	NA	NA	0	4
2	SWT	SWT	Crooked Creek	OK620930-00-0100G	OK620930-00-0100G_2	OK620930000100_00	Cimarron R.	11040007	40502	6/16/2008	2	210	4408	9.6	115.3	392	8.14	24.4	12	0.015	1367.5	2477	1.71	0.02	0.181	0.376	237.9	25	0.035	1.73	1	3
2	SWT	SWT	Crooked Creek	OK620930-00-0100G	OK620930-00-0100G_2	OK620930000100_00	Cimarron R.	11040007	40254	5/12/2008	2	224	4531	9.15	109.2	522.7	8.29	24.2	5.37	0.015	1247	2527	0.26	0.02	0.01	0.02	252.8	10	0.035	0.28	11.826	5
2	SWT	SWT	Crooked Creek	OK620930-00-0100G	OK620930-00-0100G_2	OK620930000100_00	Cimarron R.	11040007	40047	4/14/2008	2	211	4150	12.62	138	472.2	8.4	19.7	4.81	0.015	1235.1	2605	0.29	0.07	0.009	0.017	188.4	13	0.085	0.36	4.909	5
2	SWT	SWT	Crooked Creek	OK620930-00-0100G	OK620930-00-0100G_2	OK620930000100_00	Cimarron R.	11040007	39725	3/10/2008	2	214	4108	10.73	111.1	466.4	8.41	17.1	13.7	0.015	1166.4	2605	0.15	0.18	0.017	0.036	201.6	21	0.195	0.33	7.072	5
2	SWT	SWT	Crooked Creek	OK620930-00-0100G	OK620930-00-0100G_2	OK620930000100_00	Cimarron R.	11040007	39458	2/4/2008	2	215	3675	11.85	113.3	466.1	8.46	13.2	10.5	0.015	1602	2681	0.16	0.43	0.011	0.027	194.4	16	0.445	0.59	6.872	5
2	SWT	SWT	Crooked Creek	OK620930-00-0100G	OK620930-00-0100G_2	OK620930000100_00	Cimarron R.	11040007	39123	1/7/2008	2	216	4061	7.81	70.6	489.1	8.24	10.8	11.6	0.015	1486.5	2629	0.38	0.78	0.005	0.04	276.4	15	0.795	1.16	16.706	4
2	SWT	SWT	Crooked Creek	OK620930-00-0100G	OK620930-00-0100G_2	OK620930000100_00	Cimarron R.	11040007	38622	11/26/2007	2	222	3529	12.68	93.9	525.1	8.3	3.1	9.95	0.015	1352.7	2647	0.33	0.19	0.013	0.017	172.3	10	0.205	0.52	1	3
2	SWT	SWT	Crooked Creek	OK620930-00-0100G	OK620930-00-0100G_2	OK620930000100_00	Cimarron R.	11040007	38467	10/22/2007	2	222	4299	11.31	112.6	517	8.39	15.3	3.43	0.015	1247.5	2611	0.2	0.38	0.005	0.024	201.7	10	0.395	0.58	0	2
2	SWT	SWT	Crooked Creek	OK620930-00-0100G	OK620930-00-0100G_2	OK620930000100_00	Cimarron R.	11040007	38301	9/10/2007	2	236	3866	8.69	93.2	480.8	8.11	18.8	4.85	0.015	959.9	2100	0.3	0.17	0.025	0.032	184.4	10	0.185	0.47	0.5	3
2	SWT	SWT	Crooked Creek	OK620930-00-0100G	OK620930-00-0100G_2	OK620930000100_00	Cimarron R.	11040007	37976	8/6/2007	2	195	4457	8.79	125.7	463.3	8.34	34.6	55.2	0.015	118.3	2481	0.98	0.02	0.045	0.141	181.1	84	0.035	1	2.729	4
2	SWT	SWT	Crooked Creek	OK620930-00-0100G	OK620930-00-0100G_2	OK620930000100_00	Cimarron R.	11040007	38089	8/2/2007	2	202	4398	7.09	82.4	NA	7.94	22.9	66.3	NA	NA	NA	NA	NA	NA	NA	NA	NA	NA	NA	3.965	5
2	SWT	SWT	Crooked Creek	OK620930-00-0100G	OK620930-00-0100G_2	OK620930000100_00	Cimarron R.	11040007	37728	7/9/2007	2	219	4487	9.26	125.7	461.8	8.29	31.4	3.49	0.015	1084.2	2502	0.62	0.18	0.026	0.079	176.9	10	0.195	0.8	6.019	4
2	SWT	SWT	Crooked Creek	OK620930-00-0100G	OK620930-00-0100G_2	OK620930000100_00	Cimarron R.	11040007	37295	6/25/2007	2	NA	NA	NA	NA	NA	NA	NA	NA	NA	NA	NA	NA	NA	NA	NA	NA	NA	NA	NA	0	6
2	SWT	SWT	Crooked Creek	OK620930-00-0100G	OK620930-00-0100G_2	OK620930000100_00	Cimarron R.	11040007	37192	6/4/2007	2	178	4500	10.46	136.2	419.3	8.34	29	1.15	0.015	1121.6	2455	0.22	0.02	0.033	0.048	188.7	10	0.035	0.24	11.53	5
1	SWT	SWT	Crooked Creek	OK620930-00-0100G	OK620930-00-0100G_1	OK620930000100_00	Cimarron R.	11040007	30364	6/7/2004	2	192	4450	7.93	109.1	446.2	8.19	32.3	17	0.015	1080.1	2430	0.86	0.02	0.048	0.145	186	51	0.035	0.88	2.814	4
1	SWT	SWT	Crooked Creek	OK620930-00-0100G	OK620930-00-0100G_1	OK620930000100_00	Cimarron R.	11040007	30376	6/7/2004	2	199	1029	5.7	66	255.4	8.13	22.6	147	0.274	95.4	634	0.56	0.89	0.23	0.319	119.4	91	1.164	1.45	24.573	6
1	SWT	SWT	Crooked Creek	OK620930-00-0100G	OK620930-00-0100G_1	OK620930000100_00	Cimarron R.	11040007	30068	4/19/2004	2	170	4705	10.15	122	434.2	8.44	24.7	3.49	0.019	1115.3	2476	0.714	0.02	0.028	0.052	197.9	10	0.039	0.734	6.594	5
1	SWT	SWT	Crooked Creek	OK620930-00-0100G	OK620930-00-0100G_1	OK620930000100_00	Cimarron R.	11040007	30077	4/19/2004	2	222	1771	7.83	81.5	462.3	8.25	17.3	16.9	0.046	196.2	1061	1.151	0.81	0.033	0.084	243.3	10	0.856	1.961	8.76	5
1	SWT	SWT	Crooked Creek	OK620930-00-0100G	OK620930-00-0100G_1	OK620930000100_00	Cimarron R.	11040007	29795	3/22/2004	2	194	4821	11.12	117.8	469.9	8.39	18.1	6.34	0.015	1078.9	2579	0.235	0.02	0.005	0.081	198.7	11	0.035	0.255	7.795	5
1	SWT	SWT	Crooked Creek	OK620930-00-0100G	OK620930-00-0100G_1	OK620930000100_00	Cimarron R.	11040007	29804	3/22/2004	2	321	1078	11.35	100	516.2	8.61	9.7	20.2	0.015	306.9	1210	0.504	1.01	0.017	0.125	207.7	22	1.025	1.514	12.103	6
1	SWT	SWT	Crooked Creek	OK620930-00-0100G	OK620930-00-0100G_1	OK620930000100_00	Cimarron R.	11040007	29623	2/17/2004	2	212	4744	12.57	114	468.2	8.35	11	10.8	0.024	1152	2523	0.387	0.07	0.042	0.086	197.4	23	0.094	0.457	7.967	5
1	SWT	SWT	Crooked Creek	OK620930-00-0100G	OK620930-00-0100G_1	OK620930000100_00	Cimarron R.	11040007	29430	1/12/2004	2	222	4856	12.15	100.3	610.6	8.42	7.1	15.4	0.029	1250	2588	0.11	0.1	0.015	0.074	208.3	21	0.129	0.21	7.72	5
1	SWT	SWT	Crooked Creek	OK620930-00-0100G	OK620930-00-0100G_1	OK620930000100_00	Cimarron R.	11040007	28579	12/8/2003	2	221	4949	12.09	101.9	478.5	8.38	7.9	15.9	0.015	1238.4	2506	0.14	0.08	0.009	0.078	205.1	28	0.095	0.22	0	5
1	SWT	SWT	Crooked Creek	OK620930-00-0100G	OK620930-00-0100G_1	OK620930000100_00	Cimarron R.	11040007	28418	10/27/2003	2	218	4721	10.48	109.5	481.3	8.36	17.4	14.6	0.02	1216.9	2540	0.837	0.06	0.02	0.084	206.4	14	0.08	0.897	4.169	5
1	SWT	SWT	Crooked Creek	OK620930-00-0100G	OK620930-00-0100G_1	OK620930000100_00	Cimarron R.	11040007	28247	9/15/2003	2	206	4295	10.48	129.5	465.8	8.36	26.2	6.91	0.016	1161.3	2476	0.576	0.02	0.005	0.076	202.2	12	0.036	0.596	2.44	5
1	SWT	SWT	Crooked Creek	OK620930-00-0100G	OK620930-00-0100G_1	OK620930000100_00	Cimarron R.	11040007	28125	8/18/2003	2	204	4060	10.43	136.1	465.2	8.33	29.1	21.1	0.015	1051.6	2224	0.759	0.06	0.016	0.15	185.6	38	0.075	0.819	0.51	4
1	SWT	SWT	Crooked Creek	OK620930-00-0100G	OK620930-00-0100G_1	OK620930000100_00	Cimarron R.	11040007	27827	7/14/2003	2	220	4367	9.58	131.9	455.8	8.34	32.5	32.3	0.015	1210.2	2341	0.906	0.07	0.026	0.179	204	42	0.085	0.976	8.752	5
1	SWT	SWT	Crooked Creek	OK620930-00-0100G	OK620930-00-0100G_1	OK620930000100_00	Cimarron R.	11040007	27697	6/9/2003	2	244	4143	9.07	112.6	463.2	8.29	26.5	8.15	0.017	1045.1	2239	0.678	0.02	0.049	0.157	186.3	19	0.037	0.698	24.559	7
1	SWT	SWT	Crooked Creek	OK620930-00-0100G	OK620930-00-0100G_1	OK620930000100_00	Cimarron R.	11040007	27443	4/28/2003	2	180	4448	13.84	157.4	414.3	8.4	21.7	1.24	0.015	1209.8	2370	0.415	0.02	0.005	0.05	176.6	10	0.035	0.435	5.812	5
1	SWT	SWT	Crooked Creek	OK620930-00-0100G	OK620930-00-0100G_1	OK620930000100_00	Cimarron R.	11040007	27340	3/31/2003	2	180	4740	11.56	NA	433.7	8.45	20.7	1.51	0.015	1267.9	2529	0.128	0.09	0.005	0.016	188.1	10	0.105	0.218	6.997	6
1	SWT	SWT	Crooked Creek	OK620930-00-0100G	OK620930-00-0100G_1	OK620930000100_00	Cimarron R.	11040007	26785	2/18/2003	2	202	4604	11.71	112	460	8.49	10.2	2.27	0.015	1177.1	2462	0.11	0.07	0.005	0.006	185.7	10	0.085	0.18	7.461	6
1	SWT	SWT	Crooked Creek	OK620930-00-0100G	OK620930-00-0100G_1	OK620930000100_00	Cimarron R.	11040007	26630	1/21/2003	2	362	2022	12.2	NA	474.8	8.53	4.6	14.6	0.015	241.5	1211	0.6	2.54	0.005	0.044	284.6	16	2.555	3.14	4.531	5
1	SWT	SWT	Crooked Creek	OK620930-00-0100G	OK620930-00-0100G_1	OK620930000100_00	Cimarron R.	11040007	26700	1/14/2003	2	214	4813	11.89	106	481.4	8.51	7	2.06	0.015	1251.5	2562	0.256	0.05	0.005	0.005	190.4	10	0.065	0.306	7.929	6
1	SWT	SWT	Crooked Creek	OK620930-00-0100G	OK620930-00-0100G_1	OK620930000100_00	Cimarron R.	11040007	26251	12/9/2002	2	145	1285	12.41	102	495.5	8.15	4.8	8.85	0.017	252.44	1214	0.79	2.37	0.005	0.035	287	10	2.387	3.16	10.225	5
1	SWT	SWT	Crooked Creek	OK620930-00-0100G	OK620930-00-0100G_1	OK620930000100_00	Cimarron R.	11040007	26221	12/2/2002	2	226	4092	12.24	114	481.2	8.51	9.5	1.25	0.018	1234.2	2641	0.282	0.08	0.005	0.005	187.2	10	0.098	0.362	5.173	6
1	SWT	SWT	Crooked Creek	OK620930-00-0100G	OK620930-00-0100G_1	OK620930000100_00	Cimarron R.	11040007	26075	11/4/2002	2	227	4922	11.34	96	454.4	8.4	5.2	1.07	0.015	1373.8	2621	0.243	0.59	0.007	0.029	199.2	10	0.605	0.833	5.549	6
1	SWT	SWT	Crooked Creek	OK620930-00-0100G	OK620930-00-0100G_1	OK620930000100_00	Cimarron R.	11040007	25883	9/30/2002	2	194	4135	10.55	141	480.4	8.36	26.8	1.57	0.02	1301.5	2499	0.457	0.54	0.013	0.016	195.7	10	0.56	0.997	0.949	6
1	SWT	SWT	Crooked Creek	OK620930-00-0100G	OK620930-00-0100G_1	OK620930000100_00	Cimarron R.	11040007	25718	8/26/2002	2	167	4519	10.17	151	460.7	8.56	32.9	2.98	0.05	1188.8	2396	0.615	0.01	0.005	0.041	178.8	10	0.06	0.625	2.506	7
1	SWT	SWT	Crooked Creek	OK620930-00-0100G	OK620930-00-0100G_1	OK620930000100_00	Cimarron R.	11040007	25535	7/29/2002	2	167	548	6.15	79	140	7.62	25.4	695	0.695	45.92	365	2.539	1.12	0.288	0.316	52.13	10	1.815	3.659	43.781	7
1	SWT	SWT	Crooked Creek	OK620930-00-0100G	OK620930-00-0100G_1	OK620930000100_00	Cimarron R.	11040007	25511	7/22/2002	2	262	4141	9.8	136	472	8.2	28.2	6.22	0.146	1043.8	2249	0.604	0.01	0.048	0.054	186.9	10	0.156	0.614	0.105	4
1	SWT	SWT	Crooked Creek	OK620930-00-0100G	OK620930-00-0100G_1	OK620930000100_00	Cimarron R.	11040007	25568	6/5/2002	2	178	4428	10.98	NA	NA	8.42	28.6	2.65	NA	NA	NA	NA	NA	NA	NA	NA	NA	NA	NA	1.759	5
3	CGP	CGP	Doe Creek	CCA12-026	CCA12-026_3	OK620920020060_00	Cimarron R.	11050001	50115	5/21/2012	2	170	3555	10.04	116.4	2820	7.78	22.4	2.25	0.387	210.5	3419	1.73	0.02	0.085	0.11	2234.1	10	0.407	1.75	0	3
3	CGP	CGP	Sleeping Bear Creek	CCA12-030	CCA12-030_3	OK620920050030_00	Cimarron R.	11050001	50157	5/30/2012	2	199	1037	6.19	67.1	410	7.83	19.2	35.3	NA	NA	NA	NA	NA	NA	NA	NA	NA	NA	NA	0	5
3	CGP	CGP	Sleeping Bear Creek	CCA12-030	CCA12-030_3	OK620920050030_00	Cimarron R.	11050001	50116	5/21/2012	2	182	788	11.91	142.7	404	8.53	24.4	19	0.017	68.4	533	0.59	0.94	0.057	0.077	144.7	19	0.957	1.53	0.261	5
3	CGP	CGP	Cimarron River	CCA12-046	CCA12-046_3	OK620920010010_00	Cimarron R.	11050001	50156	5/29/2012	2	133	36620	7.83	102.9	1940	8.02	29.8	2.47	0.015	14567.5	24980	0.45	NA	0.005	0.013	1444.7	10	0.015	0.45	3.035	5
3	CGP	CGP	Traders Creek	CCA12-077	CCA12-077_3	OK620920020170_00	Cimarron R.	11050001	50158	5/30/2012	2	131	5760	8.47	99.4	2410	7.97	23.3	1.86	0.015	1263	4632	0.47	0.02	0.006	0.014	2187.4	10	0.035	0.49	1.585	5
4	CGP	CGP	Griever Creek	OK620920-01-0130G	OK620920-01-0130G_4	OK620920010130_00	Cimarron R.	11050001	61565	4/16/2019	2	NA	3690	10.56	115.6	NA	8.04	16.4	3.19	NA	194	3300	0.18	0.02	0.005	0.008	1770	10	0.02	0.2	0	5
4	CGP	CGP	Griever Creek	OK620920-01-0130G	OK620920-01-0130G_4	OK620920010130_00	Cimarron R.	11050001	61427	3/12/2019	2	254	3661	11.5	110.8	2220	8.05	11	3.64	NA	228	3200	0.34	0.02	0.006	0.012	1590	10	0.02	0.36	3.12	5
4	CGP	CGP	Griever Creek	OK620920-01-0130G	OK620920-01-0130G_4	OK620920010130_00	Cimarron R.	11050001	61714	2/5/2019	2	282	3770	11.01	93.3	2110	8.28	5.6	3.62	NA	201	3300	0.34	0.02	0.006	0.014	1810	10	0.02	0.36	3.22	5
4	CGP	CGP	Griever Creek	OK620920-01-0130G	OK620920-01-0130G_4	OK620920010130_00	Cimarron R.	11050001	61115	1/8/2019	2	271	3601	11.36	100.5	1990	8.21	8	18.6	NA	214	3200	0.35	0.02	0.014	0.024	2010	12	0.02	0.37	3.51	6
4	CGP	CGP	Griever Creek	OK620920-01-0130G	OK620920-01-0130G_4	OK620920010130_00	Cimarron R.	11050001	60994	11/27/2018	2	256	3851	12.25	102.6	2340	8.22	5.4	1.28	NA	257	3400	0.12	0.02	0.005	0.006	856	10	0.02	0.14	2.124	5
4	CGP	CGP	Griever Creek	OK620920-01-0130G	OK620920-01-0130G_4	OK620920010130_00	Cimarron R.	11050001	60872	10/22/2018	2	284	3460	10.61	101.3	3190	8.17	12.8	8.6	NA	191	3200	0.41	0.23	0.013	0.023	1770	10	0.23	0.64	5.025	6
4	CGP	CGP	Griever Creek	OK620920-01-0130G	OK620920-01-0130G_4	OK620920010130_00	Cimarron R.	11050001	60729	9/10/2018	2	167	3505	9.91	109.4	2460	7.78	19.8	33.7	0.015	253	3100	0.28	0.02	0.024	0.039	1700	30	0.035	0.3	0.903	6
4	CGP	CGP	Griever Creek	OK620920-01-0130G	OK620920-01-0130G_4	OK620920010130_00	Cimarron R.	11050001	60484	8/13/2018	2	116	3401	8.02	98.4	1920	8.05	25.3	44.9	0.015	246	3000	0.54	0.02	0.019	0.075	1720	35	0.035	0.56	0.345	5
4	CGP	CGP	Griever Creek	OK620920-01-0130G	OK620920-01-0130G_4	OK620920010130_00	Cimarron R.	11050001	60338	7/9/2018	2	30	3697	9.03	123.5	2240	8.02	30.6	5.98	0.015	237	3300	0.46	0.02	0.011	0.032	1800	10	0.035	0.48	0.948	5
4	CGP	CGP	Griever Creek	OK620920-01-0130G	OK620920-01-0130G_4	OK620920010130_00	Cimarron R.	11050001	60227	6/4/2018	2	154	3811	9.09	106.4	2290	8.13	23.7	5.04	0.015	311	3500	0.6	0.02	0.01	0.044	1910	10	0.035	0.62	0.458	5
4	CGP	CGP	Griever Creek	OK620920-01-0130G	OK620920-01-0130G_4	OK620920010130_00	Cimarron R.	11050001	59889	5/7/2018	2	NA	NA	NA	NA	NA	NA	NA	NA	NA	NA	NA	NA	NA	NA	NA	NA	NA	NA	NA	0	5
4	CGP	CGP	Griever Creek	OK620920-01-0130G	OK620920-01-0130G_4	OK620920010130_00	Cimarron R.	11050001	60088	4/30/2018	2	178	3854	8.82	95.1	2930	8.05	17.8	6.39	NA	303	3400	0.37	0.02	0.005	0.011	1750	10	0.02	0.39	0.44	5
4	CGP	CGP	Griever Creek	OK620920-01-0130G	OK620920-01-0130G_4	OK620920010130_00	Cimarron R.	11050001	59857	3/26/2018	2	185	3677	9.32	97.5	2710	8	17	2.32	NA	267	3300	0.28	0.02	0.005	0.011	1810	10	0.02	0.3	0	5
4	CGP	CGP	Griever Creek	OK620920-01-0130G	OK620920-01-0130G_4	OK620920010130_00	Cimarron R.	11050001	59788	2/19/2018	2	215	3650	10.74	96.3	2920	8.12	9.2	6.96	NA	249	3200	0.26	0.02	0.007	0.014	1760	10	0.02	0.28	0	5
4	CGP	CGP	Griever Creek	OK620920-01-0130G	OK620920-01-0130G_4	OK620920010130_00	Cimarron R.	11050001	59694	1/22/2018	2	170	3420	12.5	94.2	2460	8.19	3.1	7.92	NA	240	3100	0.15	0.07	0.007	0.016	1620	10	0.07	0.22	0	5
4	CGP	CGP	Griever Creek	OK620920-01-0130G	OK620920-01-0130G_4	OK620920010130_00	Cimarron R.	11050001	59577	12/11/2017	2	199	3762	14.9	112.7	2430	8.15	3.2	3.04	NA	261	3400	0.19	0.1	0.006	0.008	1810	10	0.1	0.29	0.77	5
4	CGP	CGP	Griever Creek	OK620920-01-0130G	OK620920-01-0130G_4	OK620920010130_00	Cimarron R.	11050001	59478	11/6/2017	2	181	3759	12.78	111.6	2370	8.21	8.9	3.72	NA	264	3400	0.21	0.02	0.005	0.005	1760	10	0.02	0.23	0.98	5
4	CGP	CGP	Griever Creek	OK620920-01-0130G	OK620920-01-0130G_4	OK620920010130_00	Cimarron R.	11050001	59338	10/2/2017	2	189	3793	9.87	110.7	2860	8.09	19.9	3.8	NA	290	3300	0.33	0.02	0.005	0.01	1720	10	0.02	0.35	0.711	5
4	CGP	CGP	Griever Creek	OK620920-01-0130G	OK620920-01-0130G_4	OK620920010130_00	Cimarron R.	11050001	59174	9/4/2017	2	NA	NA	NA	NA	NA	NA	NA	NA	NA	NA	NA	NA	NA	NA	NA	NA	NA	NA	NA	0	5
4	CGP	CGP	Griever Creek	OK620920-01-0130G	OK620920-01-0130G_4	OK620920010130_00	Cimarron R.	11050001	59165	8/28/2017	2	150	3707	8.1	99.9	1780	8.07	25.5	4.23	0.015	253	3300	0.35	0.02	0.005	0.014	1730	10	0.035	0.37	1.191	6
4	CGP	CGP	Griever Creek	OK620920-01-0130G	OK620920-01-0130G_4	OK620920010130_00	Cimarron R.	11050001	58933	7/24/2017	2	158	3941	8.15	104.3	2350	8.05	28.4	8.99	0.015	255	3600	0.61	0.03	0.005	0.031	1940	10	0.045	0.64	0.565	5
4	CGP	CGP	Griever Creek	OK620920-01-0130G	OK620920-01-0130G_4	OK620920010130_00	Cimarron R.	11050001	58558	6/19/2017	2	230	3690	8.63	106	2420	7.97	25.3	2.15	0.015	204	3300	0.5	0.02	0.005	0.01	1830	10	0.035	0.52	1.758	5
4	CGP	CGP	Griever Creek	OK620920-01-0130G	OK620920-01-0130G_4	OK620920010130_00	Cimarron R.	11050001	58604	5/31/2017	2	221	2746	9.39	105.7	NA	8.09	20.8	13.5	NA	NA	NA	NA	NA	NA	NA	NA	NA	NA	NA	3.853	5
4	CGP	CGP	Griever Creek	OK620920-01-0130G	OK620920-01-0130G_4	OK620920010130_00	Cimarron R.	11050001	58412	5/22/2017	2	NA	NA	NA	NA	NA	NA	NA	NA	NA	NA	NA	NA	NA	NA	NA	NA	NA	NA	NA	0	9
4	CGP	CGP	Griever Creek	OK620920-01-0130G	OK620920-01-0130G_4	OK620920010130_00	Cimarron R.	11050001	58302	3/27/2017	2	NA	2473	NA	NA	NA	NA	NA	NA	NA	NA	NA	NA	NA	NA	NA	NA	NA	NA	NA	0	5
3	CGP	CGP	Griever Creek	OK620920-01-0130G	OK620920-01-0130G_3	OK620920010130_00	Cimarron R.	11050001	53550	5/5/2014	2	158	4031	11.34	115.9	2530	8.05	15.8	2.88	NA	302.7	3700	0.32	0.02	0.005	0.012	2004.1	10	0.02	0.34	0.541	5
3	CGP	CGP	Griever Creek	OK620920-01-0130G	OK620920-01-0130G_3	OK620920010130_00	Cimarron R.	11050001	53253	3/31/2014	2	184	3260	11.81	114	1990	7.78	13.2	10.4	NA	267.5	3300	0.41	0.02	0.009	0.027	1952.2	13	0.02	0.43	0.897	5
3	CGP	CGP	Griever Creek	OK620920-01-0130G	OK620920-01-0130G_3	OK620920010130_00	Cimarron R.	11050001	53166	2/24/2014	2	281	3382	15	110.9	2340	7.9	2.4	13.2	NA	186.9	3000	0.61	0.03	0.005	0.034	1603.4	10	0.03	0.64	0.871	5
3	CGP	CGP	Griever Creek	OK620920-01-0130G	OK620920-01-0130G_3	OK620920010130_00	Cimarron R.	11050001	53086	1/21/2014	2	285	3810	15.78	109.6	2850	7.87	0.1	5.78	NA	273.5	3300	0.3	0.05	0.005	0.017	1917.1	10	0.05	0.35	0.618	5
3	CGP	CGP	Griever Creek	OK620920-01-0130G	OK620920-01-0130G_3	OK620920010130_00	Cimarron R.	11050001	52989	12/30/2013	2	250	3934	16.52	114.1	1500	7.85	-0.1	4.83	NA	278.8	3500	0.34	0.08	0.005	0.013	1953	10	0.08	0.42	0	5
3	CGP	CGP	Griever Creek	OK620920-01-0130G	OK620920-01-0130G_3	OK620920010130_00	Cimarron R.	11050001	52733	10/28/2013	2	209	3646	12.24	115.2	1980	7.9	12.1	1.93	NA	271.3	3200	0.31	0.02	0.005	0.008	1876	10	0.02	0.33	1.256	5
3	CGP	CGP	Griever Creek	OK620920-01-0130G	OK620920-01-0130G_3	OK620920010130_00	Cimarron R.	11050001	52835	9/23/2013	2	147	3815	8.1	104.3	1820	8.55	24.6	1.97	NA	332.7	3400	0.49	0.02	0.005	0.017	2052.4	10	0.02	0.51	0.524	4
3	CGP	CGP	Griever Creek	OK620920-01-0130G	OK620920-01-0130G_3	OK620920010130_00	Cimarron R.	11050001	52603	8/19/2013	2	205	3539	7.9	93.3	1900	8.06	23.1	2.13	0.015	234.8	3190	0.53	0.02	0.005	0.016	1754.6	10	0.035	0.55	0.46	5
3	CGP	CGP	Griever Creek	OK620920-01-0130G	OK620920-01-0130G_3	OK620920010130_00	Cimarron R.	11050001	52242	7/15/2013	2	37	3100	5.22	60.1	1480	7.7	21.8	12.2	0.113	258.8	2690	1.63	0.61	0.006	0.105	1582.8	10	0.723	2.24	1.374	3
3	CGP	CGP	Griever Creek	OK620920-01-0130G	OK620920-01-0130G_3	OK620920010130_00	Cimarron R.	11050001	52021	6/17/2013	2	NA	NA	NA	NA	NA	NA	NA	NA	NA	NA	NA	NA	NA	NA	NA	NA	NA	NA	NA	0	9
3	CGP	CGP	Griever Creek	OK620920-01-0130G	OK620920-01-0130G_3	OK620920010130_00	Cimarron R.	11050001	51989	6/10/2013	2	189	3465	8.89	106.5	2200	8.12	23.9	11	0.015	224.4	3000	0.64	0.02	0.008	0.038	1750.5	10	0.035	0.66	0.878	5
3	CGP	CGP	Griever Creek	OK620920-01-0130G	OK620920-01-0130G_3	OK620920010130_00	Cimarron R.	11050001	51830	5/6/2013	2	168	3595	11.21	110.9	2630	8.25	14.3	9.33	NA	254	3150	0.29	0.02	0.005	0.022	1828.4	10	0.02	0.31	1.335	5
3	CGP	CGP	Griever Creek	OK620920-01-0130G	OK620920-01-0130G_3	OK620920010130_00	Cimarron R.	11050001	51612	4/1/2013	2	153	3646	10.75	98.1	2210	8.23	10.7	7.65	NA	299.6	3179	0.36	0.02	0.005	0.021	1780.5	10	0.02	0.38	0.816	5
3	CGP	CGP	Griever Creek	OK620920-01-0130G	OK620920-01-0130G_3	OK620920010130_00	Cimarron R.	11050001	51552	3/4/2013	2	162	3140	12.28	102	2020	8.21	6.9	50.9	NA	229.1	2640	0.39	0.18	0.053	0.072	1610.7	37	0.18	0.57	3.116	7
3	CGP	CGP	Griever Creek	OK620920-01-0130G	OK620920-01-0130G_3	OK620920010130_00	Cimarron R.	11050001	51350	1/28/2013	2	167	3481	12.56	107.4	1930	8.1	8	15.7	NA	281.5	2989	0.24	0.02	0.016	0.03	1808.1	10	0.02	0.26	0.735	5
3	CGP	CGP	Griever Creek	OK620920-01-0130G	OK620920-01-0130G_3	OK620920010130_00	Cimarron R.	11050001	51221	12/17/2012	2	181	3693	13	97.1	2170	8.13	2.1	5.47	NA	293.2	3230	0.19	0.02	0.005	0.011	1862	10	0.02	0.21	0.822	5
3	CGP	CGP	Griever Creek	OK620920-01-0130G	OK620920-01-0130G_3	OK620920010130_00	Cimarron R.	11050001	51066	11/5/2012	2	152	3820	11.6	104.2	2420	8.25	10.1	4.22	NA	302.2	3425	0.36	0.02	0.007	0.014	1851.3	10	0.02	0.38	0.563	5
3	CGP	CGP	Griever Creek	OK620920-01-0130G	OK620920-01-0130G_3	OK620920010130_00	Cimarron R.	11050001	50855	10/1/2012	2	124	3388	9.73	98	2000	8.2	15.2	5.97	NA	304.3	3191	0.42	0.02	0.01	0.024	1795.8	15	0.02	0.44	0.405	5
3	CGP	CGP	Griever Creek	OK620920-01-0130G	OK620920-01-0130G_3	OK620920010130_00	Cimarron R.	11050001	50234	6/18/2012	2	150	2931	7.86	93.2	2090	8.15	23.4	26.1	0.015	155.8	2703	0.74	0.02	0.018	0.051	1529.9	17	0.035	0.76	0.428	5
3	CGP	CGP	Griever Creek	OK620920-01-0130G	OK620920-01-0130G_3	OK620920010130_00	Cimarron R.	11050001	50155	5/29/2012	2	104	3689	8.57	94.4	2620	7.97	20	7.49	NA	NA	NA	NA	NA	NA	NA	NA	NA	NA	NA	0.153	5
3	CGP	CGP	Griever Creek	OK620920-01-0130G	OK620920-01-0130G_3	OK620920010130_00	Cimarron R.	11050001	50070	5/14/2012	2	243.5	3198	NA	NA	2300	NA	NA	11.4	NA	NA	NA	NA	NA	NA	NA	NA	NA	NA	NA	0	5
2	CGP	CGP	Griever Creek	OK620920-01-0130G	OK620920-01-0130G_2	OK620920010130_00	Cimarron R.	11050001	43372	4/13/2009	2	157	1694	10.98	102.5	1640	8.13	12.2	27.3	0.015	194.2	2671	0.87	0.02	0.005	0.058	2180.5	27	0.035	0.89	4.021	6
2	CGP	CGP	Griever Creek	OK620920-01-0130G	OK620920-01-0130G_2	OK620920010130_00	Cimarron R.	11050001	43004	3/2/2009	2	145	1283	13.04	100.8	1800	8.1	4.5	4.36	0.015	230.4	2970	0.38	0.05	0.006	0.034	2002.2	10	0.065	0.43	1.587	4
2	CGP	CGP	Griever Creek	OK620920-01-0130G	OK620920-01-0130G_2	OK620920010130_00	Cimarron R.	11050001	42838	2/9/2009	2	217	1326	10.67	97.5	1560	8.08	11.3	18.4	0.015	195.9	2782	0.49	0.11	0.011	0.039	1594.7	14	0.125	0.6	2	5
2	CGP	CGP	Griever Creek	OK620920-01-0130G	OK620920-01-0130G_2	OK620920010130_00	Cimarron R.	11050001	42308	12/15/2008	2	226	3450	15.45	105.4	2092	7.89	0.1	4.08	0.015	268.8	3265	0.41	0.02	0.005	0.014	1802.4	10	0.035	0.43	0.939	5
2	CGP	CGP	Griever Creek	OK620920-01-0130G	OK620920-01-0130G_2	OK620920010130_00	Cimarron R.	11050001	42088	11/17/2008	2	184	1575	12.21	104.5	1870	8.15	8.5	1.75	0.015	274.4	3165	0.38	0.02	0.008	0.015	1819.7	10	0.035	0.4	0.958	5
2	CGP	CGP	Griever Creek	OK620920-01-0130G	OK620920-01-0130G_2	OK620920010130_00	Cimarron R.	11050001	41783	10/6/2008	2	87	2623	8.06	85.7	1262	7.72	18.3	1000	0.015	125.5	2293	1.04	0.29	0.483	0.74	1281.6	933	0.305	1.33	21.926	7
2	CGP	CGP	Griever Creek	OK620920-01-0130G	OK620920-01-0130G_2	OK620920010130_00	Cimarron R.	11050001	41396	9/2/2008	2	106	3606	7.65	92.4	1860	7.9	24.8	7.37	0.015	317.9	3170	0.29	0.02	0.011	0.02	1851.9	10	0.035	0.31	0.294	4
2	CGP	CGP	Griever Creek	OK620920-01-0130G	OK620920-01-0130G_2	OK620920010130_00	Cimarron R.	11050001	41007	7/28/2008	2	156	3560	7.94	94.8	2055	7.94	24.3	2.27	0.015	430.9	4112	0.27	0.02	0.005	0.016	2245.1	10	0.035	0.29	0.039	4
2	CGP	CGP	Griever Creek	OK620920-01-0130G	OK620920-01-0130G_2	OK620920010130_00	Cimarron R.	11050001	40899	7/16/2008	2	NA	NA	NA	NA	NA	NA	NA	NA	NA	NA	NA	NA	NA	NA	NA	NA	NA	NA	NA	0	4
2	CGP	CGP	Griever Creek	OK620920-01-0130G	OK620920-01-0130G_2	OK620920010130_00	Cimarron R.	11050001	40567	6/24/2008	2	282	2710	8.51	109.8	1885	8.12	28.5	3.58	0.015	250.9	3034	0.58	0.02	0.005	0.035	1778.1	10	0.035	0.6	0.213	4
2	CGP	CGP	Griever Creek	OK620920-01-0130G	OK620920-01-0130G_2	OK620920010130_00	Cimarron R.	11050001	40289	5/19/2008	2	180	3427	7.88	101.4	2363.2	8	28.6	12.4	0.015	262.3	3056	0.83	0.02	0.005	0.042	1630.9	15	0.035	0.85	1.704	5
2	CGP	CGP	Griever Creek	OK620920-01-0130G	OK620920-01-0130G_2	OK620920010130_00	Cimarron R.	11050001	40031	4/15/2008	2	286	3203	10.82	104.3	1791.9	8.02	13.5	10.5	0.015	192.3	2807	0.56	0.02	0.005	0.017	1384.3	15	0.035	0.58	2.971	5
2	CGP	CGP	Griever Creek	OK620920-01-0130G	OK620920-01-0130G_2	OK620920010130_00	Cimarron R.	11050001	39709	3/11/2008	2	202	3356	11.82	100.6	2013.1	8.19	8.2	4.99	0.015	195.5	2926	0.11	0.13	0.007	0.013	2015.1	10	0.145	0.24	3.52	5
2	CGP	CGP	Griever Creek	OK620920-01-0130G	OK620920-01-0130G_2	OK620920010130_00	Cimarron R.	11050001	39442	2/5/2008	2	210	3246	12.26	95.3	1801.5	8.2	4.7	6.3	0.015	191.1	2758	0.32	0.2	0.006	0.012	1622.9	10	0.215	0.52	2.019	5
2	CGP	CGP	Griever Creek	OK620920-01-0130G	OK620920-01-0130G_2	OK620920010130_00	Cimarron R.	11050001	39107	1/8/2008	2	220	3351	12.4	99.8	2091	8.14	6	6.94	0.015	193.1	2911	0.36	0.09	0.006	0.023	1782.2	10	0.105	0.45	1.012	5
2	CGP	CGP	Griever Creek	OK620920-01-0130G	OK620920-01-0130G_2	OK620920010130_00	Cimarron R.	11050001	38598	11/26/2007	2	165	3825	13.49	96.3	2432.2	8.08	1.4	2.24	0.015	262	3335	0.17	0.21	0.005	0.006	1928.3	10	0.225	0.38	2.421	5
2	CGP	CGP	Griever Creek	OK620920-01-0130G	OK620920-01-0130G_2	OK620920010130_00	Cimarron R.	11050001	38451	10/23/2007	2	194	3685	10.8	101.2	2085.9	8.19	12.3	2.8	0.015	236.6	3324	0.26	0.23	0.007	0.017	1668.7	10	0.245	0.49	1.822	5
2	CGP	CGP	Griever Creek	OK620920-01-0130G	OK620920-01-0130G_2	OK620920010130_00	Cimarron R.	11050001	38285	9/17/2007	2	185	3644	8.36	93	2048.2	8.01	20.5	2.33	0.047	210	3325	0.43	0.07	0.007	0.015	1205.5	10	0.117	0.5	2.258	5
2	CGP	CGP	Griever Creek	OK620920-01-0130G	OK620920-01-0130G_2	OK620920010130_00	Cimarron R.	11050001	37991	8/6/2007	2	201	3812	7.48	90.2	2383.6	7.85	24.8	2.53	0.015	224	3466	0.31	0.36	0.005	0.023	1760.4	10	0.375	0.67	1.173	5
2	CGP	CGP	Griever Creek	OK620920-01-0130G	OK620920-01-0130G_2	OK620920010130_00	Cimarron R.	11050001	37739	7/9/2007	2	130	1458	6.39	78.4	1253.9	7.56	25.8	1000	0.036	65.5	1691	2.56	0.33	0.522	0.956	923.4	1146	0.366	2.89	13.794	7
2	CGP	CGP	Griever Creek	OK620920-01-0130G	OK620920-01-0130G_2	OK620920010130_00	Cimarron R.	11050001	37277	6/18/2007	2	NA	NA	NA	NA	NA	NA	NA	NA	NA	NA	NA	NA	NA	NA	NA	NA	NA	NA	NA	0	6
2	CGP	CGP	Griever Creek	OK620920-01-0130G	OK620920-01-0130G_2	OK620920010130_00	Cimarron R.	11050001	37173	6/12/2007	2	147	2958	7.28	87.1	NA	7.88	24.4	8.01	NA	NA	NA	NA	NA	NA	NA	NA	NA	NA	NA	0.751	5
2	CGP	CGP	Griever Creek	OK620920-01-0130G	OK620920-01-0130G_2	OK620920010130_00	Cimarron R.	11050001	37199	6/4/2007	2	164	2533	8.48	97.1	1256.1	8.06	22	30.8	0.015	126.5	2228	0.49	0.1	0.042	0.06	1081.6	22	0.115	0.59	1.6	5
1	CGP	CGP	Griever Creek	OK620920-01-0130G	OK620920-01-0130G_1	OK620920010130_00	Cimarron R.	11050001	30327	6/1/2004	2	133	3921	8.93	101.5	2187.2	7.92	21.7	3.57	0.015	241	3459	0.4	0.08	0.005	0.059	2138.6	20	0.095	0.48	0.538	4
1	CGP	CGP	Griever Creek	OK620920-01-0130G	OK620920-01-0130G_1	OK620920010130_00	Cimarron R.	11050001	30107	4/26/2004	2	156	2605	8.98	90.6	1387	8.23	15.8	72.2	0.026	99.2	2285	0.596	0.13	0.043	0.11	1298.3	73	0.156	0.726	3.083	6
1	CGP	CGP	Griever Creek	OK620920-01-0130G	OK620920-01-0130G_1	OK620920010130_00	Cimarron R.	11050001	29746	3/15/2004	2	172	3406	11.03	102.2	1778.6	8.27	11.9	24.5	0.015	152.2	2771	0.515	0.11	0.01	0.077	1513.2	32	0.125	0.625	4.014	6
1	CGP	CGP	Griever Creek	OK620920-01-0130G	OK620920-01-0130G_1	OK620920010130_00	Cimarron R.	11050001	29567	2/9/2004	2	167	NA	14.26	101.3	1638.6	8.17	1.3	45	0.045	165.8	2559	0.332	0.15	0.023	0.089	1469.8	56	0.195	0.482	4.211	6
1	CGP	CGP	Griever Creek	OK620920-01-0130G	OK620920-01-0130G_1	OK620920010130_00	Cimarron R.	11050001	29398	1/5/2004	2	185	3954	14.46	98.9	1778.3	8.27	0	11	0.015	240.6	3202	0.28	0.13	0.005	0.062	1842.6	16	0.145	0.41	1.118	5
1	CGP	CGP	Griever Creek	OK620920-01-0130G	OK620920-01-0130G_1	OK620920010130_00	Cimarron R.	11050001	28518	12/1/2003	2	191	3849	12.59	95.8	1991	8.16	3.9	2.11	0.015	252.7	3185	0.303	0.1	0.005	0.047	2107.5	10	0.115	0.403	1.196	5
1	CGP	CGP	Griever Creek	OK620920-01-0130G	OK620920-01-0130G_1	OK620920010130_00	Cimarron R.	11050001	28384	10/20/2003	2	166	3636	9.44	95.5	1964.4	8.03	15.9	319	0.061	261.9	3358	0.293	0.1	0.005	0.05	1946.9	10	0.161	0.393	0.611	5
1	CGP	CGP	Griever Creek	OK620920-01-0130G	OK620920-01-0130G_1	OK620920010130_00	Cimarron R.	11050001	28215	9/15/2003	2	124	4446	9.71	100.3	2155.2	8.04	17	2.67	0.015	280.2	3514	0.472	0.08	0.011	0.05	1801.5	10	0.095	0.552	0.119	5
1	CGP	CGP	Griever Creek	OK620920-01-0130G	OK620920-01-0130G_1	OK620920010130_00	Cimarron R.	11050001	28076	8/11/2003	2	101	3391	7.67	95.2	1797.4	7.88	26.4	3.68	0.015	187.2	2815	0.514	0.05	0.005	0.064	1571.4	10	0.065	0.564	0.408	5
1	CGP	CGP	Griever Creek	OK620920-01-0130G	OK620920-01-0130G_1	OK620920010130_00	Cimarron R.	11050001	27770	7/7/2003	2	145	3870	7.67	94.1	2281.8	7.98	25.7	3.03	0.015	208.4	3318	0.455	0.06	0.019	0.051	1933.7	10	0.075	0.515	0.954	5
1	CGP	CGP	Griever Creek	OK620920-01-0130G	OK620920-01-0130G_1	OK620920010130_00	Cimarron R.	11050001	27630	6/2/2003	2	162	2707	7.84	89.4	1384.6	7.7	21.7	1000	0.086	138.2	2248	1.299	0.46	0.647	0.78	1229.9	1240	0.546	1.759	37.856	6
1	CGP	CGP	Griever Creek	OK620920-01-0130G	OK620920-01-0130G_1	OK620920010130_00	Cimarron R.	11050001	27545	5/5/2003	2	218	3340	8.56	87.5	1817.3	8	16.5	9.3	0.015	173.1	2920	0.746	0.06	0.005	0.005	1592.8	10	0.075	0.806	1.676	5
1	CGP	CGP	Griever Creek	OK620920-01-0130G	OK620920-01-0130G_1	OK620920010130_00	Cimarron R.	11050001	27308	3/24/2003	2	224	3131	10.55	NA	1645	8.26	16.4	10.5	0.015	139.3	2603	0.11	0.28	0.005	0.024	1419.1	19	0.295	0.39	4.232	5
1	CGP	CGP	Griever Creek	OK620920-01-0130G	OK620920-01-0130G_1	OK620920010130_00	Cimarron R.	11050001	27243	3/10/2003	2	213	3182	12.71	99	1455.4	8.17	3.4	13.3	0.015	157	2663	0.198	0.2	0.007	0.027	1432.7	17	0.215	0.398	6.4	6
1	CGP	CGP	Griever Creek	OK620920-01-0130G	OK620920-01-0130G_1	OK620920010130_00	Cimarron R.	11050001	26707	1/21/2003	2	238	NA	13.83	103	1778.4	8.22	1.9	8.01	0.015	158.5	2698	0.359	0.21	0.005	0.005	1495.8	25	0.225	0.569	3.36	5
1	CGP	CGP	Griever Creek	OK620920-01-0130G	OK620920-01-0130G_1	OK620920010130_00	Cimarron R.	11050001	26239	12/9/2002	2	248	3233	12.42	100	1617.9	8.23	4.3	6.98	0.015	158.61	2687	0.482	0.35	0.005	0.005	1427.15	10	0.365	0.832	5.368	5
1	CGP	CGP	Griever Creek	OK620920-01-0130G	OK620920-01-0130G_1	OK620920010130_00	Cimarron R.	11050001	26085	11/12/2002	2	244	3493	11.5	105	2337.8	8.12	9.2	10.9	0.023	182.6	2974	0.527	0.41	0.025	0.052	1606.8	12	0.433	0.937	3.281	6
1	CGP	CGP	Griever Creek	OK620920-01-0130G	OK620920-01-0130G_1	OK620920010130_00	Cimarron R.	11050001	25963	10/7/2002	2	184	3143	8.84	92	1848.7	8	15.8	70.1	0.159	156.1	2674	0.827	1.08	0.054	0.13	1473.8	81	1.239	1.907	3.372	7
1	CGP	CGP	Griever Creek	OK620920-01-0130G	OK620920-01-0130G_1	OK620920010130_00	Cimarron R.	11050001	25769	9/3/2002	2	154	3479	7.88	97	1763.1	8.06	23.7	3.99	0.099	187.6	3016	0.519	0.01	NA	NA	1631.5	10	0.109	0.529	0.385	5
1	CGP	CGP	Griever Creek	OK620920-01-0130G	OK620920-01-0130G_1	OK620920010130_00	Cimarron R.	11050001	25546	7/29/2002	2	84	2523	7.32	64	1346.8	7.69	NA	1000	0.429	103.6	2210	3.577	0.89	0.041	0.884	1262.5	10	1.319	4.467	8.621	7
1	CGP	CGP	Griever Creek	OK620920-01-0130G	OK620920-01-0130G_1	OK620920010130_00	Cimarron R.	11050001	25581	6/21/2002	2	184	3175	8.02	NA	NA	7.24	25.3	NA	NA	NA	NA	NA	NA	NA	NA	NA	NA	NA	NA	0.681	5
4	CGP	CGP	Main Creek	OK620920-01-0180F	OK620920-01-0180F_4	OK620920010180_00	Cimarron R.	11050001	61564	4/16/2019	2	NA	3592	10.78	112.8	NA	8.01	14.5	3.24	NA	229	3100	0.2	0.02	0.005	0.01	1790	10	0.02	0.22	0	5
4	CGP	CGP	Main Creek	OK620920-01-0180F	OK620920-01-0180F_4	OK620920010180_00	Cimarron R.	11050001	61426	3/12/2019	2	212	3591	10.89	101.9	1895	7.97	9.8	5.08	NA	252	3100	0.36	0.02	0.005	0.012	1500	10	0.02	0.38	11.41	5
4	CGP	CGP	Main Creek	OK620920-01-0180F	OK620920-01-0180F_4	OK620920010180_00	Cimarron R.	11050001	61713	2/5/2019	2	201	3560	10.3	87.4	2100	8.21	5.6	10.3	NA	231	3200	0.29	0.02	0.02	0.025	1950	14	0.02	0.31	12.69	5
4	CGP	CGP	Main Creek	OK620920-01-0180F	OK620920-01-0180F_4	OK620920010180_00	Cimarron R.	11050001	61113	1/8/2019	2	NA	3627	11.7	99.7	2340	8.11	6.5	27.9	NA	251	3100	0.32	0.02	0.012	0.033	1970	18	0.02	0.34	13.97	6
4	CGP	CGP	Main Creek	OK620920-01-0180F	OK620920-01-0180F_4	OK620920010180_00	Cimarron R.	11050001	60995	11/27/2018	2	212	3620	11.73	101	2040	8.22	6.5	4.79	NA	248	3200	0.26	0.43	0.01	0.013	1880	14	0.43	0.69	14.19	5
4	CGP	CGP	Main Creek	OK620920-01-0180F	OK620920-01-0180F_4	OK620920010180_00	Cimarron R.	11050001	60873	10/22/2018	2	226	3380	9.69	95	2880	8.05	14	42.2	NA	197	3100	0.22	0.77	0.05	0.069	1680	42	0.77	0.99	23.001	7
4	CGP	CGP	Main Creek	OK620920-01-0180F	OK620920-01-0180F_4	OK620920010180_00	Cimarron R.	11050001	60730	9/10/2018	2	56	2740	8.73	97.1	1620	7.62	20.2	150	0.054	142	3700	0.86	0.79	0.123	0.164	1330	130	0.844	1.65	10.103	6
4	CGP	CGP	Main Creek	OK620920-01-0180F	OK620920-01-0180F_4	OK620920010180_00	Cimarron R.	11050001	60485	8/13/2018	2	141	3375	7.78	94.8	1500	8.05	25	39	0.015	242	3000	0.42	0.15	0.026	0.071	1690	52	0.165	0.57	3.878	5
4	CGP	CGP	Main Creek	OK620920-01-0180F	OK620920-01-0180F_4	OK620920010180_00	Cimarron R.	11050001	60339	7/9/2018	2	49	3095	9.25	121	1880	7.96	28.7	12.7	0.015	246	3100	0.36	0.12	0.016	0.043	1720	19	0.135	0.48	5.114	5
4	CGP	CGP	Main Creek	OK620920-01-0180F	OK620920-01-0180F_4	OK620920010180_00	Cimarron R.	11050001	60228	6/4/2018	2	204	3275	7.97	94.5	2130	8.03	23.5	45.7	0.015	202	3000	0.58	0.17	0.039	0.083	1640	42	0.185	0.75	3.436	5
4	CGP	CGP	Main Creek	OK620920-01-0180F	OK620920-01-0180F_4	OK620920010180_00	Cimarron R.	11050001	59890	5/7/2018	2	NA	NA	NA	NA	NA	NA	NA	NA	NA	NA	NA	NA	NA	NA	NA	NA	NA	NA	NA	0	5
4	CGP	CGP	Main Creek	OK620920-01-0180F	OK620920-01-0180F_4	OK620920010180_00	Cimarron R.	11050001	60089	4/30/2018	2	138	3727	9.61	108	2160	8.04	20.6	8.77	NA	318	3200	0.27	0.02	0.005	0.016	1660	10	0.02	0.29	5.53	5
4	CGP	CGP	Main Creek	OK620920-01-0180F	OK620920-01-0180F_4	OK620920010180_00	Cimarron R.	11050001	59858	3/26/2018	2	142	3650	10.16	105.8	1980	8.05	17	8.46	NA	278	3200	0.28	0.05	0.006	0.016	1760	10	0.05	0.33	0	5
4	CGP	CGP	Main Creek	OK620920-01-0180F	OK620920-01-0180F_4	OK620920010180_00	Cimarron R.	11050001	59789	2/19/2018	2	165	3623	10.62	95.3	3120	8.13	10	10.6	NA	284	3200	0.25	0.26	0.007	0.015	1660	10	0.26	0.51	0	5
4	CGP	CGP	Main Creek	OK620920-01-0180F	OK620920-01-0180F_4	OK620920010180_00	Cimarron R.	11050001	59695	1/22/2018	2	190	3552	12.1	92.8	2640	8.14	3.7	6.41	NA	247	3000	0.17	0.51	0.007	0.011	1620	10	0.51	0.68	0	5
4	CGP	CGP	Main Creek	OK620920-01-0180F	OK620920-01-0180F_4	OK620920010180_00	Cimarron R.	11050001	59578	12/11/2017	2	164	3701	10.89	NA	2720	8.1	4.8	4.09	NA	295	3300	0.16	0.79	0.005	0.008	1730	10	0.79	0.95	6.87	5
4	CGP	CGP	Main Creek	OK620920-01-0180F	OK620920-01-0180F_4	OK620920010180_00	Cimarron R.	11050001	59479	11/6/2017	2	163	3603	12.23	107.3	2440	8.15	9.1	3.86	NA	294	3300	0.14	0.46	0.005	0.006	1640	10	0.46	0.6	5.62	5
4	CGP	CGP	Main Creek	OK620920-01-0180F	OK620920-01-0180F_4	OK620920010180_00	Cimarron R.	11050001	59339	10/2/2017	2	155	3617	9.64	110.6	2170	8.05	21.6	9.91	NA	285	3200	0.28	0.23	0.007	0.019	1670	15	0.23	0.51	4.2	5
4	CGP	CGP	Main Creek	OK620920-01-0180F	OK620920-01-0180F_4	OK620920010180_00	Cimarron R.	11050001	59175	9/4/2017	2	NA	NA	NA	NA	NA	NA	NA	NA	NA	NA	NA	NA	NA	NA	NA	NA	NA	NA	NA	0	5
4	CGP	CGP	Main Creek	OK620920-01-0180F	OK620920-01-0180F_4	OK620920010180_00	Cimarron R.	11050001	59166	8/28/2017	2	154	3574	7.41	94.3	2270	8.03	27.7	56.4	0.015	263	3100	0.54	0.24	0.035	0.069	1650	90	0.255	0.78	8.737	5
4	CGP	CGP	Main Creek	OK620920-01-0180F	OK620920-01-0180F_4	OK620920010180_00	Cimarron R.	11050001	58934	7/24/2017	2	134	3652	8.37	109.3	2520	8.02	28.5	8.27	0.015	260	3200	0.4	0.17	0.005	0.019	1740	10	0.185	0.57	4.477	5
4	CGP	CGP	Main Creek	OK620920-01-0180F	OK620920-01-0180F_4	OK620920010180_00	Cimarron R.	11050001	58771	7/12/2017	2	146	3547	7.7	91.4	NA	7.8	23.4	NA	NA	NA	NA	NA	NA	NA	NA	NA	NA	NA	NA	6.652	5
4	CGP	CGP	Main Creek	OK620920-01-0180F	OK620920-01-0180F_4	OK620920010180_00	Cimarron R.	11050001	58559	6/19/2017	2	188	3479	8.4	101.7	1930	7.98	24.6	12.6	0.015	203	3100	0.38	0.13	0.011	0.023	1710	15	0.145	0.51	11.858	5
4	CGP	CGP	Main Creek	OK620920-01-0180F	OK620920-01-0180F_4	OK620920010180_00	Cimarron R.	11050001	58413	5/22/2017	2	NA	NA	NA	NA	NA	NA	NA	NA	NA	NA	NA	NA	NA	NA	NA	NA	NA	NA	NA	0	9
4	CGP	CGP	Main Creek	OK620920-01-0180F	OK620920-01-0180F_4	OK620920010180_00	Cimarron R.	11050001	58301	3/27/2017	2	NA	2970	NA	NA	NA	NA	NA	NA	NA	NA	NA	NA	NA	NA	NA	NA	NA	NA	NA	0	5
3	CGP	CGP	Main Creek	OK620920-01-0180F	OK620920-01-0180F_3	OK620920010180_00	Cimarron R.	11050001	53549	5/5/2014	2	168	3853	10.88	109	2240	7.89	14.9	9.24	NA	344.4	3400	0.23	0.02	0.005	0.016	1906.7	10	0.02	0.25	4.542	5
3	CGP	CGP	Main Creek	OK620920-01-0180F	OK620920-01-0180F_3	OK620920010180_00	Cimarron R.	11050001	53252	3/31/2014	2	189	3607	11.54	107.7	1780	7.03	11.9	5.37	NA	301.3	3200	0.26	0.02	0.005	0.023	1788.1	10	0.02	0.28	3.393	5
3	CGP	CGP	Main Creek	OK620920-01-0180F	OK620920-01-0180F_3	OK620920010180_00	Cimarron R.	11050001	53165	2/24/2014	2	197	3633	15.36	111	2240	7.84	1.5	7.65	NA	296.3	3100	0.22	0.22	0.005	0.02	1681.8	10	0.22	0.44	6.671	5
3	CGP	CGP	Main Creek	OK620920-01-0180F	OK620920-01-0180F_3	OK620920010180_00	Cimarron R.	11050001	53085	1/21/2014	2	180	3677	15.64	109.7	2720	7.47	0.5	7.73	NA	304.3	3100	0.18	0.34	0.005	0.018	1765.8	10	0.34	0.52	3.494	5
3	CGP	CGP	Main Creek	OK620920-01-0180F	OK620920-01-0180F_3	OK620920010180_00	Cimarron R.	11050001	52988	12/30/2013	2	183	3856	17.15	118.5	2140	7.56	-0.1	4.35	NA	323.2	3300	0.26	0.42	0.005	0.014	1791.7	10	0.42	0.68	0	5
3	CGP	CGP	Main Creek	OK620920-01-0180F	OK620920-01-0180F_3	OK620920010180_00	Cimarron R.	11050001	52732	10/28/2013	2	117	3604	11.52	104.1	2940	7.69	10.4	45.1	NA	312	3100	0.38	0.24	0.024	0.047	1797	56	0.24	0.62	3.996	5
3	CGP	CGP	Main Creek	OK620920-01-0180F	OK620920-01-0180F_3	OK620920010180_00	Cimarron R.	11050001	52836	9/23/2013	2	124	3393	8.8	112.2	1660	8.5	24.2	10.3	NA	318.4	3100	0.42	0.24	0.007	0.025	1906.4	15	0.24	0.66	4.443	4
3	CGP	CGP	Main Creek	OK620920-01-0180F	OK620920-01-0180F_3	OK620920010180_00	Cimarron R.	11050001	52602	8/19/2013	2	250	3510	7.45	86.1	2170	7.79	22	11.7	0.015	273.6	3160	0.47	0.43	0.012	0.028	1810.4	15	0.445	0.9	6.34	5
3	CGP	CGP	Main Creek	OK620920-01-0180F	OK620920-01-0180F_3	OK620920010180_00	Cimarron R.	11050001	52241	7/15/2013	2	140	3608	8.82	99.3	1620	7.81	20.7	5.04	0.027	364.6	3190	0.36	0.08	0.005	0.03	1857.6	10	0.107	0.44	3.648	5
3	CGP	CGP	Main Creek	OK620920-01-0180F	OK620920-01-0180F_3	OK620920010180_00	Cimarron R.	11050001	52020	6/17/2013	2	NA	NA	NA	NA	NA	NA	NA	NA	NA	NA	NA	NA	NA	NA	NA	NA	NA	NA	NA	0	5
3	CGP	CGP	Main Creek	OK620920-01-0180F	OK620920-01-0180F_3	OK620920010180_00	Cimarron R.	11050001	51988	6/10/2013	2	153	3137	8.27	94.9	2470	7.88	21.7	25.8	0.051	209.1	2782	0.73	0.36	0.04	0.07	1575.3	32	0.411	1.09	10.35	6
3	CGP	CGP	Main Creek	OK620920-01-0180F	OK620920-01-0180F_3	OK620920010180_00	Cimarron R.	11050001	51829	5/6/2013	2	239	3507	10.77	102.8	2130	7.98	12.8	8.96	NA	295.7	3079	0.26	0.02	0.006	0.016	1799.8	13	0.02	0.28	5.166	5
3	CGP	CGP	Main Creek	OK620920-01-0180F	OK620920-01-0180F_3	OK620920010180_00	Cimarron R.	11050001	51611	4/1/2013	2	165	3582	10.24	95.8	2120	7.98	11.9	14.1	NA	316.8	3140	0.34	0.06	0.011	0.028	1797.6	19	0.06	0.4	4.216	5
3	CGP	CGP	Main Creek	OK620920-01-0180F	OK620920-01-0180F_3	OK620920010180_00	Cimarron R.	11050001	51551	3/4/2013	2	172	3121	12.39	98.3	1690	8.09	5.1	37	NA	261.7	2592	0.42	0.32	0.019	0.043	1448.4	31	0.32	0.74	6.088	7
3	CGP	CGP	Main Creek	OK620920-01-0180F	OK620920-01-0180F_3	OK620920010180_00	Cimarron R.	11050001	51349	1/28/2013	2	193	3580	11.48	97.7	1670	8.03	7.8	58.8	NA	324.2	3180	0.54	0.34	0.032	0.073	1771.2	73	0.34	0.88	4.156	5
3	CGP	CGP	Main Creek	OK620920-01-0180F	OK620920-01-0180F_3	OK620920010180_00	Cimarron R.	11050001	51220	12/7/2012	2	206	3696	12.4	94.5	2440	7.83	3.5	6.48	NA	334.4	3137	0.19	0.38	0.006	0.01	1723.3	10	0.38	0.57	33.98	5
3	CGP	CGP	Main Creek	OK620920-01-0180F	OK620920-01-0180F_3	OK620920010180_00	Cimarron R.	11050001	51065	11/5/2012	2	136	2704	11.29	100	2130	7.83	9.7	2.73	NA	350.1	3175	0.3	0.04	0.005	0.01	1793.3	10	0.04	0.34	1.791	5
3	CGP	CGP	Main Creek	OK620920-01-0180F	OK620920-01-0180F_3	OK620920010180_00	Cimarron R.	11050001	50854	10/1/2012	2	146	3724	9.49	94.9	2070	7.87	14.6	3.13	NA	383.4	3134	0.22	0.02	0.005	0.011	1793.4	10	0.02	0.24	1.106	5
3	CGP	CGP	Main Creek	OK620920-01-0180F	OK620920-01-0180F_3	OK620920010180_00	Cimarron R.	11050001	50737	8/27/2012	2	104	3735	8.2	95.4	1800	8.24	22.3	3.9	0.015	347.1	3278	0.16	0.02	0.005	0.016	1787.7	10	0.035	0.18	1.434	5
3	CGP	CGP	Main Creek	OK620920-01-0180F	OK620920-01-0180F_3	OK620920010180_00	Cimarron R.	11050001	50537	7/30/2012	2	80	3438	7.86	94.9	2090	7.98	23.9	1.63	0.015	417.5	3774	0.31	0.02	0.005	0.019	2160.3	10	0.035	0.33	0	3
3	CGP	CGP	Main Creek	OK620920-01-0180F	OK620920-01-0180F_3	OK620920010180_00	Cimarron R.	11050001	50233	6/18/2012	2	113	3694	7.7	90	3150	8	22	49.2	0.015	404	3269	0.45	0.03	0.026	0.052	2242.1	36	0.045	0.48	2.181	5
3	CGP	CGP	Main Creek	OK620920-01-0180F	OK620920-01-0180F_3	OK620920010180_00	Cimarron R.	11050001	50316	6/14/2012	2	86	3554	7.84	91.8	2670	8	22.8	33.4	NA	NA	NA	NA	NA	NA	NA	NA	NA	NA	NA	1.936	5
3	CGP	CGP	Main Creek	OK620920-01-0180F	OK620920-01-0180F_3	OK620920010180_00	Cimarron R.	11050001	50069	5/14/2012	2	145	3432	NA	NA	NA	NA	NA	19	NA	NA	NA	NA	NA	NA	NA	NA	NA	NA	NA	0	5
2	CGP	CGP	Main Creek	OK620920-01-0180F	OK620920-01-0180F_2	OK620920010180_00	Cimarron R.	11050001	43371	4/13/2009	2	175	2086	11.09	101.2	1870	8.02	11.3	24.9	0.015	200.2	2933	0.87	0.18	0.01	0.05	1808.1	30	0.195	1.05	15.904	6
2	CGP	CGP	Main Creek	OK620920-01-0180F	OK620920-01-0180F_2	OK620920010180_00	Cimarron R.	11050001	43005	3/2/2009	2	169	1251	12.81	99.8	1660	8.08	4.8	4.19	0.015	220.5	2966	0.21	0.2	0.006	0.046	1944.3	10	0.215	0.41	8.694	5
2	CGP	CGP	Main Creek	OK620920-01-0180F	OK620920-01-0180F_2	OK620920010180_00	Cimarron R.	11050001	42839	2/9/2009	2	181	1350	10.66	99.9	1580	8.06	12.4	13.6	0.015	221.3	2933	0.4	0.44	0.014	0.028	1841.7	16	0.455	0.84	0	5
2	CGP	CGP	Main Creek	OK620920-01-0180F	OK620920-01-0180F_2	OK620920010180_00	Cimarron R.	11050001	42309	12/15/2008	2	179	3404	13.66	93.3	2445	7.96	0.1	4.43	0.015	258.4	3164	0.38	0.42	0.008	0.01	1727.5	10	0.435	0.8	5.555	5
2	CGP	CGP	Main Creek	OK620920-01-0180F	OK620920-01-0180F_2	OK620920010180_00	Cimarron R.	11050001	42087	11/17/2008	2	185	1629	11.12	94.6	1980	8.04	8.3	6.64	0.015	259.4	3061	0.33	0.46	0.005	0.022	1672.4	10	0.475	0.79	12.03	5
2	CGP	CGP	Main Creek	OK620920-01-0180F	OK620920-01-0180F_2	OK620920010180_00	Cimarron R.	11050001	41784	10/6/2008	2	91	2021	7.42	78.2	995	7.63	18	1000	0.015	79.1	1795	0.82	0.29	0.621	0.952	1030.4	1114	0.305	1.11	120	9
2	CGP	CGP	Main Creek	OK620920-01-0180F	OK620920-01-0180F_2	OK620920010180_00	Cimarron R.	11050001	41397	9/2/2008	2	108	3200	7.97	98.1	1810	7.88	25.8	16.6	0.015	376.8	3261	0.13	0.02	0.014	0.034	1817.6	24	0.035	0.15	2.571	4
2	CGP	CGP	Main Creek	OK620920-01-0180F	OK620920-01-0180F_2	OK620920010180_00	Cimarron R.	11050001	41008	7/28/2008	2	92	2988	7.88	95.7	2075	8.02	25.2	11.9	0.015	369.9	3401	0.12	0.02	0.006	0.028	1761.8	16	0.035	0.14	18.478	4
2	CGP	CGP	Main Creek	OK620920-01-0180F	OK620920-01-0180F_2	OK620920010180_00	Cimarron R.	11050001	40900	7/16/2008	2	NA	NA	NA	NA	NA	NA	NA	NA	NA	NA	NA	NA	NA	NA	NA	NA	NA	NA	NA	0	5
2	CGP	CGP	Main Creek	OK620920-01-0180F	OK620920-01-0180F_2	OK620920010180_00	Cimarron R.	11050001	40566	6/24/2008	2	134	2604	7.95	99.2	1690	8.08	26.6	27.8	0.015	296.5	3057	0.35	0.21	0.015	0.042	1603.2	37	0.225	0.56	3.881	5
2	CGP	CGP	Main Creek	OK620920-01-0180F	OK620920-01-0180F_2	OK620920010180_00	Cimarron R.	11050001	40288	5/19/2008	2	155	2836	8.27	102.7	2416.6	7.94	26.4	42.2	0.015	305	3092	0.37	0.35	0.015	0.072	1641.1	73	0.365	0.72	4.122	5
2	CGP	CGP	Main Creek	OK620920-01-0180F	OK620920-01-0180F_2	OK620920010180_00	Cimarron R.	11050001	40030	4/15/2008	2	200	2365	11.36	103.6	2079.3	7.9	11.2	6.05	0.015	233.1	2995	0.65	0.06	0.005	0.032	1496.9	10	0.075	0.71	13.382	5
2	CGP	CGP	Main Creek	OK620920-01-0180F	OK620920-01-0180F_2	OK620920010180_00	Cimarron R.	11050001	39708	3/11/2008	2	184	3565	11.79	95.1	2162.9	8.11	6.2	3.23	0.015	217.5	3045	0.11	0.38	0.006	0.012	1826.2	10	0.395	0.49	8.256	5
2	CGP	CGP	Main Creek	OK620920-01-0180F	OK620920-01-0180F_2	OK620920010180_00	Cimarron R.	11050001	39441	2/5/2008	2	182	2679	11.17	87.4	1919	8.11	5	10.5	0.015	224.1	2883	0.22	0.53	0.008	0.015	1678	20	0.545	0.75	5.813	5
2	CGP	CGP	Main Creek	OK620920-01-0180F	OK620920-01-0180F_2	OK620920010180_00	Cimarron R.	11050001	39106	1/8/2008	2	193	3402	11.52	92.2	2022	8.07	5.8	7.41	0.015	229.2	3015	0.28	0.57	0.008	0.026	1620.5	14	0.585	0.85	7.864	5
2	CGP	CGP	Main Creek	OK620920-01-0180F	OK620920-01-0180F_2	OK620920010180_00	Cimarron R.	11050001	38599	11/26/2007	2	175	3586	10.94	79.1	2108.5	8.05	2	4.69	0.015	218.4	3067	0.11	0.61	0.008	0.021	1787.7	11	0.625	0.72	4.719	5
2	CGP	CGP	Main Creek	OK620920-01-0180F	OK620920-01-0180F_2	OK620920010180_00	Cimarron R.	11050001	38450	10/23/2007	2	175	3275	9.55	85.7	1854.7	8.13	10.5	10.7	0.015	200.3	3034	0.27	0.57	0.007	0.023	1588.1	21	0.585	0.84	7.618	5
2	CGP	CGP	Main Creek	OK620920-01-0180F	OK620920-01-0180F_2	OK620920010180_00	Cimarron R.	11050001	38286	9/17/2007	2	185	3370	7.8	85.9	1955.6	7.96	20.1	35.3	0.015	292.4	3109	0.38	0.57	0.028	0.056	2008.7	50	0.585	0.95	8.512	5
2	CGP	CGP	Main Creek	OK620920-01-0180F	OK620920-01-0180F_2	OK620920010180_00	Cimarron R.	11050001	37992	8/6/2007	2	175	2637	7.35	87.5	1997.7	7.85	24.1	7.21	0.015	199	3080	0.19	0.4	0.006	0.022	1616.2	20	0.415	0.59	9.168	5
2	CGP	CGP	Main Creek	OK620920-01-0180F	OK620920-01-0180F_2	OK620920010180_00	Cimarron R.	11050001	37738	7/9/2007	2	210	3311	7.6	90	1999	7.89	23.9	25.1	0.015	177.5	3108	0.31	0.67	0.039	0.063	1413.2	36	0.685	0.98	27.764	6
2	CGP	CGP	Main Creek	OK620920-01-0180F	OK620920-01-0180F_2	OK620920010180_00	Cimarron R.	11050001	37276	6/18/2007	2	NA	NA	NA	NA	NA	NA	NA	NA	NA	NA	NA	NA	NA	NA	NA	NA	NA	NA	NA	0	7
2	CGP	CGP	Main Creek	OK620920-01-0180F	OK620920-01-0180F_2	OK620920010180_00	Cimarron R.	11050001	37174	6/12/2007	2	175	3000	7.56	90.5	NA	7.89	24.4	80.9	NA	NA	NA	NA	NA	NA	NA	NA	NA	NA	NA	13.114	6
2	CGP	CGP	Main Creek	OK620920-01-0180F	OK620920-01-0180F_2	OK620920010180_00	Cimarron R.	11050001	37200	6/4/2007	2	180	3150	7.95	89.3	1813.1	7.93	21.3	82.3	0.015	202.5	2843	0.53	0.39	0.059	0.111	1341.2	73	0.405	0.92	6.647	5
1	CGP	CGP	Main Creek	OK620920-01-0180F	OK620920-01-0180F_1	OK620920010180_00	Cimarron R.	11050001	30328	6/1/2004	2	170	3762	8.93	102.5	1951.3	7.95	22.1	30.4	0.015	286	3220	0.38	0.12	0.015	0.061	1993.3	67	0.135	0.5	4.417	4
1	CGP	CGP	Main Creek	OK620920-01-0180F	OK620920-01-0180F_1	OK620920010180_00	Cimarron R.	11050001	30106	4/26/2004	2	162	3179	9.21	89.7	1878	8.02	14.3	56.9	0.015	207	2930	0.552	0.28	0.017	0.087	1414	91	0.295	0.832	9.627	6
1	CGP	CGP	Main Creek	OK620920-01-0180F	OK620920-01-0180F_1	OK620920010180_00	Cimarron R.	11050001	29745	3/15/2004	2	223	3675	10.18	92.2	1865.9	8.1	11	49.3	0.015	210.5	2952	0.5	0.53	0.023	0.118	1558.8	68	0.545	1.03	14.101	6
1	CGP	CGP	Main Creek	OK620920-01-0180F	OK620920-01-0180F_1	OK620920010180_00	Cimarron R.	11050001	29566	2/9/2004	2	117	NA	14.02	99.8	1915.2	8.01	1.4	48.6	0.04	221.7	2761	0.332	0.66	0.02	0.09	1589.6	48	0.7	0.992	10.843	6
1	CGP	CGP	Main Creek	OK620920-01-0180F	OK620920-01-0180F_1	OK620920010180_00	Cimarron R.	11050001	29397	1/5/2004	2	145	4032	14.21	98	1782.8	8.19	0.5	9.94	0.016	280.4	3251	0.199	0.67	0.005	0.062	1921.8	15	0.686	0.869	4.646	5
1	CGP	CGP	Main Creek	OK620920-01-0180F	OK620920-01-0180F_1	OK620920010180_00	Cimarron R.	11050001	28517	12/1/2003	2	122	4081	12.4	94.1	1869.9	8.11	3.8	10.3	0.015	263.7	3019	0.226	0.6	0.005	0.061	1909.8	12	0.615	0.826	5.671	4
1	CGP	CGP	Main Creek	OK620920-01-0180F	OK620920-01-0180F_1	OK620920010180_00	Cimarron R.	11050001	28383	10/20/2003	2	122	2565	8.93	88.2	1851.9	8.07	14.7	17.2	0.036	270.1	3101	0.179	0.29	0.009	0.06	1641.4	23	0.326	0.469	3.944	5
1	CGP	CGP	Main Creek	OK620920-01-0180F	OK620920-01-0180F_1	OK620920010180_00	Cimarron R.	11050001	28214	9/15/2003	2	85	2518	9.38	92.7	1910	8.01	14.9	9.93	0.015	285.8	3142	0.294	0.19	0.005	0.072	1618.8	10	0.205	0.484	3.337	5
1	CGP	CGP	Main Creek	OK620920-01-0180F	OK620920-01-0180F_1	OK620920010180_00	Cimarron R.	11050001	28075	8/11/2003	2	108	2644	7.37	88.2	1729.3	7.81	24.6	43.3	0.015	241.6	2979	0.88	0.23	0.031	0.11	1553.4	62	0.245	1.11	5.351	6
1	CGP	CGP	Main Creek	OK620920-01-0180F	OK620920-01-0180F_1	OK620920010180_00	Cimarron R.	11050001	27769	7/7/2003	2	92	3516	7.76	93.2	2389.3	8.04	24.5	4.65	0.015	282.5	3268	0.367	0.05	0.044	0.062	1810.8	10	0.065	0.417	4.456	5
1	CGP	CGP	Main Creek	OK620920-01-0180F	OK620920-01-0180F_1	OK620920010180_00	Cimarron R.	11050001	27629	6/2/2003	2	138	3335	8.74	97.9	1786.8	7.96	21	555	0.017	232.4	2944	0.464	0.36	0.156	0.293	1556.4	391	0.377	0.824	8.528	6
1	CGP	CGP	Main Creek	OK620920-01-0180F	OK620920-01-0180F_1	OK620920010180_00	Cimarron R.	11050001	27546	5/5/2003	2	156	3481	9.14	93.1	1887.3	8.01	16.3	19.3	0.015	226	3029	0.686	0.18	0.006	0.053	1637.6	18	0.195	0.866	9.65	5
1	CGP	CGP	Main Creek	OK620920-01-0180F	OK620920-01-0180F_1	OK620920010180_00	Cimarron R.	11050001	27307	3/24/2003	2	208	2471	6.52	NA	1798.9	8.14	13.8	36.1	0.015	205.7	2876	0.11	0.63	0.023	0.064	1545.6	71	0.645	0.74	14.786	4
1	CGP	CGP	Main Creek	OK620920-01-0180F	OK620920-01-0180F_1	OK620920010180_00	Cimarron R.	11050001	27244	3/10/2003	2	177	3421	12.1	95	1777.1	8.17	3.5	30.7	0.015	215	2916	0.464	0.6	0.008	0.019	1593.8	51	0.615	1.064	14.36	5
1	CGP	CGP	Main Creek	OK620920-01-0180F	OK620920-01-0180F_1	OK620920010180_00	Cimarron R.	11050001	26708	1/21/2003	2	199	NA	14.04	104	1804.3	8.25	1.4	16.3	0.015	207.7	2908	0.4	0.66	0.005	0.005	1551.9	45	0.675	1.06	11.107	5
1	CGP	CGP	Main Creek	OK620920-01-0180F	OK620920-01-0180F_1	OK620920010180_00	Cimarron R.	11050001	26238	12/9/2002	2	202	3482	11.91	96	1913.9	8.18	4.5	16.5	0.015	198.72	2925	0.357	0.75	0.005	0.005	1533.5	34	0.765	1.107	15.523	5
1	CGP	CGP	Main Creek	OK620920-01-0180F	OK620920-01-0180F_1	OK620920010180_00	Cimarron R.	11050001	26086	11/12/2002	2	201	3517	10.9	99	2580.3	8.08	9.7	34	0.027	201.6	2998	0.41	0.88	0.033	0.042	1640	48	0.907	1.29	16.365	5
1	CGP	CGP	Main Creek	OK620920-01-0180F	OK620920-01-0180F_1	OK620920010180_00	Cimarron R.	11050001	25964	10/7/2002	2	159	2945	7.97	85	1716.1	7.08	16.4	180	0.115	152.7	2452	0.551	1.41	0.127	0.305	1366.1	176	1.525	1.961	34.847	7
1	CGP	CGP	Main Creek	OK620920-01-0180F	OK620920-01-0180F_1	OK620920010180_00	Cimarron R.	11050001	25768	9/3/2002	2	149	3461	7.81	94	1725.3	8.04	22.4	58.7	0.033	216	3004	0.579	0.83	0.059	0.073	1553.5	40	0.863	1.409	7.406	5
1	CGP	CGP	Main Creek	OK620920-01-0180F	OK620920-01-0180F_1	OK620920010180_00	Cimarron R.	11050001	25547	7/29/2002	2	NA	1346	5.97	69	708.4	7.65	20.9	NA	0.844	29.47	1103	15.601	1.12	0.063	1.815	623	10	1.964	16.721	84.739	7
1	CGP	CGP	Main Creek	OK620920-01-0180F	OK620920-01-0180F_1	OK620920010180_00	Cimarron R.	11050001	25580	6/21/2002	2	149	3318	7.35	NA	NA	7.95	22.8	81.2	NA	NA	NA	NA	NA	NA	NA	NA	NA	NA	NA	7.399	6
4	CGP	CGP	Whitehorse Creek	OK620920-02-0050J	OK620920-02-0050J_4	OK620920020050_00	Cimarron R.	11050001	61561	4/15/2019	2	NA	3756	15.13	170.5	NA	8.05	17.5	7.24	NA	175	3300	0.32	0.02	0.006	0.018	1810	10	0.02	0.34	0	5
4	CGP	CGP	Whitehorse Creek	OK620920-02-0050J	OK620920-02-0050J_4	OK620920020050_00	Cimarron R.	11050001	61423	3/11/2019	2	274	3695	16.43	148.3	2010	8.16	8.4	3.87	NA	204	3200	0.46	0.02	0.005	0.014	2380	10	0.02	0.48	2.18	5
4	CGP	CGP	Whitehorse Creek	OK620920-02-0050J	OK620920-02-0050J_4	OK620920020050_00	Cimarron R.	11050001	61710	2/4/2019	2	259	3660	13.53	124.1	2330	8.24	8.6	5.74	NA	186	3200	0.33	0.02	0.008	0.016	1830	10	0.02	0.35	2.09	5
4	CGP	CGP	Whitehorse Creek	OK620920-02-0050J	OK620920-02-0050J_4	OK620920020050_00	Cimarron R.	11050001	61114	1/8/2019	2	268	3743	13.65	114.5	2780	8.16	5.7	11.3	NA	104	3200	0.37	0.02	0.006	0.022	513	10	0.02	0.39	4.45	6
4	CGP	CGP	Whitehorse Creek	OK620920-02-0050J	OK620920-02-0050J_4	OK620920020050_00	Cimarron R.	11050001	60992	11/26/2018	2	294	3893	15.92	130.2	2640	8.21	4.4	3.5	NA	225	3400	0.3	0.02	0.005	0.01	1970	10	0.02	0.32	2.265	4
4	CGP	CGP	Whitehorse Creek	OK620920-02-0050J	OK620920-02-0050J_4	OK620920020050_00	Cimarron R.	11050001	60874	10/22/2018	2	321	376.7	10.2	98.5	2450	8.1	13.7	17.5	NA	208	3400	0.45	0.16	0.029	0.046	1900	12	0.16	0.61	2.593	7
4	CGP	CGP	Whitehorse Creek	OK620920-02-0050J	OK620920-02-0050J_4	OK620920020050_00	Cimarron R.	11050001	60731	9/10/2018	2	260	3673	8.09	90	2330	7.65	20	79.8	0.015	253	2300	0.35	0.02	0.043	0.066	1730	60	0.035	0.37	0.483	6
4	CGP	CGP	Whitehorse Creek	OK620920-02-0050J	OK620920-02-0050J_4	OK620920020050_00	Cimarron R.	11050001	60489	8/14/2018	2	206	2645	5.47	62.6	1700	7.69	21.7	99.3	0.024	119	2300	0.7	0.06	0.047	0.105	1270	74	0.084	0.76	0	6
4	CGP	CGP	Whitehorse Creek	OK620920-02-0050J	OK620920-02-0050J_4	OK620920020050_00	Cimarron R.	11050001	60343	7/10/2018	2	198	3094	5.79	69.8	1470	7.65	24.3	21.7	0.028	161	2700	0.61	0.07	0.015	0.039	1430	90	0.098	0.68	0.442	5
4	CGP	CGP	Whitehorse Creek	OK620920-02-0050J	OK620920-02-0050J_4	OK620920020050_00	Cimarron R.	11050001	60232	6/5/2018	2	333	3382	7.05	81.3	2860	7.87	22.1	69.3	0.074	163	3000	0.97	0.12	0.08	0.123	1540	47	0.194	1.09	0.346	6
4	CGP	CGP	Whitehorse Creek	OK620920-02-0050J	OK620920-02-0050J_4	OK620920020050_00	Cimarron R.	11050001	59891	5/7/2018	2	NA	NA	NA	NA	NA	NA	NA	NA	NA	NA	NA	NA	NA	NA	NA	NA	NA	NA	NA	0	5
4	CGP	CGP	Whitehorse Creek	OK620920-02-0050J	OK620920-02-0050J_4	OK620920020050_00	Cimarron R.	11050001	60092	5/1/2018	2	258	3645	6.25	67.3	2890	7.89	18.4	39.7	NA	231	760	0.78	0.02	0.025	0.048	1960	14	0.02	0.8	0.21	5
4	CGP	CGP	Whitehorse Creek	OK620920-02-0050J	OK620920-02-0050J_4	OK620920020050_00	Cimarron R.	11050001	59861	3/27/2018	2	300	4318	7.55	73.2	3490	7.8	6.5	40.2	NA	240	4000	0.69	0.02	0.019	0.055	2300	30	0.02	0.71	0	5
4	CGP	CGP	Whitehorse Creek	OK620920-02-0050J	OK620920-02-0050J_4	OK620920020050_00	Cimarron R.	11050001	59793	2/20/2018	2	331	4015	11.05	85.3	2150	7.99	0.9	15.7	NA	242	3800	0.48	0.02	0.007	0.019	2140	NA	0.02	0.5	0	5
4	CGP	CGP	Whitehorse Creek	OK620920-02-0050J	OK620920-02-0050J_4	OK620920020050_00	Cimarron R.	11050001	59698	1/23/2018	2	290	4189	12.81	90.1	2550	8.04	0.1	15.9	NA	256	3700	0.32	0.06	0.016	0.026	1850	19	0.06	0.38	0	5
4	CGP	CGP	Whitehorse Creek	OK620920-02-0050J	OK620920-02-0050J_4	OK620920020050_00	Cimarron R.	11050001	59579	12/11/2017	2	411	4711	15.01	112.7	3300	8.29	3	6.07	NA	296	4200	0.36	0.31	0.009	0.015	2390	10	0.31	0.67	0.65	5
4	CGP	CGP	Whitehorse Creek	OK620920-02-0050J	OK620920-02-0050J_4	OK620920020050_00	Cimarron R.	11050001	59483	11/7/2017	2	374	4784	8.96	74.2	3350	7.67	6.6	12.4	NA	325	4200	0.4	0.24	0.008	0.019	2330	10	0.24	0.64	0.68	5
4	CGP	CGP	Whitehorse Creek	OK620920-02-0050J	OK620920-02-0050J_4	OK620920020050_00	Cimarron R.	11050001	59343	10/3/2017	2	343	4321	5.34	59.8	2900	7.82	20.2	32.3	NA	283	3700	0.66	0.16	0.024	0.066	1980	32	0.16	0.82	0.22	5
4	CGP	CGP	Whitehorse Creek	OK620920-02-0050J	OK620920-02-0050J_4	OK620920020050_00	Cimarron R.	11050001	59176	9/4/2017	2	NA	NA	NA	NA	NA	NA	NA	NA	NA	NA	NA	NA	NA	NA	NA	NA	NA	NA	NA	0	5
4	CGP	CGP	Whitehorse Creek	OK620920-02-0050J	OK620920-02-0050J_4	OK620920020050_00	Cimarron R.	11050001	59170	8/29/2017	2	350	4739	5.85	64.4	2920	7.77	19.6	21.8	0.015	334	4100	0.52	0.1	0.013	0.03	2160	20	0.115	0.62	0.545	5
4	CGP	CGP	Whitehorse Creek	OK620920-02-0050J	OK620920-02-0050J_4	OK620920020050_00	Cimarron R.	11050001	58938	7/25/2017	2	275	4812	6.28	77.8	3050	7.83	25.4	18.9	0.015	328	4200	0.7	0.02	0.009	0.036	2350	10	0.035	0.72	0.138	5
4	CGP	CGP	Whitehorse Creek	OK620920-02-0050J	OK620920-02-0050J_4	OK620920020050_00	Cimarron R.	11050001	58563	6/20/2017	2	298	3884	7.5	87.1	2970	7.77	22.3	21.7	0.015	228	3500	0.76	0.02	0.012	0.036	1960	12	0.035	0.78	0.268	5
4	CGP	CGP	Whitehorse Creek	OK620920-02-0050J	OK620920-02-0050J_4	OK620920020050_00	Cimarron R.	11050001	58605	6/5/2017	2	280	3852	8.07	89.4	NA	7.8	19.7	23.5	NA	NA	NA	NA	NA	NA	NA	NA	NA	NA	NA	1.754	6
4	CGP	CGP	Whitehorse Creek	OK620920-02-0050J	OK620920-02-0050J_4	OK620920020050_00	Cimarron R.	11050001	58414	5/22/2017	2	NA	NA	NA	NA	NA	NA	NA	NA	NA	NA	NA	NA	NA	NA	NA	NA	NA	NA	NA	0	7
4	CGP	CGP	Whitehorse Creek	OK620920-02-0050J	OK620920-02-0050J_4	OK620920020050_00	Cimarron R.	11050001	58297	3/22/2017	2	NA	6100	NA	NA	NA	NA	NA	NA	NA	NA	NA	NA	NA	NA	NA	NA	NA	NA	NA	0.1	3
4	CGP	CGP	Long Creek	OK620920-02-0080D	OK620920-02-0080D_4	OK620920020080_00	Cimarron R.	11050001	61726	4/1/2019	2	213	3348	13.84	123.8	1690	8.33	8.1	9.12	NA	239	2800	0.34	0.02	0.007	0.02	1340	12	0.02	0.36	6	5
4	CGP	CGP	Long Creek	OK620920-02-0080D	OK620920-02-0080D_4	OK620920020080_00	Cimarron R.	11050001	61659	3/5/2019	2	218	3558	13.63	46.4	2310	8.18	-0.6	12.9	NA	258	3500	0.31	1.3	0.012	0.025	1440	18	1.3	1.61	8.2	7
4	CGP	CGP	Long Creek	OK620920-02-0080D	OK620920-02-0080D_4	OK620920020080_00	Cimarron R.	11050001	61216	1/28/2019	2	231	3452	11.65	96.4	2080	8.24	4.8	5.02	NA	255	2800	0.28	1.28	0.018	0.02	1610	10	1.28	1.56	7.05	5
4	CGP	CGP	Long Creek	OK620920-02-0080D	OK620920-02-0080D_4	OK620920020080_00	Cimarron R.	11050001	61099	12/17/2018	2	224	3470	15.55	121.9	1930	8.2	2.9	1.91	NA	236	2900	0.26	0.94	0.008	0.012	1780	10	0.94	1.2	5.83	5
4	CGP	CGP	Long Creek	OK620920-02-0080D	OK620920-02-0080D_4	OK620920020080_00	Cimarron R.	11050001	60962	11/12/2018	2	199	3425	12.5	104.3	2030	8.31	5.6	1.25	NA	232	2900	0.36	0.63	0.006	0.012	1590	10	0.63	0.99	8.513	6
4	CGP	CGP	Long Creek	OK620920-02-0080D	OK620920-02-0080D_4	OK620920020080_00	Cimarron R.	11050001	60851	10/15/2018	2	181	2981	9.86	94.2	1488	8.16	11.1	85.9	NA	190	2500	0.6	1	0.094	0.107	1260	68	1	1.6	27.196	7
4	CGP	CGP	Long Creek	OK620920-02-0080D	OK620920-02-0080D_4	OK620920020080_00	Cimarron R.	11050001	60747	9/17/2018	2	159	3430	10.9	141.1	1705	8.44	25.2	3.45	0.015	210	3100	0.26	0.08	0.016	0.016	1670	10	0.095	0.34	0.974	5
4	CGP	CGP	Long Creek	OK620920-02-0080D	OK620920-02-0080D_4	OK620920020080_00	Cimarron R.	11050001	60462	8/6/2018	2	124	3310	11.05	148.1	1706	8.19	27.2	5.12	0.015	208	3200	0.37	0.03	0.01	0.026	1660	10	0.045	0.4	0.948	5
4	CGP	CGP	Long Creek	OK620920-02-0080D	OK620920-02-0080D_4	OK620920020080_00	Cimarron R.	11050001	60265	6/25/2018	2	NA	804	8.17	92.5	340	8.22	18.7	1000	0.068	20.5	620	3.18	0.3	1.13	1.5	314	2000	0.368	3.48	0	9
4	CGP	CGP	Long Creek	OK620920-02-0080D	OK620920-02-0080D_4	OK620920020080_00	Cimarron R.	11050001	60112	5/28/2018	2	129	3103	9.66	145.2	1320	7.93	33.6	10.3	NA	288	2700	0.63	0.02	0.008	0.029	1410	10	0.02	0.65	0.723	4
4	CGP	CGP	Long Creek	OK620920-02-0080D	OK620920-02-0080D_4	OK620920020080_00	Cimarron R.	11050001	59900	5/7/2018	2	NA	NA	NA	NA	NA	NA	NA	NA	NA	NA	NA	NA	NA	NA	NA	NA	NA	NA	NA	0	4
4	CGP	CGP	Long Creek	OK620920-02-0080D	OK620920-02-0080D_4	OK620920020080_00	Cimarron R.	11050001	60111	5/1/2018	2	147	3273	10.2	124.7	1510	8.2	21.7	8.47	NA	298	2700	0.4	0.02	0.006	0.019	1350	10	0.02	0.42	0	5
4	CGP	CGP	Long Creek	OK620920-02-0080D	OK620920-02-0080D_4	OK620920020080_00	Cimarron R.	11050001	59822	3/20/2018	2	153	3254	11.26	115.8	1560	8.2	13.7	9.48	NA	236	2600	0.46	0.27	0.005	0.016	1370	10	0.27	0.73	2.124	5
4	CGP	CGP	Long Creek	OK620920-02-0080D	OK620920-02-0080D_4	OK620920020080_00	Cimarron R.	11050001	59753	2/13/2018	2	162	3087	13.39	108.2	1580	8.19	4	9.91	NA	238	2600	0.24	0.68	0.009	0.016	1280	NA	0.68	0.92	3.376	5
4	CGP	CGP	Long Creek	OK620920-02-0080D	OK620920-02-0080D_4	OK620920020080_00	Cimarron R.	11050001	59660	1/17/2018	2	152	3926	13.43	96.3	1580	8.05	-0.2	9.93	NA	271	3300	0.13	0.84	0.005	0.011	1570	10	0.84	0.97	0	5
4	CGP	CGP	Long Creek	OK620920-02-0080D	OK620920-02-0080D_4	OK620920020080_00	Cimarron R.	11050001	59557	12/5/2017	2	152	3548	13.72	121.2	1530	8.44	7.6	10.2	NA	254	2900	0.29	0.42	0.006	0.008	1570	10	0.42	0.71	3.058	5
4	CGP	CGP	Long Creek	OK620920-02-0080D	OK620920-02-0080D_4	OK620920020080_00	Cimarron R.	11050001	59474	10/31/2017	2	133	3710	15.37	140.9	1670	8.25	8.8	21	NA	260	3200	0.31	0.54	0.005	0.006	1700	10	0.54	0.85	2.833	5
4	CGP	CGP	Long Creek	OK620920-02-0080D	OK620920-02-0080D_4	OK620920020080_00	Cimarron R.	11050001	59302	9/26/2017	2	140	3072	8.77	99.3	1710	8.13	18.6	30.2	NA	196	2800	0.61	0.46	0.012	0.035	1490	12	0.46	1.07	4.353	6
4	CGP	CGP	Long Creek	OK620920-02-0080D	OK620920-02-0080D_4	OK620920020080_00	Cimarron R.	11050001	59199	9/5/2017	2	NA	NA	NA	NA	NA	NA	NA	NA	NA	NA	NA	NA	NA	NA	NA	NA	NA	NA	NA	0	4
4	CGP	CGP	Long Creek	OK620920-02-0080D	OK620920-02-0080D_4	OK620920020080_00	Cimarron R.	11050001	59108	8/22/2017	2	192	3258	8.64	108.2	1900	8.1	23.7	5	0.015	217	2900	0.37	0.21	0.01	0.025	1500	10	0.225	0.58	6.981	6
4	CGP	CGP	Long Creek	OK620920-02-0080D	OK620920-02-0080D_4	OK620920020080_00	Cimarron R.	11050001	58920	7/18/2017	2	145	1927	10.69	152.4	1960	NA	30.8	2.95	0.015	217	2900	0.46	0.02	0.005	0.017	1570	10	0.035	0.48	0	5
4	CGP	CGP	Long Creek	OK620920-02-0080D	OK620920-02-0080D_4	OK620920020080_00	Cimarron R.	11050001	58540	6/13/2017	2	157	3320	8.5	118.3	1980	8.14	28.8	1.87	0.015	211	2800	0.58	0.28	0.028	0.058	1630	31	0.295	0.86	6.886	5
4	CGP	CGP	Long Creek	OK620920-02-0080D	OK620920-02-0080D_4	OK620920020080_00	Cimarron R.	11050001	58514	5/15/2017	2	234	2939	7.97	92	NA	8.17	19	37.9	NA	NA	NA	NA	NA	NA	NA	NA	NA	NA	NA	11.331	6
3	CGP	CGP	Long Creek	OK620920-02-0080D	OK620920-02-0080D_3	OK620920020080_00	Cimarron R.	11050001	53553	5/5/2014	2	156	4509	8.5	102.6	2420	7.97	24.1	6.44	NA	432.6	4000	0.49	0.02	0.005	0.02	2178.1	10	0.02	0.51	0.187	5
3	CGP	CGP	Long Creek	OK620920-02-0080D	OK620920-02-0080D_3	OK620920020080_00	Cimarron R.	11050001	53256	3/31/2014	2	140	3303	11.64	127.8	1670	7.96	19.4	16.6	NA	271.4	2800	0.47	0.02	0.012	0.034	1517.1	11	0.02	0.49	0.321	5
3	CGP	CGP	Long Creek	OK620920-02-0080D	OK620920-02-0080D_3	OK620920020080_00	Cimarron R.	11050001	53169	2/24/2014	2	162	2803	12.94	107.9	1670	8.07	7.1	11.3	NA	250.8	2500	0.34	0.02	0.005	0.016	1301.4	10	0.02	0.36	0.733	5
3	CGP	CGP	Long Creek	OK620920-02-0080D	OK620920-02-0080D_3	OK620920020080_00	Cimarron R.	11050001	53089	1/21/2014	2	171	3557	16.02	120.6	2210	8.07	2	13.3	NA	267.8	3000	0.28	0.04	0.006	0.033	1718.7	10	0.04	0.32	0.161	5
3	CGP	CGP	Long Creek	OK620920-02-0080D	OK620920-02-0080D_3	OK620920020080_00	Cimarron R.	11050001	52992	12/30/2013	2	190	3898	17.97	127.6	2280	7.98	0.3	4.16	NA	279.1	3400	0.46	0.26	0.005	0.012	1967.6	10	0.26	0.72	0.337	5
3	CGP	CGP	Long Creek	OK620920-02-0080D	OK620920-02-0080D_3	OK620920020080_00	Cimarron R.	11050001	52736	10/28/2013	2	137	3478	11.75	116.3	1600	8.05	14.4	4.79	NA	251.3	3100	0.62	0.02	0.007	0.035	1765.7	10	0.02	0.64	0.274	5
3	CGP	CGP	Long Creek	OK620920-02-0080D	OK620920-02-0080D_3	OK620920020080_00	Cimarron R.	11050001	52837	9/23/2013	2	83	3040	8.02	107	1500	8.61	26.5	3.82	NA	181.9	2700	0.55	0.02	0.005	0.023	1705.1	10	0.02	0.57	0.025	4
3	CGP	CGP	Long Creek	OK620920-02-0080D	OK620920-02-0080D_3	OK620920020080_00	Cimarron R.	11050001	52606	8/19/2013	2	125	2465	8.7	111.1	1260	8.13	27.2	8.34	0.015	172	2040	0.63	0.02	0.005	0.035	1153.9	10	0.035	0.65	0.411	5
3	CGP	CGP	Long Creek	OK620920-02-0080D	OK620920-02-0080D_3	OK620920020080_00	Cimarron R.	11050001	52245	7/15/2013	2	165	5560	7.85	99	2140	7.89	26.6	61.4	2.363	731.7	4680	9.68	0.16	0.057	0.66	2450.1	80	2.523	9.84	0	2
3	CGP	CGP	Long Creek	OK620920-02-0080D	OK620920-02-0080D_3	OK620920020080_00	Cimarron R.	11050001	52024	6/17/2013	2	NA	NA	NA	NA	NA	NA	NA	NA	NA	NA	NA	NA	NA	NA	NA	NA	NA	NA	NA	0	5
3	CGP	CGP	Long Creek	OK620920-02-0080D	OK620920-02-0080D_3	OK620920020080_00	Cimarron R.	11050001	51992	6/10/2013	2	156	2843	10.21	138.3	1390	8.07	30.9	10.8	0.015	202	2410	0.62	0.02	0.007	0.036	1316.2	15	0.035	0.64	0.245	5
3	CGP	CGP	Long Creek	OK620920-02-0080D	OK620920-02-0080D_3	OK620920020080_00	Cimarron R.	11050001	51833	5/6/2013	2	140	3270	9.98	114.7	1720	8.06	21.8	5.78	NA	287.3	2761	0.24	0.02	0.005	0.014	1479	10	0.02	0.26	0.594	5
3	CGP	CGP	Long Creek	OK620920-02-0080D	OK620920-02-0080D_3	OK620920020080_00	Cimarron R.	11050001	51615	4/1/2013	2	136	3118	11.35	105.3	1850	8.17	11.5	15.6	NA	278.4	2580	0.51	0.02	0.007	0.036	1430.8	13	0.02	0.53	1.237	5
3	CGP	CGP	Long Creek	OK620920-02-0080D	OK620920-02-0080D_3	OK620920020080_00	Cimarron R.	11050001	51555	3/4/2013	2	200	2676	12.65	110.3	1420	8.27	8.9	34.3	NA	216	1813	0.48	0.9	0.02	0.036	1157.3	37	0.9	1.38	3.232	6
3	CGP	CGP	Long Creek	OK620920-02-0080D	OK620920-02-0080D_3	OK620920020080_00	Cimarron R.	11050001	51353	1/28/2013	2	146	3350	12.71	119.6	2040	8.07	12.2	7.83	NA	299.4	3397	0.32	0.02	0.005	0.019	1879	16	0.02	0.34	0.425	5
3	CGP	CGP	Long Creek	OK620920-02-0080D	OK620920-02-0080D_3	OK620920020080_00	Cimarron R.	11050001	51224	12/17/2012	2	146	3673	12.4	108.7	1780	8.08	9	9.26	NA	293.8	3080	0.3	0.02	0.006	0.02	1895.1	10	0.02	0.32	0.232	5
3	CGP	CGP	Long Creek	OK620920-02-0080D	OK620920-02-0080D_3	OK620920020080_00	Cimarron R.	11050001	51069	11/5/2012	2	164	3955	12.65	127.1	2500	8.11	15	10.9	NA	306.5	1978	0.81	0.02	0.005	0.023	1985.1	22	0.02	0.83	0.072	4
3	CGP	CGP	Long Creek	OK620920-02-0080D	OK620920-02-0080D_3	OK620920020080_00	Cimarron R.	11050001	50858	10/1/2012	2	83	2333	11.1	120.8	1370	8.16	19.1	11.6	NA	122.2	2000	0.5	0.02	0.007	0.034	1227.3	17	0.02	0.52	0.109	4
3	CGP	CGP	Long Creek	OK620920-02-0080D	OK620920-02-0080D_3	OK620920020080_00	Cimarron R.	11050001	50741	8/27/2012	2	87	3327	6.52	80.5	1860	7.82	25.5	9.02	0.015	205.6	3053	0.68	0.02	0.009	0.048	1831.4	10	0.035	0.7	0.1	3
3	CGP	CGP	Long Creek	OK620920-02-0080D	OK620920-02-0080D_3	OK620920020080_00	Cimarron R.	11050001	50541	7/30/2012	2	265	4501	0.63	8.3	2680	7.52	30.5	285	3.917	311.5	4020	9.65	0.02	0.106	0.354	2215.8	140	3.937	9.67	0	2
3	CGP	CGP	Long Creek	OK620920-02-0080D	OK620920-02-0080D_3	OK620920020080_00	Cimarron R.	11050001	50238	6/18/2012	2	166	3784	6.36	85.6	2590	7.92	33.9	3.77	0.015	271.1	3393	0.65	0.02	0.005	0.015	1794.9	10	0.035	0.67	0.302	4
3	CGP	CGP	Long Creek	OK620920-02-0080D	OK620920-02-0080D_3	OK620920020080_00	Cimarron R.	11050001	50159	5/30/2012	2	NA	3498	9.44	118.6	2330	8.03	27.3	2.84	NA	NA	NA	NA	NA	NA	NA	NA	NA	NA	NA	0.281	5
3	CGP	CGP	Long Creek	OK620920-02-0080D	OK620920-02-0080D_3	OK620920020080_00	Cimarron R.	11050001	50073	5/14/2012	2	161	3297	NA	NA	2140	NA	NA	1.44	NA	NA	NA	NA	NA	NA	NA	NA	NA	NA	NA	0	5
2	CGP	CGP	Long Creek	OK620920-02-0080D	OK620920-02-0080D_2	OK620920020080_00	Cimarron R.	11050001	43373	4/13/2009	2	169	1509	11.91	108	1140	8.13	11.1	6.95	0.015	226.7	2018	0.27	0.13	0.009	0.019	1485.3	10	0.145	0.4	4.904	6
2	CGP	CGP	Long Creek	OK620920-02-0080D	OK620920-02-0080D_2	OK620920020080_00	Cimarron R.	11050001	43006	3/2/2009	2	176	1226	12.85	100.1	1420	8.09	4.8	4.26	0.015	244	2389	0.39	0.22	0.005	0.033	1760.3	10	0.235	0.61	1.288	5
2	CGP	CGP	Long Creek	OK620920-02-0080D	OK620920-02-0080D_2	OK620920020080_00	Cimarron R.	11050001	42840	2/9/2009	2	174	1344	10.96	102.2	1390	8.08	12.1	11.8	0.015	209.7	2417	0.36	0.39	0.009	0.032	1511.1	10	0.405	0.75	0	5
2	CGP	CGP	Long Creek	OK620920-02-0080D	OK620920-02-0080D_2	OK620920020080_00	Cimarron R.	11050001	42310	12/15/2008	2	199	3127	15.8	109.3	1190	7.89	0.4	6.96	0.015	247.2	2677	0.42	0.35	0.006	0.016	1353.1	10	0.365	0.77	0.03	3
2	CGP	CGP	Long Creek	OK620920-02-0080D	OK620920-02-0080D_2	OK620920020080_00	Cimarron R.	11050001	42089	11/17/2008	2	150	1530	12.93	110.9	1700	8.05	8.7	50.7	0.015	258.4	2748	0.42	0.21	0.022	0.046	1515.7	45	0.225	0.63	1.184	5
2	CGP	CGP	Long Creek	OK620920-02-0080D	OK620920-02-0080D_2	OK620920020080_00	Cimarron R.	11050001	41785	10/6/2008	2	116	2178	8.57	93.8	1670	7.87	16.7	22.8	0.015	180.5	2437	0.11	0.13	0.014	0.026	1371.6	10	0.145	0.24	1.26	4
2	CGP	CGP	Long Creek	OK620920-02-0080D	OK620920-02-0080D_2	OK620920020080_00	Cimarron R.	11050001	41398	9/2/2008	2	NA	2969	7.44	70	1940	7.62	25	29.7	0.015	293.9	3471	0.34	0.02	0.016	0.033	1558.4	16	0.035	0.36	0.1	3
2	CGP	CGP	Long Creek	OK620920-02-0080D	OK620920-02-0080D_2	OK620920020080_00	Cimarron R.	11050001	41009	7/28/2008	2	114	2927	4.16	53.2	1900	7.57	28	40.4	0.015	335.1	3504	0.27	0.02	0.011	0.048	1934.3	31	0.035	0.29	0	2
2	CGP	CGP	Long Creek	OK620920-02-0080D	OK620920-02-0080D_2	OK620920020080_00	Cimarron R.	11050001	40895	7/16/2008	2	NA	NA	NA	NA	NA	NA	NA	NA	NA	NA	NA	NA	NA	NA	NA	NA	NA	NA	NA	0	2
2	CGP	CGP	Long Creek	OK620920-02-0080D	OK620920-02-0080D_2	OK620920020080_00	Cimarron R.	11050001	40557	6/23/2008	2	140	3336	5.91	68.7	1775	7.17	23.1	38.1	0.015	241.2	3019	0.49	0.11	0.025	0.078	1476.3	17	0.125	0.6	0	2
2	CGP	CGP	Long Creek	OK620920-02-0080D	OK620920-02-0080D_2	OK620920020080_00	Cimarron R.	11050001	40311	5/20/2008	2	151	3377	5.83	64.8	2402.3	7.58	20.4	34.6	0.015	279.2	2878	0.61	0.12	0.02	0.042	1327.8	34	0.135	0.73	0	2
2	CGP	CGP	Long Creek	OK620920-02-0080D	OK620920-02-0080D_2	OK620920020080_00	Cimarron R.	11050001	40029	4/15/2008	2	182	2949	10.91	96.5	1550.9	7.98	9.9	10.7	0.015	212.4	2407	0.42	0.09	0.005	0.028	1296	10	0.105	0.51	1.391	7
2	CGP	CGP	Long Creek	OK620920-02-0080D	OK620920-02-0080D_2	OK620920020080_00	Cimarron R.	11050001	39707	3/11/2008	2	175	2545	11.33	86.5	1444.4	8.04	4	8.38	0.015	190.3	2404	0.12	0.35	0.008	0.014	1375.7	10	0.365	0.47	2.017	5
2	CGP	CGP	Long Creek	OK620920-02-0080D	OK620920-02-0080D_2	OK620920020080_00	Cimarron R.	11050001	39440	2/5/2008	2	195	2750	11.61	39.5	1279.6	8.03	4.4	13.1	0.015	191.9	2207	0.25	0.66	0.008	0.018	1280	19	0.675	0.91	1.122	6
2	CGP	CGP	Long Creek	OK620920-02-0080D	OK620920-02-0080D_2	OK620920020080_00	Cimarron R.	11050001	39105	1/8/2008	2	208	2781	11.58	90.3	1439	8	4.8	44	0.015	184.5	2273	0.38	0.66	0.01	0.049	1294.8	29	0.675	1.04	2.764	7
2	CGP	CGP	Long Creek	OK620920-02-0080D	OK620920-02-0080D_2	OK620920020080_00	Cimarron R.	11050001	38608	11/27/2007	2	177	2692	13.51	98.2	1508.9	8.01	NA	4.21	0.015	194.2	2438	0.24	0.59	0.006	0.016	1417.7	10	0.605	0.83	1.491	5
2	CGP	CGP	Long Creek	OK620920-02-0080D	OK620920-02-0080D_2	OK620920020080_00	Cimarron R.	11050001	38449	10/23/2007	2	160	3391	10.06	85.5	1872.5	8.05	8.2	4.87	0.015	184.1	2950	0.25	0.26	0.007	0.02	1902.1	11	0.275	0.51	2.602	5
2	CGP	CGP	Long Creek	OK620920-02-0080D	OK620920-02-0080D_2	OK620920020080_00	Cimarron R.	11050001	38295	9/18/2007	2	151	3139	8.45	96.9	1801.3	7.8	22.2	9.74	0.015	290.6	3061	0.4	0.21	0.005	0.021	2014.2	12	0.225	0.61	0.618	5
2	CGP	CGP	Long Creek	OK620920-02-0080D	OK620920-02-0080D_2	OK620920020080_00	Cimarron R.	11050001	38001	8/7/2007	2	150	3078	7.46	91.5	1986.9	7.8	25.7	3.06	0.015	189.9	2863	0.37	0.16	0.005	0.014	1435.9	10	0.175	0.53	2.513	5
2	CGP	CGP	Long Creek	OK620920-02-0080D	OK620920-02-0080D_2	OK620920020080_00	Cimarron R.	11050001	37745	7/10/2007	2	NA	NA	NA	NA	1385.3	NA	NA	30.7	0.015	147.1	2186	0.43	0.23	0.027	0.055	1025.4	30	0.245	0.66	8.958	5
2	CGP	CGP	Long Creek	OK620920-02-0080D	OK620920-02-0080D_2	OK620920020080_00	Cimarron R.	11050001	37275	6/18/2007	2	NA	NA	NA	NA	NA	NA	NA	NA	NA	NA	NA	NA	NA	NA	NA	NA	NA	NA	NA	0	6
2	CGP	CGP	Long Creek	OK620920-02-0080D	OK620920-02-0080D_2	OK620920020080_00	Cimarron R.	11050001	37175	6/12/2007	2	146	3124	12.11	160.7	NA	7.99	30.1	8.2	NA	NA	NA	NA	NA	NA	NA	NA	NA	NA	NA	2.924	5
2	CGP	CGP	Long Creek	OK620920-02-0080D	OK620920-02-0080D_2	OK620920020080_00	Cimarron R.	11050001	37209	6/5/2007	2	163	2923	9.8	111.8	1507.2	8.02	21.8	9.87	0.015	183.6	2577	0.41	0.1	0.007	0.018	1227.7	16	0.115	0.51	1.064	5
1	CGP	CGP	Long Creek	OK620920-02-0080D	OK620920-02-0080D_1	OK620920020080_00	Cimarron R.	11050001	30329	6/1/2004	2	137	3970	9.26	108.9	2146.3	7.84	23.4	4.2	0.015	296.7	3416	0.39	0.06	0.009	0.084	1874.3	15	0.075	0.45	0.384	4
1	CGP	CGP	Long Creek	OK620920-02-0080D	OK620920-02-0080D_1	OK620920020080_00	Cimarron R.	11050001	30108	4/26/2004	2	171	2411	9.45	86.7	1209.4	8.21	16.1	8.77	0.015	173.3	2128	0.543	0.23	0.014	0.06	955.2	12	0.245	0.773	3.79	6
1	CGP	CGP	Long Creek	OK620920-02-0080D	OK620920-02-0080D_1	OK620920020080_00	Cimarron R.	11050001	29747	3/15/2004	2	173	2860	11.42	105.5	1288.5	8.24	11.8	10.1	0.015	177.7	2150	0.361	0.55	0.005	0.067	1018.2	17	0.565	0.911	8.927	6
1	CGP	CGP	Long Creek	OK620920-02-0080D	OK620920-02-0080D_1	OK620920020080_00	Cimarron R.	11050001	29568	2/9/2004	2	229	NA	14.14	97.3	1024.7	8.17	0.2	159	0.053	144.8	1614	0.59	0.89	0.048	0.146	720.4	153	0.943	1.48	5.688	6
1	CGP	CGP	Long Creek	OK620920-02-0080D	OK620920-02-0080D_1	OK620920020080_00	Cimarron R.	11050001	29399	1/5/2004	2	182	3108	13.8	95.8	1308.6	8.11	0.6	4.05	0.018	213.1	2300	0.314	0.72	0.005	0.054	1188.1	10	0.738	1.034	8.598	5
1	CGP	CGP	Long Creek	OK620920-02-0080D	OK620920-02-0080D_1	OK620920020080_00	Cimarron R.	11050001	28519	12/1/2003	2	163	9808	12.33	95.8	1270.7	8.07	4.7	14.9	0.015	194.7	2069	0.324	0.46	0.007	0.053	1229.2	15	0.475	0.784	1.186	5
1	CGP	CGP	Long Creek	OK620920-02-0080D	OK620920-02-0080D_1	OK620920020080_00	Cimarron R.	11050001	28385	10/20/2003	2	134	3424	10.25	104.8	1778.9	7.83	17.4	3.09	0.026	256.3	2944	0.273	0.08	0.005	0.057	1668.2	10	0.106	0.353	0.164	5
1	CGP	CGP	Long Creek	OK620920-02-0080D	OK620920-02-0080D_1	OK620920020080_00	Cimarron R.	11050001	28216	9/15/2003	2	150	3931	8.91	92	2119.2	7.92	17.9	4.61	0.015	288.2	3224	0.463	0.09	0.007	0.048	1642.5	10	0.105	0.553	0	2
1	CGP	CGP	Long Creek	OK620920-02-0080D	OK620920-02-0080D_1	OK620920020080_00	Cimarron R.	11050001	28077	8/11/2003	2	101	4306	7.53	74.6	2065.1	7.67	25.9	12.4	0.015	53.8	2815	0.593	0.06	0.005	0.064	1571.4	10	0.075	0.653	0	2
1	CGP	CGP	Long Creek	OK620920-02-0080D	OK620920-02-0080D_1	OK620920020080_00	Cimarron R.	11050001	27771	7/7/2003	2	144	4021	5.48	66.6	2158.3	7.85	25.6	11.1	0.015	59.9	3335	0.559	0.06	0.017	0.057	1808.9	10	0.075	0.619	0.546	6
1	CGP	CGP	Long Creek	OK620920-02-0080D	OK620920-02-0080D_1	OK620920020080_00	Cimarron R.	11050001	27631	6/2/2003	2	135	3337	9.46	112.7	2800.4	7.96	24.1	76.7	0.023	216.1	2736	0.642	0.32	0.029	0.114	1405.9	67	0.343	0.962	1.043	6
1	CGP	CGP	Long Creek	OK620920-02-0080D	OK620920-02-0080D_1	OK620920020080_00	Cimarron R.	11050001	27547	5/5/2003	2	173	2418	9.34	101.5	1084.1	8.11	19.3	14.9	0.015	184.7	1867	0.622	0.07	0.006	0.057	921.3	10	0.085	0.692	2.433	5
1	CGP	CGP	Long Creek	OK620920-02-0080D	OK620920-02-0080D_1	OK620920020080_00	Cimarron R.	11050001	27309	3/24/2003	2	204	2307	10.96	NA	967.1	8.23	16.6	8.83	0.015	170.1	1684	0.137	0.57	0.005	0.021	805.7	18	0.585	0.707	6.257	5
1	CGP	CGP	Long Creek	OK620920-02-0080D	OK620920-02-0080D_1	OK620920020080_00	Cimarron R.	11050001	27245	3/10/2003	2	196	2536	13.08	106	1085.6	8.24	4.8	3.69	0.015	189	1899	0.352	0.87	0.005	0.005	920.7	10	0.885	1.222	3.87	6
1	CGP	CGP	Long Creek	OK620920-02-0080D	OK620920-02-0080D_1	OK620920020080_00	Cimarron R.	11050001	26709	1/21/2003	2	217	NA	13.25	99	1130	8.32	1	4.37	0.015	185.2	1986	0.438	1.22	0.005	0.005	964.3	10	1.235	1.658	4.952	5
1	CGP	CGP	Long Creek	OK620920-02-0080D	OK620920-02-0080D_1	OK620920020080_00	Cimarron R.	11050001	26240	12/9/2002	2	225	2780	12.37	97	673.4	8.22	3.7	2.29	0.015	196.58	2148	0.16	1.14	0.005	0.005	1071.38	11	1.155	1.3	5.433	5
1	CGP	CGP	Long Creek	OK620920-02-0080D	OK620920-02-0080D_1	OK620920020080_00	Cimarron R.	11050001	26087	11/12/2002	2	199	2960	11.57	106	1948.9	8.17	9.2	2.9	0.017	202.7	2348	0.478	0.89	0.006	0.014	1218.1	10	0.907	1.368	4.493	6
1	CGP	CGP	Long Creek	OK620920-02-0080D	OK620920-02-0080D_1	OK620920020080_00	Cimarron R.	11050001	25965	10/7/2002	2	152	2336	8.68	95	1199.9	8.12	17.2	41.9	0.039	151.8	1747	0.575	1.05	0.044	0.062	907	52	1.089	1.625	5.638	7
1	CGP	CGP	Long Creek	OK620920-02-0080D	OK620920-02-0080D_1	OK620920020080_00	Cimarron R.	11050001	25770	9/3/2002	2	143	3921	12.31	164	1879.4	7.93	27.6	7.05	0.102	314.9	3316	0.574	1.09	0.01	0.028	1771.5	10	1.192	1.664	0.065	4
1	CGP	CGP	Long Creek	OK620920-02-0080D	OK620920-02-0080D_1	OK620920020080_00	Cimarron R.	11050001	25548	7/29/2002	2	60	1528	7.33	91	764.5	7.74	23.7	1000	0.416	58.8	1202	3.362	1.08	0.064	0.613	687	10	1.496	4.442	9.963	7
1	CGP	CGP	Long Creek	OK620920-02-0080D	OK620920-02-0080D_1	OK620920020080_00	Cimarron R.	11050001	25579	6/20/2002	2	134	2425	9.05	NA	NA	7.92	30.5	18.7	NA	NA	NA	NA	NA	NA	NA	NA	NA	NA	NA	0.701	5
4	CGP	CGP	Traders Creek	OK620920-02-0170G	OK620920-02-0170G_4	OK620920020170_00	Cimarron R.	11050001	61727	4/1/2019	2	192	5634	13.76	139	1585	8.26	12.6	3.12	NA	1010	4000	0.35	0.02	0.005	0.015	1400	10	0.02	0.37	4.89	5
4	CGP	CGP	Traders Creek	OK620920-02-0170G	OK620920-02-0170G_4	OK620920020170_00	Cimarron R.	11050001	61660	3/5/2019	2	214	5867	13.29	103.6	1880	8.21	2.2	3.23	NA	1080	4200	0.28	0.02	0.005	0.015	1480	10	0.02	0.3	3.95	6
4	CGP	CGP	Traders Creek	OK620920-02-0170G	OK620920-02-0170G_4	OK620920020170_00	Cimarron R.	11050001	61217	1/28/2019	2	221	5507	10.28	90.3	1900	8.09	6.8	5.81	NA	1070	4000	0.22	0.02	0.015	0.014	1670	10	0.02	0.24	4.87	5
4	CGP	CGP	Traders Creek	OK620920-02-0170G	OK620920-02-0170G_4	OK620920020170_00	Cimarron R.	11050001	61100	12/17/2018	2	216	5811	14.15	120.2	1880	8.09	5.4	2.42	NA	965	3900	0.24	0.02	0.008	0.01	1420	10	0.02	0.26	4.55	5
4	CGP	CGP	Traders Creek	OK620920-02-0170G	OK620920-02-0170G_4	OK620920020170_00	Cimarron R.	11050001	60963	11/12/2018	2	206	5362	11.7	97.9	1810	8.21	5.3	4.88	NA	945	3900	0.3	0.94	0.008	0.016	1560	10	0.94	1.24	6.577	6
4	CGP	CGP	Traders Creek	OK620920-02-0170G	OK620920-02-0170G_4	OK620920020170_00	Cimarron R.	11050001	60852	10/15/2018	2	254	4964	9.43	91.7	1730	8.04	11.4	7.11	NA	827	3500	0.54	0.74	0.032	0.04	1250	10	0.74	1.28	18.85	7
4	CGP	CGP	Traders Creek	OK620920-02-0170G	OK620920-02-0170G_4	OK620920020170_00	Cimarron R.	11050001	60748	9/17/2018	2	162	7787	13.5	187.4	1840	8.08	28	2	0.015	1690	2900	0.11	0.02	0.006	0.008	1690	10	0.035	0.13	0.326	4
4	CGP	CGP	Traders Creek	OK620920-02-0170G	OK620920-02-0170G_4	OK620920020170_00	Cimarron R.	11050001	60463	8/6/2018	2	175	7953	10.25	144.1	1614	8.02	28.9	4.08	0.016	1810	13000	0.36	0.05	0.008	0.04	1400	10	0.066	0.41	0.86	4
4	CGP	CGP	Traders Creek	OK620920-02-0170G	OK620920-02-0170G_4	OK620920020170_00	Cimarron R.	11050001	60266	6/25/2018	2	NA	529.1	6.82	81.3	175	7.78	21.1	1000	0.031	34.3	390	3.19	0.24	0.631	1.03	140	780	0.271	3.43	0	9
4	CGP	CGP	Traders Creek	OK620920-02-0170G	OK620920-02-0170G_4	OK620920020170_00	Cimarron R.	11050001	60113	5/28/2018	2	109	1032	13.05	194.9	2190	8.14	31.5	7.59	NA	2440	7000	0.11	0.02	0.017	0.094	1950	10	0.02	0.13	0.225	4
4	CGP	CGP	Traders Creek	OK620920-02-0170G	OK620920-02-0170G_4	OK620920020170_00	Cimarron R.	11050001	59901	5/7/2018	2	NA	NA	NA	NA	NA	NA	NA	NA	NA	NA	NA	NA	NA	NA	NA	NA	NA	NA	NA	0	4
4	CGP	CGP	Traders Creek	OK620920-02-0170G	OK620920-02-0170G_4	OK620920020170_00	Cimarron R.	11050001	60110	5/1/2018	2	186	7456	8.88	106.3	1860	7.95	19.7	2.99	NA	1610	5100	0.47	0.02	0.005	0.017	1700	10	0.02	0.49	0	5
4	CGP	CGP	Traders Creek	OK620920-02-0170G	OK620920-02-0170G_4	OK620920020170_00	Cimarron R.	11050001	59821	3/20/2018	2	184	7305	10.76	114.5	1860	8.08	14.5	10.4	NA	1530	2700	0.57	0.02	0.009	0.041	1690	10	0.02	0.59	1.919	5
4	CGP	CGP	Traders Creek	OK620920-02-0170G	OK620920-02-0170G_4	OK620920020170_00	Cimarron R.	11050001	59752	2/13/2018	2	192	6236	12.63	116.9	1820	8.19	8.8	6.47	NA	1190	4500	0.2	0.02	0.006	0.012	1510	10	0.02	0.22	2.233	5
4	CGP	CGP	Traders Creek	OK620920-02-0170G	OK620920-02-0170G_4	OK620920020170_00	Cimarron R.	11050001	59659	1/17/2018	2	193	6074	15.57	113.4	1900	8.12	-0.1	6.08	NA	1190	4700	0.24	0.25	0.005	0.013	1590	10	0.25	0.49	0	5
4	CGP	CGP	Traders Creek	OK620920-02-0170G	OK620920-02-0170G_4	OK620920020170_00	Cimarron R.	11050001	59556	12/5/2017	2	197	6942	13.27	124.9	1900	8.43	9.6	2.13	NA	1330	5000	0.25	0.02	0.008	0.011	1780	10	0.02	0.27	1.323	5
4	CGP	CGP	Traders Creek	OK620920-02-0170G	OK620920-02-0170G_4	OK620920020170_00	Cimarron R.	11050001	59473	10/31/2017	2	152	6436	10.69	100.6	2320	8.11	9.4	8.1	NA	1180	4700	0.11	0.51	0.005	0.012	1690	10	0.51	0.62	0.25	3
4	CGP	CGP	Traders Creek	OK620920-02-0170G	OK620920-02-0170G_4	OK620920020170_00	Cimarron R.	11050001	59301	9/26/2017	2	139	4580	7.78	90	2290	7.99	19.3	5.07	NA	949	4300	0.41	0.02	0.007	0.032	1770	10	0.02	0.43	0	3
4	CGP	CGP	Traders Creek	OK620920-02-0170G	OK620920-02-0170G_4	OK620920020170_00	Cimarron R.	11050001	59198	9/5/2017	2	NA	NA	NA	NA	NA	NA	NA	NA	NA	NA	NA	NA	NA	NA	NA	NA	NA	NA	NA	0	4
4	CGP	CGP	Traders Creek	OK620920-02-0170G	OK620920-02-0170G_4	OK620920020170_00	Cimarron R.	11050001	59107	8/22/2017	2	156	5664	7.02	90.1	2020	7.91	24.4	2.62	0.015	934	2000	0.39	0.02	0.008	0.028	1480	10	0.035	0.41	1.608	5
4	CGP	CGP	Traders Creek	OK620920-02-0170G	OK620920-02-0170G_4	OK620920020170_00	Cimarron R.	11050001	58919	7/18/2017	2	159	6607	9	130	2035	NA	30.9	3.9	0.015	1400	4900	0.56	0.02	0.012	0.031	1480	10	0.035	0.58	0	5
4	CGP	CGP	Traders Creek	OK620920-02-0170G	OK620920-02-0170G_4	OK620920020170_00	Cimarron R.	11050001	58539	6/13/2017	2	172	6005	10.44	149.3	2041	8.09	29.7	3.74	0.015	1100	4100	0.71	0.02	0.008	0.025	1470	10	0.035	0.73	3.187	5
4	CGP	CGP	Traders Creek	OK620920-02-0170G	OK620920-02-0170G_4	OK620920020170_00	Cimarron R.	11050001	58515	5/15/2017	2	209	4789	8.87	112.7	NA	8.01	23.4	5.37	NA	NA	NA	NA	NA	NA	NA	NA	NA	NA	NA	9.569	6
4	CGP	CGP	Eagle Chief Creek: Lower	OK620920-04-0010C	OK620920-04-0010C_4	OK620920040010_00	Cimarron R.	11050001	61557	4/15/2019	2	NA	2113	9.76	100.9	NA	8.18	14.3	24.6	NA	91.1	1600	0.4	2.23	0.026	0.051	786	25	2.23	2.63	0	6
4	CGP	CGP	Eagle Chief Creek: Lower	OK620920-04-0010C	OK620920-04-0010C_4	OK620920040010_00	Cimarron R.	11050001	61419	3/11/2019	2	331	2297	12.84	116.4	104.5	8.35	9.4	16	NA	108	1700	0.26	2.13	0.024	0.045	836	19	2.13	2.39	35.71	6
4	CGP	CGP	Eagle Chief Creek: Lower	OK620920-04-0010C	OK620920-04-0010C_4	OK620920040010_00	Cimarron R.	11050001	61706	2/4/2019	2	302	2122	9.96	94.5	1200	8.36	10.8	26.3	NA	91.3	1600	0.44	2.54	0.063	0.07	805	23	2.54	2.98	31.26	5
4	CGP	CGP	Eagle Chief Creek: Lower	OK620920-04-0010C	OK620920-04-0010C_4	OK620920040010_00	Cimarron R.	11050001	61107	1/7/2019	2	309	2151	11.43	106.5	935	8.29	9.9	45.8	NA	90	1600	0.54	2.15	0.118	0.162	788	34	2.15	2.69	86.3	7
4	CGP	CGP	Eagle Chief Creek: Lower	OK620920-04-0010C	OK620920-04-0010C_4	OK620920040010_00	Cimarron R.	11050001	60993	11/27/2018	2	310	2002	12.7	102.8	1220	8.37	4.6	4.39	NA	90.5	1500	0.3	2.34	0.011	0.017	681	10	2.34	2.64	38.33	5
4	CGP	CGP	Eagle Chief Creek: Lower	OK620920-04-0010C	OK620920-04-0010C_4	OK620920040010_00	Cimarron R.	11050001	60843	10/15/2018	2	260	1508	10.58	96.2	1170	7.55	11.1	257	NA	55.9	1200	0.68	1.65	0.223	0.265	489	360	1.65	2.33	0	9
4	CGP	CGP	Eagle Chief Creek: Lower	OK620920-04-0010C	OK620920-04-0010C_4	OK620920040010_00	Cimarron R.	11050001	60713	9/4/2018	2	85	542	7.27	84.5	245	7.69	25.2	1000	0.015	15.4	450	1.4	0.19	0.8	1.02	182	1300	0.205	1.59	0	9
4	CGP	CGP	Eagle Chief Creek: Lower	OK620920-04-0010C	OK620920-04-0010C_4	OK620920040010_00	Cimarron R.	11050001	60446	8/6/2018	2	218	1131	12.85	158	480	8.37	25.5	30.5	0.015	62.6	800	1.48	0.64	0.027	0.176	318	62	0.655	2.12	14.177	5
4	CGP	CGP	Eagle Chief Creek: Lower	OK620920-04-0010C	OK620920-04-0010C_4	OK620920040010_00	Cimarron R.	11050001	60286	6/28/2018	2	100	342	5.97	69	120	7.54	22.3	1000	0.015	7.1	450	2.16	0.25	0.824	1.25	87.4	1200	0.265	2.41	0	9
4	CGP	CGP	Eagle Chief Creek: Lower	OK620920-04-0010C	OK620920-04-0010C_4	OK620920040010_00	Cimarron R.	11050001	60128	5/29/2018	2	150	842	6.41	74.9	435	7.91	24.9	84.3	0.089	36.4	590	1.21	0.64	0.235	0.294	239	69	0.729	1.85	30.437	7
4	CGP	CGP	Eagle Chief Creek: Lower	OK620920-04-0010C	OK620920-04-0010C_4	OK620920040010_00	Cimarron R.	11050001	59894	5/7/2018	2	NA	NA	NA	NA	NA	NA	NA	NA	NA	NA	NA	NA	NA	NA	NA	NA	NA	NA	NA	0	5
4	CGP	CGP	Eagle Chief Creek: Lower	OK620920-04-0010C	OK620920-04-0010C_4	OK620920040010_00	Cimarron R.	11050001	60051	4/24/2018	2	277	1333	8.73	87.9	630	8.07	15.4	12.4	NA	87.6	940	0.4	1.27	0.012	0.039	332	10	1.27	1.67	8.62	5
4	CGP	CGP	Eagle Chief Creek: Lower	OK620920-04-0010C	OK620920-04-0010C_4	OK620920040010_00	Cimarron R.	11050001	59836	3/19/2018	2	251	1345	9.81	86.1	840	8.22	9	13.6	NA	75.3	930	0.36	2.04	0.012	0.04	358	16	2.04	2.4	0	5
4	CGP	CGP	Eagle Chief Creek: Lower	OK620920-04-0010C	OK620920-04-0010C_4	OK620920040010_00	Cimarron R.	11050001	59772	2/12/2018	2	312	1450	14.87	101.3	960	8.2	-0.2	9.76	NA	88.1	1100	0.33	4.96	0.02	0.04	400	14	4.96	5.29	0	5
4	CGP	CGP	Eagle Chief Creek: Lower	OK620920-04-0010C	OK620920-04-0010C_4	OK620920040010_00	Cimarron R.	11050001	59664	1/16/2018	2	330	1580	10.5	72.6	820	8.1	0.2	6.42	NA	96.5	1100	0.29	5.73	0.017	0.03	402	10	5.73	6.02	0	5
4	CGP	CGP	Eagle Chief Creek: Lower	OK620920-04-0010C	OK620920-04-0010C_4	OK620920040010_00	Cimarron R.	11050001	59566	12/4/2017	2	270	1313	13.82	135.3	680	8.34	14.1	10.55	NA	71.1	930	0.43	2.47	0.009	0.024	370	10	2.47	2.9	16.51	5
4	CGP	CGP	Eagle Chief Creek: Lower	OK620920-04-0010C	OK620920-04-0010C_4	OK620920040010_00	Cimarron R.	11050001	59448	10/30/2017	2	280	1249	11.51	101.3	850	8.31	9.6	8.54	NA	68	850	0.3	3	0.017	0.03	312	10	3	3.3	8.46	0
4	CGP	CGP	Eagle Chief Creek: Lower	OK620920-04-0010C	OK620920-04-0010C_4	OK620920040010_00	Cimarron R.	11050001	59313	9/26/2017	2	260	1217	7	76.2	520	8.13	19.3	25.6	NA	67	790	0.75	1.69	0.036	0.072	320	23	1.69	2.44	0	5
4	CGP	CGP	Eagle Chief Creek: Lower	OK620920-04-0010C	OK620920-04-0010C_4	OK620920040010_00	Cimarron R.	11050001	59180	9/4/2017	2	NA	NA	NA	NA	NA	NA	NA	NA	NA	NA	NA	NA	NA	NA	NA	NA	NA	NA	NA	0	5
4	CGP	CGP	Eagle Chief Creek: Lower	OK620920-04-0010C	OK620920-04-0010C_4	OK620920040010_00	Cimarron R.	11050001	59122	8/21/2017	2	240	1212	8.52	104.7	650	8.03	26	52.3	0.015	52	890	0.89	1.39	0.054	0.147	395	53	1.405	2.28	23.996	6
4	CGP	CGP	Eagle Chief Creek: Lower	OK620920-04-0010C	OK620920-04-0010C_4	OK620920040010_00	Cimarron R.	11050001	58364	8/8/2017	2	NA	1300	NA	NA	NA	NA	NA	NA	NA	NA	NA	NA	NA	NA	NA	NA	NA	NA	NA	0	7
4	CGP	CGP	Eagle Chief Creek: Lower	OK620920-04-0010C	OK620920-04-0010C_4	OK620920040010_00	Cimarron R.	11050001	58903	7/17/2017	2	246	1217	9.66	122.4	570	8.37	27.3	18.7	0.015	57.8	810	1.02	2	0.014	0.09	318	21	2.015	3.02	19.882	5
4	CGP	CGP	Eagle Chief Creek: Lower	OK620920-04-0010C	OK620920-04-0010C_4	OK620920040010_00	Cimarron R.	11050001	58772	7/13/2017	2	240	1212	8.52	104.7	NA	8.03	26	21.3	NA	NA	NA	NA	NA	NA	NA	NA	NA	NA	NA	23.996	5
4	CGP	CGP	Eagle Chief Creek: Lower	OK620920-04-0010C	OK620920-04-0010C_4	OK620920040010_00	Cimarron R.	11050001	58473	6/12/2017	2	283	1597	11.48	142	750	8.37	26	59.5	0.015	68.8	1100	1.74	1.65	0.037	0.162	442	80	1.665	3.39	35.506	5
4	CGP	CGP	Eagle Chief Creek: Lower	OK620920-04-0010C	OK620920-04-0010C_4	OK620920040010_00	Cimarron R.	11050001	58426	5/23/2017	2	NA	NA	NA	NA	NA	NA	NA	NA	NA	NA	NA	NA	NA	NA	NA	NA	NA	NA	NA	0	9
3	CGP	CGP	Eagle Chief Creek: Lower	OK620920-04-0010C	OK620920-04-0010C_3	OK620920040010_00	Cimarron R.	11050001	53542	4/28/2014	2	256	1271	12.53	127.3	420	8.14	15.8	9.93	NA	79.9	880	0.81	0.63	0.007	0.038	361.1	10	0.63	1.44	9.285	5
3	CGP	CGP	Eagle Chief Creek: Lower	OK620920-04-0010C	OK620920-04-0010C_3	OK620920040010_00	Cimarron R.	11050001	53245	3/24/2014	2	274	1210	14.1	122.4	667	7.96	8.9	6.57	NA	77.1	960	0.46	1.88	0.005	0.044	420	10	1.88	2.34	11.732	5
3	CGP	CGP	Eagle Chief Creek: Lower	OK620920-04-0010C	OK620920-04-0010C_3	OK620920040010_00	Cimarron R.	11050001	53158	2/18/2014	2	290	1421	14.06	120	730	8.09	8.3	7.53	NA	76.2	1000	0.69	2.5	0.005	0.066	442.5	10	2.5	3.19	13.569	5
3	CGP	CGP	Eagle Chief Creek: Lower	OK620920-04-0010C	OK620920-04-0010C_3	OK620920040010_00	Cimarron R.	11050001	53037	1/13/2014	2	285	1428	13.83	111.4	700	8.25	5.3	10.3	NA	71.8	1000	0.49	3.59	0.007	0.051	430.1	12	3.59	4.08	11.178	5
3	CGP	CGP	Eagle Chief Creek: Lower	OK620920-04-0010C	OK620920-04-0010C_3	OK620920040010_00	Cimarron R.	11050001	52919	12/2/2013	2	271	1333	14.16	114.7	780	8.25	6.1	4.72	NA	70.3	920	0.37	3.25	0.005	0.022	365.3	10	3.25	3.62	14.473	5
3	CGP	CGP	Eagle Chief Creek: Lower	OK620920-04-0010C	OK620920-04-0010C_3	OK620920040010_00	Cimarron R.	11050001	52697	10/21/2013	2	269	1210	14.8	139.4	730	8.33	12.5	8.62	NA	61.6	800	0.48	2.97	0.006	0.037	307.9	10	2.97	3.45	11.541	5
3	CGP	CGP	Eagle Chief Creek: Lower	OK620920-04-0010C	OK620920-04-0010C_3	OK620920040010_00	Cimarron R.	11050001	52528	9/16/2013	2	243	1251	7.8	90.7	480	8.08	22.9	20	0.016	61.1	865	0.54	1.69	0.017	0.062	375.5	20	1.706	2.23	0	6
3	CGP	CGP	Eagle Chief Creek: Lower	OK620920-04-0010C	OK620920-04-0010C_3	OK620920040010_00	Cimarron R.	11050001	52491	8/12/2013	2	155	740	6.35	77.2	340	7.94	25.1	427	0.015	18.6	590	1.2	0.61	0.304	0.411	218.4	240	0.625	1.81	0	9
3	CGP	CGP	Eagle Chief Creek: Lower	OK620920-04-0010C	OK620920-04-0010C_3	OK620920040010_00	Cimarron R.	11050001	52228	7/8/2013	2	216	NA	9.6	116.4	358	8.22	25	16.4	0.015	75.8	689	1.34	0.54	0.01	0.111	248.9	24	0.555	1.88	5.895	5
3	CGP	CGP	Eagle Chief Creek: Lower	OK620920-04-0010C	OK620920-04-0010C_3	OK620920040010_00	Cimarron R.	11050001	51952	6/3/2013	2	225	1116	10.61	122.1	459	8.29	22.2	13.8	0.015	72.4	795	0.38	1.28	0.012	0.029	340.1	16	1.295	1.66	9.085	5
3	CGP	CGP	Eagle Chief Creek: Lower	OK620920-04-0010C	OK620920-04-0010C_3	OK620920040010_00	Cimarron R.	11050001	51871	5/20/2013	2	NA	NA	NA	NA	NA	NA	NA	NA	NA	NA	NA	NA	NA	NA	NA	NA	NA	NA	NA	0	5
3	CGP	CGP	Eagle Chief Creek: Lower	OK620920-04-0010C	OK620920-04-0010C_3	OK620920040010_00	Cimarron R.	11050001	51794	4/29/2013	2	225	1122	11.1	124.2	541	8.35	20.7	15.5	NA	62.1	726	0.62	1.71	0.013	0.041	281	12	1.71	2.33	10.982	5
3	CGP	CGP	Eagle Chief Creek: Lower	OK620920-04-0010C	OK620920-04-0010C_3	OK620920040010_00	Cimarron R.	11050001	51594	3/25/2013	2	219	1175	12.96	104	445	NA	5.8	5.71	NA	66.8	803	0.58	3.66	0.006	0.024	312.9	10	3.66	4.24	10.011	5
3	CGP	CGP	Eagle Chief Creek: Lower	OK620920-04-0010C	OK620920-04-0010C_3	OK620920040010_00	Cimarron R.	11050001	51452	2/19/2013	2	252	1181	13.45	111.1	431	8.33	7	6.57	NA	75.3	877	0.29	2.48	0.007	0.027	280.3	10	2.48	2.77	22.288	5
3	CGP	CGP	Eagle Chief Creek: Lower	OK620920-04-0010C	OK620920-04-0010C_3	OK620920040010_00	Cimarron R.	11050001	51306	1/22/2013	2	267	1241	13.37	98.7	640	8.35	2.7	4.83	NA	76.7	798	0.65	3.84	0.005	0.021	279.3	10	3.84	4.49	6.347	5
3	CGP	CGP	Eagle Chief Creek: Lower	OK620920-04-0010C	OK620920-04-0010C_3	OK620920040010_00	Cimarron R.	11050001	51182	12/10/2012	2	270	1189	13.28	96.6	476	8.31	2.1	12.5	NA	74.4	771	0.26	2.93	0.011	0.036	264.8	17	2.93	3.19	9.644	5
3	CGP	CGP	Eagle Chief Creek: Lower	OK620920-04-0010C	OK620920-04-0010C_3	OK620920040010_00	Cimarron R.	11050001	51014	10/29/2012	2	257	1119	18.81	167.3	460	8.36	10	5.36	NA	74.7	725	0.44	1.87	0.007	0.021	235.7	10	1.87	2.31	5.865	5
3	CGP	CGP	Eagle Chief Creek: Lower	OK620920-04-0010C	OK620920-04-0010C_3	OK620920040010_00	Cimarron R.	11050001	50841	9/24/2012	2	217	909	12.84	139.9	395	8.11	19.4	3.58	NA	75.5	635	0.51	1.16	0.005	0.025	248.5	10	1.16	1.67	7.242	5
3	CGP	CGP	Eagle Chief Creek: Lower	OK620920-04-0010C	OK620920-04-0010C_3	OK620920040010_00	Cimarron R.	11050001	50659	8/20/2012	2	207	802	9.8	113	368	8.15	22.3	4.27	0.059	81.3	628	0.62	0.71	0.006	0.04	224.2	10	0.769	1.33	6.084	5
3	CGP	CGP	Eagle Chief Creek: Lower	OK620920-04-0010C	OK620920-04-0010C_3	OK620920040010_00	Cimarron R.	11050001	50508	7/23/2012	2	160	937	8.97	112	384	8.06	26.4	5.01	0.025	74.5	652	0.58	0.46	0.007	0.034	246.1	10	0.485	1.04	4.358	4
3	CGP	CGP	Eagle Chief Creek: Lower	OK620920-04-0010C	OK620920-04-0010C_3	OK620920040010_00	Cimarron R.	11050001	50420	7/9/2012	2	NA	NA	NA	NA	NA	NA	NA	NA	NA	NA	NA	NA	NA	NA	NA	NA	NA	NA	NA	0	5
3	CGP	CGP	Eagle Chief Creek: Lower	OK620920-04-0010C	OK620920-04-0010C_3	OK620920040010_00	Cimarron R.	11050001	50328	6/21/2012	2	231	1084	6.18	72.1	455	7.83	22.9	15.3	NA	NA	NA	NA	NA	NA	NA	NA	NA	NA	NA	7.59	5
3	CGP	CGP	Eagle Chief Creek: Lower	OK620920-04-0010C	OK620920-04-0010C_3	OK620920040010_00	Cimarron R.	11050001	50195	6/11/2012	2	282	1211	8.37	105	590	8.1	27	17.2	0.015	70.4	875	0.54	1.37	0.015	0.053	381.3	19	1.385	1.91	9.095	5
2	CGP	CGP	Eagle Chief Creek: Lower	OK620920-04-0010C	OK620920-04-0010C_2	OK620920040010_00	Cimarron R.	11050001	43283	4/6/2009	2	278	1450	11.05	91.7	805	8.3	7.2	39.2	0.044	93.3	1315	0.88	2.33	0.053	0.237	673.9	28	2.374	3.21	0	5
2	CGP	CGP	Eagle Chief Creek: Lower	OK620920-04-0010C	OK620920-04-0010C_2	OK620920040010_00	Cimarron R.	11050001	42975	3/2/2009	2	299	1452	12.84	100.5	671	8.25	5	3.51	0.015	93.1	1090	0.3	2.58	0.006	0.037	501.6	10	2.595	2.88	16.768	5
2	CGP	CGP	Eagle Chief Creek: Lower	OK620920-04-0010C	OK620920-04-0010C_2	OK620920040010_00	Cimarron R.	11050001	42760	2/2/2009	2	290	1548	14.15	112.2	721	8.26	5.4	5.18	0.015	88.3	1088	0.25	2.87	0.007	0.027	406.5	10	2.885	3.12	19.515	5
2	CGP	CGP	Eagle Chief Creek: Lower	OK620920-04-0010C	OK620920-04-0010C_2	OK620920040010_00	Cimarron R.	11050001	42279	12/15/2008	2	314	NA	14.7	102.3	827	8.26	0.6	5.13	0.015	84.9	1101	0.32	3.29	0.008	0.034	401	10	3.305	3.61	16.056	5
2	CGP	CGP	Eagle Chief Creek: Lower	OK620920-04-0010C	OK620920-04-0010C_2	OK620920040010_00	Cimarron R.	11050001	41989	11/3/2008	2	327	1407	9.99	100.9	623	8.21	16	30.9	0.015	64.9	959	0.44	3.62	0.058	0.096	327.3	16	3.635	4.06	52.596	5
2	CGP	CGP	Eagle Chief Creek: Lower	OK620920-04-0010C	OK620920-04-0010C_2	OK620920040010_00	Cimarron R.	11050001	41556	9/29/2008	2	275	1196	8.41	95.3	495	8.05	21.5	27.8	0.015	53.5	799	0.11	2.14	0.008	0.09	265.3	28	2.155	2.25	12.928	7
2	CGP	CGP	Eagle Chief Creek: Lower	OK620920-04-0010C	OK620920-04-0010C_2	OK620920040010_00	Cimarron R.	11050001	41471	9/16/2008	2	NA	NA	NA	NA	NA	NA	NA	NA	NA	NA	NA	NA	NA	NA	NA	NA	NA	NA	NA	0	9
2	CGP	CGP	Eagle Chief Creek: Lower	OK620920-04-0010C	OK620920-04-0010C_2	OK620920040010_00	Cimarron R.	11050001	41209	8/25/2008	2	209	1123	9.86	116.1	432	8.26	23.5	15.4	0.02	81.7	749	0.25	1.03	0.016	0.075	243.5	20	1.05	1.28	8.228	5
2	CGP	CGP	Eagle Chief Creek: Lower	OK620920-04-0010C	OK620920-04-0010C_2	OK620920040010_00	Cimarron R.	11050001	40915	7/21/2008	2	211	1210	10.63	139	491	8.24	29.2	10.3	0.015	91.5	813	0.48	1.19	0.01	0.045	305.4	11	1.205	1.67	11.641	5
2	CGP	CGP	Eagle Chief Creek: Lower	OK620920-04-0010C	OK620920-04-0010C_2	OK620920040010_00	Cimarron R.	11050001	40468	6/16/2008	2	225	1191	12.71	155.1	487	8.23	25.3	115	0.015	77.6	807	1.8	0.84	0.045	0.218	315.7	123	0.855	2.64	18.232	5
2	CGP	CGP	Eagle Chief Creek: Lower	OK620920-04-0010C	OK620920-04-0010C_2	OK620920040010_00	Cimarron R.	11050001	40230	5/12/2008	2	272	1710	8.41	89.4	920.7	8.16	18.2	241	0.182	111.8	1262	0.74	2.27	0.123	0.241	477.2	1235	2.452	3.01	12.379	5
2	CGP	CGP	Eagle Chief Creek: Lower	OK620920-04-0010C	OK620920-04-0010C_2	OK620920040010_00	Cimarron R.	11050001	39915	4/7/2008	2	230	149.3	12.78	119.9	631.9	8.31	12.5	32.9	0.015	86.3	1045	0.85	1.57	0.012	0.076	480.2	30	1.585	2.42	30.976	5
2	CGP	CGP	Eagle Chief Creek: Lower	OK620920-04-0010C	OK620920-04-0010C_2	OK620920040010_00	Cimarron R.	11050001	39628	3/3/2008	2	279	1550	12.8	105.9	687.1	8.39	7.1	23	0.065	90.7	1074	0.41	2.41	0.022	0.06	402.6	34	2.475	2.82	20.393	6
2	CGP	CGP	Eagle Chief Creek: Lower	OK620920-04-0010C	OK620920-04-0010C_2	OK620920040010_00	Cimarron R.	11050001	39170	1/22/2008	2	326	NA	12.98	89.9	637.8	8.21	0.4	34.1	0.033	86	1138	0.37	5.05	0.031	0.068	403.7	77	5.083	5.42	9.986	5
2	CGP	CGP	Eagle Chief Creek: Lower	OK620920-04-0010C	OK620920-04-0010C_2	OK620920040010_00	Cimarron R.	11050001	38702	12/18/2007	2	203	1606	13.76	105.8	722.1	8.23	4.3	11.3	0.015	79.1	1148	0.11	4.06	0.009	0.032	485.3	17	4.075	4.17	20.03	5
2	CGP	CGP	Eagle Chief Creek: Lower	OK620920-04-0010C	OK620920-04-0010C_2	OK620920040010_00	Cimarron R.	11050001	38545	11/13/2007	2	256	1284	14.5	152	546.6	8.31	18	16.9	0.015	78.8	899	0.33	2.62	0.01	0.049	308.5	14	2.635	2.95	11.261	5
2	CGP	CGP	Eagle Chief Creek: Lower	OK620920-04-0010C	OK620920-04-0010C_2	OK620920040010_00	Cimarron R.	11050001	38397	10/15/2007	2	230	1193	11.23	117.3	524	8.23	17.5	22.4	0.015	62.7	816	0.11	2.18	0.012	0.05	280.5	29	2.195	2.29	17.335	6
2	CGP	CGP	Eagle Chief Creek: Lower	OK620920-04-0010C	OK620920-04-0010C_2	OK620920040010_00	Cimarron R.	11050001	38331	9/17/2007	2	253	1244	11.98	97.4	541.1	8.03	25.8	111	0.015	55.7	853	0.71	2.78	0.045	0.144	350.7	110	2.795	3.49	25.102	5
2	CGP	CGP	Eagle Chief Creek: Lower	OK620920-04-0010C	OK620920-04-0010C_2	OK620920040010_00	Cimarron R.	11050001	38098	8/10/2007	2	347	1467	7.73	94.7	NA	8.05	26.7	15.4	NA	NA	NA	NA	NA	NA	NA	NA	NA	NA	NA	35.277	5
2	CGP	CGP	Eagle Chief Creek: Lower	OK620920-04-0010C	OK620920-04-0010C_2	OK620920040010_00	Cimarron R.	11050001	37794	7/30/2007	2	244	1479	9.97	125.3	722.8	8.16	27.4	13.5	0.015	72.1	1119	0.18	1.88	0.007	0.068	440.2	29	1.895	2.06	50.84	6
2	CGP	CGP	Eagle Chief Creek: Lower	OK620920-04-0010C	OK620920-04-0010C_2	OK620920040010_00	Cimarron R.	11050001	37761	7/23/2007	2	NA	NA	NA	NA	NA	NA	NA	NA	NA	NA	NA	NA	NA	NA	NA	NA	NA	NA	NA	0	7
2	CGP	CGP	Eagle Chief Creek: Lower	OK620920-04-0010C	OK620920-04-0010C_2	OK620920040010_00	Cimarron R.	11050001	37310	6/25/2007	2	170	937	6.83	82.6	430.4	7.88	24.8	387	0.015	32.2	796	1.15	1.08	0.226	0.425	264.9	230	1.095	2.23	58.883	7
2	CGP	CGP	Eagle Chief Creek: Lower	OK620920-04-0010C	OK620920-04-0010C_2	OK620920040010_00	Cimarron R.	11050001	37133	5/30/2007	2	235	1254	8.45	94.4	639.9	8.95	20.8	202	0.015	52.8	1008	1.16	1.94	0.13	0.293	386.9	210	1.955	3.1	26.251	7
1	CGP	CGP	Eagle Chief Creek: Lower	OK620920-04-0010C	OK620920-04-0010C_1	OK620920040010_00	Cimarron R.	11050001	30350	6/7/2004	2	218	1196	8.86	106.4	518.5	8.12	24.7	14.9	0.045	70.4	842	0.11	1.39	0.02	0.071	318.3	29	1.435	1.5	15.472	5
1	CGP	CGP	Eagle Chief Creek: Lower	OK620920-04-0010C	OK620920-04-0010C_1	OK620920040010_00	Cimarron R.	11050001	30103	4/27/2004	2	155	875	8.31	NA	435.2	7.97	19.8	151	0.045	35.1	675	0.769	0.8	0.221	0.334	267	171	0.845	1.569	77.612	6
1	CGP	CGP	Eagle Chief Creek: Lower	OK620920-04-0010C	OK620920-04-0010C_1	OK620920040010_00	Cimarron R.	11050001	29787	3/23/2004	2	227	1489	12.65	120.1	718.9	8.28	13	11.4	0.015	72	1147	0.44	2.17	0.016	0.101	486.7	18	2.185	2.61	33.578	5
1	CGP	CGP	Eagle Chief Creek: Lower	OK620920-04-0010C	OK620920-04-0010C_1	OK620920040010_00	Cimarron R.	11050001	29615	2/18/2004	2	285	1613	12.13	101.6	620.1	8.28	7.7	26.7	0.179	65.2	1010	0.558	4.67	0.068	0.131	318.9	26	4.849	5.228	21.038	5
1	CGP	CGP	Eagle Chief Creek: Lower	OK620920-04-0010C	OK620920-04-0010C_1	OK620920040010_00	Cimarron R.	11050001	29444	1/13/2004	2	308	1306	15.34	128.1	587.1	8.35	7.5	8.15	0.026	71.4	881	0.242	4.85	0.011	0.099	318.8	25	4.876	5.092	15.37	5
1	CGP	CGP	Eagle Chief Creek: Lower	OK620920-04-0010C	OK620920-04-0010C_1	OK620920040010_00	Cimarron R.	11050001	28570	12/9/2003	2	281	1048	11.39	89.3	508.8	8.22	5	4.55	0.02	67.9	855	0.161	4.42	0.008	0.064	283.7	10	4.44	4.581	16.481	5
1	CGP	CGP	Eagle Chief Creek: Lower	OK620920-04-0010C	OK620920-04-0010C_1	OK620920040010_00	Cimarron R.	11050001	28432	10/28/2003	2	256	1109	11.39	111.5	498.8	7.93	14.3	5.58	0.024	66.6	823	0.325	3.02	0.005	0.072	260.7	10	3.044	3.345	14.082	5
1	CGP	CGP	Eagle Chief Creek: Lower	OK620920-04-0010C	OK620920-04-0010C_1	OK620920040010_00	Cimarron R.	11050001	28278	9/23/2003	2	237	1018	10.27	115.1	463.2	7.98	21	14.8	0.015	63.2	700	0.259	2.71	0.005	0.08	2.71	29	2.725	2.969	15.028	5
1	CGP	CGP	Eagle Chief Creek: Lower	OK620920-04-0010C	OK620920-04-0010C_1	OK620920040010_00	Cimarron R.	11050001	28111	8/18/2003	2	229	1151	7.36	93.9	461.7	8.21	27.8	13.2	0.023	69.3	719	0.338	1.68	0.01	0.094	261.2	16	1.703	2.018	13.396	5
1	CGP	CGP	Eagle Chief Creek: Lower	OK620920-04-0010C	OK620920-04-0010C_1	OK620920040010_00	Cimarron R.	11050001	27808	7/14/2003	2	231	1345	10.3	NA	587	8.11	30.9	19.2	0.016	74.1	900	0.357	1.57	0.016	0.087	409.6	58	1.586	1.927	22.188	5
1	CGP	CGP	Eagle Chief Creek: Lower	OK620920-04-0010C	OK620920-04-0010C_1	OK620920040010_00	Cimarron R.	11050001	27683	6/9/2003	2	140	1082	8.91	89	465.5	7.94	22.5	324	0.028	31.2	792	0.437	0.62	0.153	0.315	347.2	286	0.648	1.057	103.06	6
1	CGP	CGP	Eagle Chief Creek: Lower	OK620920-04-0010C	OK620920-04-0010C_1	OK620920040010_00	Cimarron R.	11050001	27541	5/5/2003	2	248	1610	10.6	118.2	634.4	8.21	21	23	0.033	77	1127	0.826	2.48	0.024	0.052	463.6	35	2.513	3.306	41.255	5
1	CGP	CGP	Eagle Chief Creek: Lower	OK620920-04-0010C	OK620920-04-0010C_1	OK620920040010_00	Cimarron R.	11050001	27348	3/31/2003	2	292	1927	11.61	NA	762.2	8.25	13.6	29.9	0.015	101.1	1383	0.34	3.14	0.009	0.068	589.8	32	3.155	3.48	48.144	5
1	CGP	CGP	Eagle Chief Creek: Lower	OK620920-04-0010C	OK620920-04-0010C_1	OK620920040010_00	Cimarron R.	11050001	27187	3/3/2003	2	307	1797	13.49	108	814	8.25	4.6	27.8	0.025	92.7	1245	0.11	3.02	0.015	0.027	536.6	22	3.045	3.13	77.429	5
1	CGP	CGP	Eagle Chief Creek: Lower	OK620920-04-0010C	OK620920-04-0010C_1	OK620920040010_00	Cimarron R.	11050001	26619	1/21/2003	2	293	1619	14.43	118	718	NA	5	6.45	0.015	78.2	1094	0.331	3.5	0.005	0.005	463.6	10	3.515	3.831	45.626	5
1	CGP	CGP	Eagle Chief Creek: Lower	OK620920-04-0010C	OK620920-04-0010C_1	OK620920040010_00	Cimarron R.	11050001	26229	12/9/2002	2	283	1326	12.84	108	689.1	8.08	6	16.2	0.015	79.62	1119	0.267	3.27	0.007	0.046	466.7	26	3.285	3.537	71.549	5
1	CGP	CGP	Eagle Chief Creek: Lower	OK620920-04-0010C	OK620920-04-0010C_1	OK620920040010_00	Cimarron R.	11050001	26102	11/13/2002	2	320	1537	9.71	90	592.9	10.19	10	31.2	0.021	97.1	1118	0.558	3.46	0.07	0.086	406.1	34	3.481	4.018	105.539	6
1	CGP	CGP	Eagle Chief Creek: Lower	OK620920-04-0010C	OK620920-04-0010C_1	OK620920040010_00	Cimarron R.	11050001	25402	7/23/2002	2	NA	212.7	5.16	63	103.2	7.1	23	NA	2.5	6.4	271	9.233	1.19	0.106	0.143	29.15	63	3.69	10.423	1125.56	9
1	CGP	CGP	Eagle Chief Creek: Lower	OK620920-04-0010C	OK620920-04-0010C_1	OK620920040010_00	Cimarron R.	11050001	25652	6/27/2002	2	232	1090	7.67	NA	NA	8.12	24.2	62.4	NA	NA	NA	NA	NA	NA	NA	NA	NA	NA	NA	32.946	6
4	CGP	CGP	Eagle Chief Creek: Upper	OK620920-04-0010G	OK620920-04-0010G_4	OK620920040010_00	Cimarron R.	11050001	61558	4/15/2019	2	NA	3366	11.14	126.3	NA	7.96	18.3	9.59	NA	149	2900	0.4	0.86	0.012	0.034	1420	14	0.86	1.26	0	6
4	CGP	CGP	Eagle Chief Creek: Upper	OK620920-04-0010G	OK620920-04-0010G_4	OK620920040010_00	Cimarron R.	11050001	61420	3/11/2019	2	328	3478	13.2	122.1	1780	8.13	9.9	10.8	NA	151	2900	0.34	1.24	0.014	0.031	1670	14	1.24	1.58	12.6	5
4	CGP	CGP	Eagle Chief Creek: Upper	OK620920-04-0010G	OK620920-04-0010G_4	OK620920040010_00	Cimarron R.	11050001	61707	2/4/2019	2	340	3273	9.82	94	1840	8.2	10.8	15.5	NA	150	2800	0.42	1.34	0.025	0.036	1510	19	1.34	1.76	10.91	5
4	CGP	CGP	Eagle Chief Creek: Upper	OK620920-04-0010G	OK620920-04-0010G_4	OK620920040010_00	Cimarron R.	11050001	61108	1/7/2019	2	319	2901	11.04	102.2	1710	8.06	9.4	30.7	NA	128	2700	0.52	1.18	0.061	0.092	1690	24	1.18	1.7	25.87	7
4	CGP	CGP	Eagle Chief Creek: Upper	OK620920-04-0010G	OK620920-04-0010G_4	OK620920040010_00	Cimarron R.	11050001	60989	11/26/2018	2	338	3199	12.14	101.1	2100	8.18	5.6	6.4	NA	131	2700	0.45	0.99	0.013	0.029	1570	10	0.99	1.44	14.908	5
4	CGP	CGP	Eagle Chief Creek: Upper	OK620920-04-0010G	OK620920-04-0010G_4	OK620920040010_00	Cimarron R.	11050001	60876	10/22/2018	2	374	2889	8.91	90.6	2150	8.08	15.6	20.1	NA	121	2600	0.3	1.27	0.062	0.078	1370	120	1.27	1.57	13.746	7
4	CGP	CGP	Eagle Chief Creek: Upper	OK620920-04-0010G	OK620920-04-0010G_4	OK620920040010_00	Cimarron R.	11050001	60733	9/10/2018	2	188	1281	7.11	84.3	720	7.7	23.7	160	0.021	47.2	1200	0.61	0.39	0.188	0.225	558	92	0.411	1	0	9
4	CGP	CGP	Eagle Chief Creek: Upper	OK620920-04-0010G	OK620920-04-0010G_4	OK620920040010_00	Cimarron R.	11050001	60486	8/13/2018	2	170	541	6.08	70.7	200	7.73	23.2	1000	0.059	16.9	460	5.38	0.69	2.93	4.71	181	6500	0.749	6.07	0	9
4	CGP	CGP	Eagle Chief Creek: Upper	OK620920-04-0010G	OK620920-04-0010G_4	OK620920040010_00	Cimarron R.	11050001	60340	7/9/2018	2	211	2062	11.47	156.3	1140	8.17	30.7	6.17	0.015	80	1700	1.68	0.34	0.009	0.087	845	12	0.355	2.02	6.168	5
4	CGP	CGP	Eagle Chief Creek: Upper	OK620920-04-0010G	OK620920-04-0010G_4	OK620920040010_00	Cimarron R.	11050001	60229	6/4/2018	2	230	1775	7.65	94.6	1120	8.05	26	69.5	0.015	65.7	1500	1.21	0.45	0.124	0.201	832	61	0.465	1.66	16.043	7
4	CGP	CGP	Eagle Chief Creek: Upper	OK620920-04-0010G	OK620920-04-0010G_4	OK620920040010_00	Cimarron R.	11050001	59893	5/7/2018	2	NA	NA	NA	NA	NA	NA	NA	NA	NA	NA	NA	NA	NA	NA	NA	NA	NA	NA	NA	0	5
4	CGP	CGP	Eagle Chief Creek: Upper	OK620920-04-0010G	OK620920-04-0010G_4	OK620920040010_00	Cimarron R.	11050001	60090	4/30/2018	2	240	2685	13.44	162.1	2020	8.29	24.6	5.71	NA	114	2200	0.6	0.89	0.007	0.028	1120	10	0.89	1.49	2.17	5
4	CGP	CGP	Eagle Chief Creek: Upper	OK620920-04-0010G	OK620920-04-0010G_4	OK620920040010_00	Cimarron R.	11050001	59859	3/26/2018	2	230	2447	12.79	134.3	1270	8.15	18	11.3	NA	118	2000	0.64	1.06	0.007	0.037	1020	10	1.06	1.7	0	5
4	CGP	CGP	Eagle Chief Creek: Upper	OK620920-04-0010G	OK620920-04-0010G_4	OK620920040010_00	Cimarron R.	11050001	59790	2/19/2018	2	309	2382	14.8	133.6	2140	8.27	10.6	17.4	NA	111	1900	0.58	1.83	0.011	0.047	962	17	1.83	2.41	0	5
4	CGP	CGP	Eagle Chief Creek: Upper	OK620920-04-0010G	OK620920-04-0010G_4	OK620920040010_00	Cimarron R.	11050001	59696	1/22/2018	2	315	2433	14.26	113.3	1650	8.29	5.4	14.9	NA	110	1900	0.43	2.7	0.014	0.032	965	10	2.7	3.13	0	5
4	CGP	CGP	Eagle Chief Creek: Upper	OK620920-04-0010G	OK620920-04-0010G_4	OK620920040010_00	Cimarron R.	11050001	59581	12/12/2017	2	225	2427	11.06	82.9	2110	8	2.9	12	NA	107	1900	0.33	2.51	0.016	0.032	979	10	2.51	2.84	2.05	5
4	CGP	CGP	Eagle Chief Creek: Upper	OK620920-04-0010G	OK620920-04-0010G_4	OK620920040010_00	Cimarron R.	11050001	59480	11/6/2017	2	285	1905	15.3	137.7	1360	8.85	10.4	4.72	NA	97.1	1800	0.33	1.85	0.006	0.028	851	10	1.85	2.18	1.907	5
4	CGP	CGP	Eagle Chief Creek: Upper	OK620920-04-0010G	OK620920-04-0010G_4	OK620920040010_00	Cimarron R.	11050001	59340	10/2/2017	2	200	1940	8.76	104.7	1170	8.11	24	14.1	NA	79.8	1500	0.46	1.39	0.026	0.049	694	13	1.39	1.85	2.413	5
4	CGP	CGP	Eagle Chief Creek: Upper	OK620920-04-0010G	OK620920-04-0010G_4	OK620920040010_00	Cimarron R.	11050001	59179	9/4/2017	2	NA	NA	NA	NA	NA	NA	NA	NA	NA	NA	NA	NA	NA	NA	NA	NA	NA	NA	NA	0	5
4	CGP	CGP	Eagle Chief Creek: Upper	OK620920-04-0010G	OK620920-04-0010G_4	OK620920040010_00	Cimarron R.	11050001	59167	8/28/2017	2	220	2255	10.42	136.3	1100	8.1	29.2	6.35	0.019	85	1800	0.48	0.88	0.01	0.04	926	10	0.899	1.36	2.67	5
4	CGP	CGP	Eagle Chief Creek: Upper	OK620920-04-0010G	OK620920-04-0010G_4	OK620920040010_00	Cimarron R.	11050001	58995	8/9/2017	2	234	1867	8.21	93.2	NA	7.6	21.6	8.1	NA	NA	NA	NA	NA	NA	NA	NA	NA	NA	NA	2.394	5
4	CGP	CGP	Eagle Chief Creek: Upper	OK620920-04-0010G	OK620920-04-0010G_4	OK620920040010_00	Cimarron R.	11050001	58935	7/24/2017	2	196	1986	12.38	172.6	980	8.19	32.7	6.9	0.015	96.7	1500	0.66	0.9	0.007	0.047	795	10	0.915	1.56	1.585	5
4	CGP	CGP	Eagle Chief Creek: Upper	OK620920-04-0010G	OK620920-04-0010G_4	OK620920040010_00	Cimarron R.	11050001	58560	6/19/2017	2	245	2610	10.25	135.4	1170	8.17	29.5	13.7	0.015	129	2100	1.27	0.48	0.007	0.069	1130	19	0.495	1.75	4.687	5
4	CGP	CGP	Eagle Chief Creek: Upper	OK620920-04-0010G	OK620920-04-0010G_4	OK620920040010_00	Cimarron R.	11050001	58417	5/22/2017	2	NA	NA	NA	NA	NA	NA	NA	NA	NA	NA	NA	NA	NA	NA	NA	NA	NA	NA	NA	0	9
4	CGP	CGP	Eagle Chief Creek: Upper	OK620920-04-0010G	OK620920-04-0010G_4	OK620920040010_00	Cimarron R.	11050001	58294	3/22/2017	2	NA	2052	NA	NA	NA	NA	NA	NA	NA	NA	NA	NA	NA	NA	NA	NA	NA	NA	NA	0	5
3	CGP	CGP	Eagle Chief Creek: Upper	OK620920-04-0010G	OK620920-04-0010G_3	OK620920040010_00	Cimarron R.	11050001	53585	5/5/2014	2	415	2145	10.21	116.4	1080	7.61	18.7	8.35	NA	142.5	1700	0.68	1.31	0.008	0.032	981.2	10	1.31	1.99	0.988	5
3	CGP	CGP	Eagle Chief Creek: Upper	OK620920-04-0010G	OK620920-04-0010G_3	OK620920040010_00	Cimarron R.	11050001	53430	3/31/2014	2	258	2243	15.01	165.5	1050	8.04	17	13.8	NA	122.6	1700	0.67	1.24	0.007	0.057	901.3	11	1.24	1.91	0	4
3	CGP	CGP	Eagle Chief Creek: Upper	OK620920-04-0010G	OK620920-04-0010G_3	OK620920040010_00	Cimarron R.	11050001	53275	2/18/2014	2	283	2443	15.85	157.5	1170	7.98	12.3	13.3	NA	131.7	1900	0.59	1.89	0.007	0.041	985.1	14	1.89	2.48	0	5
3	CGP	CGP	Eagle Chief Creek: Upper	OK620920-04-0010G	OK620920-04-0010G_3	OK620920040010_00	Cimarron R.	11050001	53378	1/21/2014	2	283	2321	10.07	77.4	1360	8.19	2.8	24.3	NA	124.4	1800	0.6	2.65	0.017	0.064	979.9	28	2.65	3.25	0	5
3	CGP	CGP	Eagle Chief Creek: Upper	OK620920-04-0010G	OK620920-04-0010G_3	OK620920040010_00	Cimarron R.	11050001	53060	12/16/2013	2	332	2310	14.63	117.9	1340	7.92	4.2	3.8	NA	126.7	1800	0.35	3.01	0.005	0.027	912.5	10	3.01	3.36	1.842	5
3	CGP	CGP	Eagle Chief Creek: Upper	OK620920-04-0010G	OK620920-04-0010G_3	OK620920040010_00	Cimarron R.	11050001	52722	10/28/2013	2	224	1799	11.42	111.2	1135	8.25	12	5.81	NA	99.3	1500	0.39	2.43	0.007	0.033	746.1	10	2.43	2.82	0.634	5
3	CGP	CGP	Eagle Chief Creek: Upper	OK620920-04-0010G	OK620920-04-0010G_3	OK620920040010_00	Cimarron R.	11050001	52564	9/23/2013	2	228	2413	5.81	60.8	1820	8.15	17.5	9.44	NA	86.1	2100	0.51	1.11	0.006	0.043	1579.9	10	1.11	1.62	3.879	5
3	CGP	CGP	Eagle Chief Creek: Upper	OK620920-04-0010G	OK620920-04-0010G_3	OK620920040010_00	Cimarron R.	11050001	52585	8/19/2013	2	249	539	NA	NA	474	7.96	22.7	122	0.038	34.3	769	1.93	0.52	0.205	0.264	367.3	84	0.558	2.45	34.431	7
3	CGP	CGP	Eagle Chief Creek: Upper	OK620920-04-0010G	OK620920-04-0010G_3	OK620920040010_00	Cimarron R.	11050001	52252	7/15/2013	2	287	1301	9.88	116	610	8.03	21.1	4.3	0.114	81.1	941	0.52	3.76	0.007	0.028	316.4	10	3.874	4.28	0.045	4
3	CGP	CGP	Eagle Chief Creek: Upper	OK620920-04-0010G	OK620920-04-0010G_3	OK620920040010_00	Cimarron R.	11050001	52045	6/18/2013	2	NA	NA	NA	NA	NA	NA	NA	NA	NA	NA	NA	NA	NA	NA	NA	NA	NA	NA	NA	0	5
3	CGP	CGP	Eagle Chief Creek: Upper	OK620920-04-0010G	OK620920-04-0010G_3	OK620920040010_00	Cimarron R.	11050001	52118	6/17/2013	2	152	926	7.41	90.6	388	7.96	23.3	96.8	NA	NA	NA	NA	NA	NA	NA	NA	NA	NA	NA	4.939	6
3	CGP	CGP	Eagle Chief Creek: Upper	OK620920-04-0010G	OK620920-04-0010G_3	OK620920040010_00	Cimarron R.	11050001	52006	6/10/2013	2	181	1552	8.1	100.5	900	7.97	23.6	38.5	0.015	69.8	1307	1.31	1.01	0.022	0.167	712.7	39	1.025	2.32	1.745	5
3	CGP	CGP	Eagle Chief Creek: Upper	OK620920-04-0010G	OK620920-04-0010G_3	OK620920040010_00	Cimarron R.	11050001	51818	5/6/2013	2	250	1618	10.39	109.3	1330	8.04	15.7	8.55	NA	133.2	1513	0.41	1.32	0.005	0.033	851.8	10	1.32	1.73	1.456	5
3	CGP	CGP	Eagle Chief Creek: Upper	OK620920-04-0010G	OK620920-04-0010G_3	OK620920040010_00	Cimarron R.	11050001	51622	4/1/2013	2	233	1360	10.63	104.1	1080	8	12.4	10.1	NA	113.2	1348	0.57	1.27	0.005	0.048	674.2	10	1.27	1.84	1.926	5
3	CGP	CGP	Eagle Chief Creek: Upper	OK620920-04-0010G	OK620920-04-0010G_3	OK620920040010_00	Cimarron R.	11050001	52087	3/4/2013	2	NA	NA	NA	NA	NA	NA	NA	NA	NA	108.3	1636	0.48	1.51	0.005	0.026	699.3	10	1.51	1.99	1.593	0
3	CGP	CGP	Eagle Chief Creek: Upper	OK620920-04-0010G	OK620920-04-0010G_3	OK620920040010_00	Cimarron R.	11050001	51332	1/28/2013	2	296	1296	5.76	52.9	1125	7.84	9	14.7	NA	121.2	NA	0.7	2.11	0.011	0.051	563.2	17	2.11	2.81	1.738	6
3	CGP	CGP	Eagle Chief Creek: Upper	OK620920-04-0010G	OK620920-04-0010G_3	OK620920040010_00	Cimarron R.	11050001	51208	12/17/2012	2	347	1753	7.54	62.4	1102	8.05	4.9	17.5	NA	120.5	1227	0.6	2.92	0.011	0.039	488.3	10	2.92	3.52	0.894	6
3	CGP	CGP	Eagle Chief Creek: Upper	OK620920-04-0010G	OK620920-04-0010G_3	OK620920040010_00	Cimarron R.	11050001	51076	11/5/2012	2	278	755	5.5	52.2	755	7.88	11.3	7.75	NA	93	944	0.6	3.04	0.011	0.039	395.4	10	3.04	3.64	0	8
3	CGP	CGP	Eagle Chief Creek: Upper	OK620920-04-0010G	OK620920-04-0010G_3	OK620920040010_00	Cimarron R.	11050001	50934	10/1/2012	2	189	706	7.93	89.1	425	8.04	18.7	92.6	NA	49.8	596	1.06	1.88	0.137	0.2	240.1	52	1.88	2.94	1.537	4
3	CGP	CGP	Eagle Chief Creek: Upper	OK620920-04-0010G	OK620920-04-0010G_3	OK620920040010_00	Cimarron R.	11050001	50696	8/24/2012	2	320	1412	12.35	167.2	340	8.14	28.7	5.54	0.075	109.9	937	0.74	1.42	0.007	0.054	394.3	10	1.495	2.16	0.416	4
3	CGP	CGP	Eagle Chief Creek: Upper	OK620920-04-0010G	OK620920-04-0010G_3	OK620920040010_00	Cimarron R.	11050001	50645	8/7/2012	2	NA	NA	NA	NA	NA	NA	NA	NA	NA	NA	NA	NA	NA	NA	NA	NA	NA	NA	NA	0	4
3	CGP	CGP	Eagle Chief Creek: Upper	OK620920-04-0010G	OK620920-04-0010G_3	OK620920040010_00	Cimarron R.	11050001	50570	8/1/2012	2	NA	NA	NA	NA	NA	NA	NA	NA	NA	NA	NA	NA	NA	NA	NA	NA	NA	NA	NA	0	4
3	CGP	CGP	Eagle Chief Creek: Upper	OK620920-04-0010G	OK620920-04-0010G_3	OK620920040010_00	Cimarron R.	11050001	50553	7/30/2012	2	255	1495	10.95	143.4	560	8.19	26.7	7.23	0.023	99.5	996	0.75	1.99	0.007	0.048	446.1	10	2.013	2.74	0.14	4
3	CGP	CGP	Eagle Chief Creek: Upper	OK620920-04-0010G	OK620920-04-0010G_3	OK620920040010_00	Cimarron R.	11050001	50247	6/18/2012	2	239	1799	9.04	126	871	7.78	30.3	6.75	0.025	110.7	1291	0.89	1.55	0.011	0.064	665.4	10	1.575	2.44	0	4
3	CGP	CGP	Eagle Chief Creek: Upper	OK620920-04-0010G	OK620920-04-0010G_3	OK620920040010_00	Cimarron R.	11050001	50309	6/6/2012	2	174	1669	7.23	87.4	NA	7.81	22.2	162	NA	NA	NA	NA	NA	NA	NA	NA	NA	NA	NA	0.967	5
2	CGP	CGP	Eagle Chief Creek: Upper	OK620920-04-0010G	OK620920-04-0010G_2	OK620920040010_00	Cimarron R.	11050001	43356	4/14/2009	2	173	9200	9.46	86.3	1300	8.02	11.2	431	0.055	126.4	2112	2.12	0.29	0.124	0.411	1603.6	384	0.345	2.41	58.939	7
2	CGP	CGP	Eagle Chief Creek: Upper	OK620920-04-0010G	OK620920-04-0010G_2	OK620920040010_00	Cimarron R.	11050001	43046	3/10/2009	2	267	2661	8.33	82.2	1448	7.92	14.4	12.5	0.016	99.2	2205	0.59	1.08	0.008	0.055	1395	14	1.096	1.67	7.462	5
2	CGP	CGP	Eagle Chief Creek: Upper	OK620920-04-0010G	OK620920-04-0010G_2	OK620920040010_00	Cimarron R.	11050001	42831	2/9/2009	2	282	1775	13.62	134.4	1480	8.07	14.6	17.3	0.015	112.7	2238	0.73	1.69	0.014	0.053	1301.1	18	1.705	2.42	4.428	6
2	CGP	CGP	Eagle Chief Creek: Upper	OK620920-04-0010G	OK620920-04-0010G_2	OK620920040010_00	Cimarron R.	11050001	42366	12/29/2008	2	318	877	13.8	113.4	1576	8.2	7	10.5	0.015	146.5	2389	0.5	2	0.014	0.036	1478.8	10	2.015	2.5	6.038	6
2	CGP	CGP	Eagle Chief Creek: Upper	OK620920-04-0010G	OK620920-04-0010G_2	OK620920040010_00	Cimarron R.	11050001	42082	11/18/2008	2	314	9990	11.89	98.1	1402	NA	7	4.59	0.015	126.7	2263	0.46	1.43	0.006	0.028	1180.3	10	1.445	1.89	4.105	6
2	CGP	CGP	Eagle Chief Creek: Upper	OK620920-04-0010G	OK620920-04-0010G_2	OK620920040010_00	Cimarron R.	11050001	41848	10/20/2008	2	216	1826	8.87	92.7	836	8.05	17.5	37.7	0.015	83.1	1385	0.11	1.23	0.065	0.115	785.3	22	1.245	1.34	12.744	7
2	CGP	CGP	Eagle Chief Creek: Upper	OK620920-04-0010G	OK620920-04-0010G_2	OK620920040010_00	Cimarron R.	11050001	41391	9/2/2008	2	210	1605	NA	NA	680	NA	27.9	12.9	0.066	125.5	1199	0.48	0.81	0.01	0.07	514	13	0.876	1.29	0.844	5
2	CGP	CGP	Eagle Chief Creek: Upper	OK620920-04-0010G	OK620920-04-0010G_2	OK620920040010_00	Cimarron R.	11050001	41002	7/28/2008	2	176	1787	13.87	186.6	760	8.13	31.1	11.3	0.015	131.8	1401	0.49	0.5	0.007	0.056	646.5	17	0.515	0.99	0	5
2	CGP	CGP	Eagle Chief Creek: Upper	OK620920-04-0010G	OK620920-04-0010G_2	OK620920040010_00	Cimarron R.	11050001	40545	6/24/2008	2	182	1955	8.47	100.9	855	8.01	24.2	32	0.015	90.5	1636	0.63	0.41	0.011	0.111	961.7	28	0.425	1.04	6.523	6
2	CGP	CGP	Eagle Chief Creek: Upper	OK620920-04-0010G	OK620920-04-0010G_2	OK620920040010_00	Cimarron R.	11050001	40306	5/19/2008	2	192	2372	12.64	165.4	1404.7	7.99	29.4	30.5	0.015	124.8	1959	0.85	0.75	0.014	0.068	1055.5	43	0.765	1.6	4.392	6
2	CGP	CGP	Eagle Chief Creek: Upper	OK620920-04-0010G	OK620920-04-0010G_2	OK620920040010_00	Cimarron R.	11050001	40035	4/15/2008	2	232	8590	12.21	115.7	1528.4	8.09	12.9	21.6	0.015	135.8	2333	0.85	1.24	0.013	0.049	1194	16	1.255	2.09	4.76	6
2	CGP	CGP	Eagle Chief Creek: Upper	OK620920-04-0010G	OK620920-04-0010G_2	OK620920040010_00	Cimarron R.	11050001	39719	3/11/2008	2	268	8540	13.89	136.6	1537.3	8.09	14.6	24.5	0.015	304.9	2253	0.36	1.77	0.007	0.036	1364.4	31	1.785	2.13	0	6
2	CGP	CGP	Eagle Chief Creek: Upper	OK620920-04-0010G	OK620920-04-0010G_2	OK620920040010_00	Cimarron R.	11050001	39447	2/4/2008	2	291	1016	12.72	116.5	1378.9	8.27	11	40	0.015	111.4	2149	0.55	1.85	0.021	0.065	1235	59	1.865	2.4	4.155	6
2	CGP	CGP	Eagle Chief Creek: Upper	OK620920-04-0010G	OK620920-04-0010G_2	OK620920040010_00	Cimarron R.	11050001	39113	1/8/2008	2	285	2675	12.4	101.9	1529	7.94	6.9	17.1	0.015	120.5	2235	0.5	2.04	0.013	0.043	1288.1	22	2.055	2.54	0	6
2	CGP	CGP	Eagle Chief Creek: Upper	OK620920-04-0010G	OK620920-04-0010G_2	OK620920040010_00	Cimarron R.	11050001	38610	11/26/2007	2	311	2214	13.15	103.3	1190.4	8.1	5.1	5.73	0.015	362.7	1753	0.11	2.36	0.01	0.033	990	10	2.375	2.47	5.086	5
2	CGP	CGP	Eagle Chief Creek: Upper	OK620920-04-0010G	OK620920-04-0010G_2	OK620920040010_00	Cimarron R.	11050001	38453	10/22/2007	2	271	NA	11.33	106.2	1137.1	8.01	12.4	5.37	0.015	71.1	1709	0.23	1.86	0.008	0.037	877.6	10	1.875	2.09	4.928	6
2	CGP	CGP	Eagle Chief Creek: Upper	OK620920-04-0010G	OK620920-04-0010G_2	OK620920040010_00	Cimarron R.	11050001	38310	9/17/2007	2	211	NA	12.84	162.5	931.8	8.03	26.9	15.7	0.015	87.8	1429	1.27	1.33	0.011	0.061	737.8	44	1.345	2.6	4.539	5
2	CGP	CGP	Eagle Chief Creek: Upper	OK620920-04-0010G	OK620920-04-0010G_2	OK620920040010_00	Cimarron R.	11050001	38097	8/10/2007	2	273	2501	6.43	77.4	NA	7.82	24.6	21.7	NA	NA	NA	NA	NA	NA	NA	NA	NA	NA	NA	8.726	5
2	CGP	CGP	Eagle Chief Creek: Upper	OK620920-04-0010G	OK620920-04-0010G_2	OK620920040010_00	Cimarron R.	11050001	38020	8/7/2007	2	249	2564	10.93	151.3	1493.5	7.92	32.4	6.69	0.015	196.5	2106	0.33	1.03	0.007	0.047	1065.1	17	1.045	1.36	10.491	6
2	CGP	CGP	Eagle Chief Creek: Upper	OK620920-04-0010G	OK620920-04-0010G_2	OK620920040010_00	Cimarron R.	11050001	37766	7/23/2007	2	NA	NA	NA	NA	NA	NA	NA	NA	NA	NA	NA	NA	NA	NA	NA	NA	NA	NA	NA	0	0
2	CGP	CGP	Eagle Chief Creek: Upper	OK620920-04-0010G	OK620920-04-0010G_2	OK620920040010_00	Cimarron R.	11050001	37832	7/10/2007	2	17.1	2214	6.48	84.1	1198.6	NA	29.1	NA	0.015	77.1	1855	1.26	0.53	0.457	0.706	999.6	870	0.545	1.79	14.651	7
2	CGP	CGP	Eagle Chief Creek: Upper	OK620920-04-0010G	OK620920-04-0010G_2	OK620920040010_00	Cimarron R.	11050001	37210	6/4/2007	2	183	1741	7.45	90.4	927.8	7.71	24.9	210	0.015	58.3	1479	1.11	0.76	0.132	0.246	690.2	140	0.775	1.87	14.063	6
1	CGP	CGP	Eagle Chief Creek: Upper	OK620920-04-0010G	OK620920-04-0010G_1	OK620920040010_00	Cimarron R.	11050001	30383	6/8/2004	2	NA	2157	7.91	91.7	1005.2	8.02	22.6	40.3	0.029	105.1	1726	0.2	1.48	0.018	0.111	816.1	46	1.509	1.68	2.534	5
1	CGP	CGP	Eagle Chief Creek: Upper	OK620920-04-0010G	OK620920-04-0010G_1	OK620920040010_00	Cimarron R.	11050001	30084	4/20/2004	2	194	2670	10.18	111.3	1349	8.03	19.6	17.2	0.044	128.4	2222	0.953	0.87	0.023	0.069	1280.9	22	0.914	1.823	4.777	5
1	CGP	CGP	Eagle Chief Creek: Upper	OK620920-04-0010G	OK620920-04-0010G_1	OK620920040010_00	Cimarron R.	11050001	29811	3/23/2004	2	233	2326	12.03	115.3	1413	8.31	13.4	9	NA	126.6	2290	0.327	1.01	0.006	0.071	1413	10	1.01	1.337	3.947	5
1	CGP	CGP	Eagle Chief Creek: Upper	OK620920-04-0010G	OK620920-04-0010G_1	OK620920040010_00	Cimarron R.	11050001	29635	2/17/2004	2	268	2231	13.08	110	1091.6	7.87	7.8	24.3	0.059	97.9	1616	0.53	2.95	0.034	0.117	844.8	15	3.009	3.48	3.662	5
1	CGP	CGP	Eagle Chief Creek: Upper	OK620920-04-0010G	OK620920-04-0010G_1	OK620920040010_00	Cimarron R.	11050001	29419	1/12/2004	2	304	2304	12.45	101.4	1033.5	7.92	6.5	12.7	0.029	110.9	1687	0.471	3.07	0.021	0.055	915.2	13	3.099	3.541	1.952	5
1	CGP	CGP	Eagle Chief Creek: Upper	OK620920-04-0010G	OK620920-04-0010G_1	OK620920040010_00	Cimarron R.	11050001	28590	12/8/2003	2	313	2186	14.06	119.2	941	8.12	8.2	37.2	0.016	100.7	1549	0.599	3.06	0.019	0.16	703.7	46	3.076	3.659	2.856	5
1	CGP	CGP	Eagle Chief Creek: Upper	OK620920-04-0010G	OK620920-04-0010G_1	OK620920040010_00	Cimarron R.	11050001	28440	10/27/2003	2	276	1794	15.58	157.2	815.4	8.41	15.8	5.7	0.019	115.1	1269	0.379	2.56	0.006	0.067	580.1	10	2.579	2.939	2.249	6
1	CGP	CGP	Eagle Chief Creek: Upper	OK620920-04-0010G	OK620920-04-0010G_1	OK620920040010_00	Cimarron R.	11050001	28287	9/22/2003	2	238	1715	12.77	147.3	754.4	8.07	22.4	14.6	0.015	106.5	1247	0.37	1.81	0.005	0.077	564	18	1.825	2.18	2.816	6
1	CGP	CGP	Eagle Chief Creek: Upper	OK620920-04-0010G	OK620920-04-0010G_1	OK620920040010_00	Cimarron R.	11050001	28187	8/28/2003	2	NA	NA	5.37	62.6	NA	7.75	23	NA	NA	NA	NA	NA	NA	NA	NA	NA	NA	NA	NA	0	5
1	CGP	CGP	Eagle Chief Creek: Upper	OK620920-04-0010G	OK620920-04-0010G_1	OK620920040010_00	Cimarron R.	11050001	28137	8/18/2003	2	235	1814	13.53	183.1	866.7	8.16	31.3	20.4	0.029	88.7	1382	0.576	1.81	0.011	0.112	632.3	22	1.839	2.386	1.284	5
1	CGP	CGP	Eagle Chief Creek: Upper	OK620920-04-0010G	OK620920-04-0010G_1	OK620920040010_00	Cimarron R.	11050001	27839	7/14/2003	2	210	2551	12.39	169.4	1364.4	8.01	33.2	19.6	0.024	97.5	2132	0.531	1.2	0.014	0.09	1164.9	10	1.224	1.731	1.747	5
1	CGP	CGP	Eagle Chief Creek: Upper	OK620920-04-0010G	OK620920-04-0010G_1	OK620920040010_00	Cimarron R.	11050001	27676	6/9/2003	2	192	1768	8.02	94.8	940.5	7.93	23.9	163	0.056	59.4	1474	0.539	0.65	0.086	0.23	793.9	138	0.706	1.189	15.099	6
1	CGP	CGP	Eagle Chief Creek: Upper	OK620920-04-0010G	OK620920-04-0010G_1	OK620920040010_00	Cimarron R.	11050001	27534	5/6/2003	2	239	2659	11.63	138	1433.9	7.84	24.2	8.17	0.021	139.5	2463	0.815	1.26	0.009	0.069	1310.9	15	1.281	2.075	8.849	5
1	CGP	CGP	Eagle Chief Creek: Upper	OK620920-04-0010G	OK620920-04-0010G_1	OK620920040010_00	Cimarron R.	11050001	27362	3/31/2003	2	296	3474	12.96	NA	1672.6	8.13	18.8	14.5	0.015	163.9	2756	0.582	1.42	0.005	0.038	1450.4	32	1.435	2.002	12.878	5
1	CGP	CGP	Eagle Chief Creek: Upper	OK620920-04-0010G	OK620920-04-0010G_1	OK620920040010_00	Cimarron R.	11050001	27290	3/12/2003	2	226	2913	9.98	NA	1415.8	8.44	14.2	33.5	0.023	146.6	2402	0.11	2.35	0.016	0.049	1235.6	25	2.373	2.46	8.623	7
1	CGP	CGP	Eagle Chief Creek: Upper	OK620920-04-0010G	OK620920-04-0010G_1	OK620920040010_00	Cimarron R.	11050001	26637	1/22/2003	2	280	3101	15.25	NA	1563.8	8.3	2.2	6.72	0.015	144.9	2488	0.341	1.58	0.005	0.005	1292.3	10	1.595	1.921	4.791	5
1	CGP	CGP	Eagle Chief Creek: Upper	OK620920-04-0010G	OK620920-04-0010G_1	OK620920040010_00	Cimarron R.	11050001	26258	12/10/2002	2	189	1891	12.8	103	199.7	8.98	4.6	18.9	0.015	150.99	2757	0.274	1.98	0.005	0.005	1468.62	19	1.995	2.254	10.47	6
1	CGP	CGP	Eagle Chief Creek: Upper	OK620920-04-0010G	OK620920-04-0010G_1	OK620920040010_00	Cimarron R.	11050001	26115	11/13/2002	2	193	2842	10.13	94	1414.1	8.86	10.4	14.9	0.046	136.9	3708	0.778	2.51	0.053	0.069	1189.7	18	2.556	3.288	9.211	6
1	CGP	CGP	Eagle Chief Creek: Upper	OK620920-04-0010G	OK620920-04-0010G_1	OK620920040010_00	Cimarron R.	11050001	25948	10/8/2002	2	223	1608	8.81	92	939	7.35	15.8	94.6	0.063	61.13	1326	0.432	1.76	0.121	0.135	564.5	164	1.823	2.192	22.576	6
1	CGP	CGP	Eagle Chief Creek: Upper	OK620920-04-0010G	OK620920-04-0010G_1	OK620920040010_00	Cimarron R.	11050001	25961	10/8/2002	2	195	1723	8.43	90	876.9	7.78	16	140	0.059	59.37	1258	0.429	1.82	0.113	0.223	581.6	20	1.879	2.249	16.562	7
1	CGP	CGP	Eagle Chief Creek: Upper	OK620920-04-0010G	OK620920-04-0010G_1	OK620920040010_00	Cimarron R.	11050001	25794	9/4/2002	2	214	1613	7.3	88	756.8	7.79	22.6	10.6	0.031	71.6	1192	0.712	1.54	NA	NA	540	10	1.571	2.252	3.639	5
1	CGP	CGP	Eagle Chief Creek: Upper	OK620920-04-0010G	OK620920-04-0010G_1	OK620920040010_00	Cimarron R.	11050001	25807	9/4/2002	2	195	1637	9.11	108	751.9	8.57	21.5	21.7	0.064	69.5	1156	1.137	1.44	NA	NA	535.8	10	1.504	2.577	1.337	4
1	CGP	CGP	Eagle Chief Creek: Upper	OK620920-04-0010G	OK620920-04-0010G_1	OK620920040010_00	Cimarron R.	11050001	25659	8/8/2002	2	242	1235	11.05	NA	NA	8.09	27.5	17.7	NA	NA	NA	NA	NA	NA	NA	NA	NA	NA	NA	4.86	5
1	CGP	CGP	Eagle Chief Creek: Upper	OK620920-04-0010G	OK620920-04-0010G_1	OK620920040010_00	Cimarron R.	11050001	25542	7/30/2002	2	NA	576	5.7	71	276.8	7.45	25.5	NA	0.418	11.08	445	4.244	0.89	0.105	0.963	211	10	1.308	5.134	267.004	7
4	CGP	CGP	Buffalo Creek: Lower	OK620920-05-0010G	OK620920-05-0010G_4	OK620920050010_00	Cimarron R.	11050001	61729	4/1/2019	2	226	3649	15.13	153	1795	8.34	13.1	5.68	NA	247	3200	0.75	0.02	0.019	0.045	1660	10	0.02	0.77	15.7	5
4	CGP	CGP	Buffalo Creek: Lower	OK620920-05-0010G	OK620920-05-0010G_4	OK620920050010_00	Cimarron R.	11050001	61662	3/5/2019	2	231	3651	14.01	107.7	1850	8.35	2.3	5.51	NA	243	3100	0.58	1.05	0.008	0.021	1440	10	1.05	1.63	13.1	6
4	CGP	CGP	Buffalo Creek: Lower	OK620920-05-0010G	OK620920-05-0010G_4	OK620920050010_00	Cimarron R.	11050001	61218	1/28/2019	2	241	3589	11.13	94	1880	8.2	5.6	6.01	NA	251	3000	0.47	1.18	0.016	0.019	1620	10	1.18	1.65	13.6	5
4	CGP	CGP	Buffalo Creek: Lower	OK620920-05-0010G	OK620920-05-0010G_4	OK620920050010_00	Cimarron R.	11050001	61102	12/17/2018	2	220	3589	13.43	126.3	2110	8.22	4.3	2.01	NA	234	3000	0.39	0.02	0.009	0.012	1810	10	0.02	0.41	11.46	5
4	CGP	CGP	Buffalo Creek: Lower	OK620920-05-0010G	OK620920-05-0010G_4	OK620920050010_00	Cimarron R.	11050001	60965	11/12/2018	2	211	3525	14.89	123.8	2090	8.32	5.4	4.14	NA	241	3000	0.45	0.58	0.005	0.012	1690	10	0.58	1.03	19.457	5
4	CGP	CGP	Buffalo Creek: Lower	OK620920-05-0010G	OK620920-05-0010G_4	OK620920050010_00	Cimarron R.	11050001	60854	10/15/2018	2	232	2948	9	87.3	1490	8.05	11.8	23.2	NA	196	2500	0.95	0.55	0.116	0.121	1260	56	0.55	1.5	32.291	7
4	CGP	CGP	Buffalo Creek: Lower	OK620920-05-0010G	OK620920-05-0010G_4	OK620920050010_00	Cimarron R.	11050001	60750	9/17/2018	2	164	3789	10.04	138.2	1940	7.8	28.2	4.85	0.032	321	3300	0.19	0.02	0.013	0.034	1800	10	0.052	0.21	1.445	5
4	CGP	CGP	Buffalo Creek: Lower	OK620920-05-0010G	OK620920-05-0010G_4	OK620920050010_00	Cimarron R.	11050001	60465	8/6/2018	2	167	2842	11.89	169	1395	8.26	30.3	19.3	0.015	196	2600	0.99	0.02	0.012	0.104	1260	24	0.035	1.01	4.123	5
4	CGP	CGP	Buffalo Creek: Lower	OK620920-05-0010G	OK620920-05-0010G_4	OK620920050010_00	Cimarron R.	11050001	60268	6/25/2018	2	64	677	5.03	60.4	276	7.77	21.3	439	0.015	19.8	490	1.84	0.24	0.299	0.538	222	160	0.255	2.08	0	9
4	CGP	CGP	Buffalo Creek: Lower	OK620920-05-0010G	OK620920-05-0010G_4	OK620920050010_00	Cimarron R.	11050001	60115	5/28/2018	2	116	3171	10.79	156.4	1520	8.01	31.1	0.95	NA	275	2700	0.66	0.02	0.007	0.022	1470	10	0.02	0.68	1.912	4
4	CGP	CGP	Buffalo Creek: Lower	OK620920-05-0010G	OK620920-05-0010G_4	OK620920050010_00	Cimarron R.	11050001	59903	5/7/2018	2	NA	NA	NA	NA	NA	NA	NA	NA	NA	NA	NA	NA	NA	NA	NA	NA	NA	NA	NA	0	2
4	CGP	CGP	Buffalo Creek: Lower	OK620920-05-0010G	OK620920-05-0010G_4	OK620920050010_00	Cimarron R.	11050001	60108	5/1/2018	2	116	3830	5.42	61.9	2050	7.54	18.2	5.79	NA	286	3400	0.5	0.02	0.006	0.018	1870	10	0.02	0.52	0	5
4	CGP	CGP	Buffalo Creek: Lower	OK620920-05-0010G	OK620920-05-0010G_4	OK620920050010_00	Cimarron R.	11050001	59819	3/20/2018	2	126	3674	9.79	88.3	1980	8	8.2	2.96	NA	242	3200	0.47	0.02	0.005	0.028	1780	10	0.02	0.49	5.316	6
4	CGP	CGP	Buffalo Creek: Lower	OK620920-05-0010G	OK620920-05-0010G_4	OK620920050010_00	Cimarron R.	11050001	59750	2/13/2018	2	205	3870	13.65	105.1	2170	8.11	2.1	5.13	NA	246	3400	0.3	0.19	0.005	0.011	1890	10	0.19	0.49	0	8
4	CGP	CGP	Buffalo Creek: Lower	OK620920-05-0010G	OK620920-05-0010G_4	OK620920050010_00	Cimarron R.	11050001	59657	1/17/2018	2	127	3858	13.16	94.3	2060	8.02	-0.2	7.34	NA	241	3400	0.21	0.42	0.005	0.009	1850	10	0.42	0.63	0	5
4	CGP	CGP	Buffalo Creek: Lower	OK620920-05-0010G	OK620920-05-0010G_4	OK620920050010_00	Cimarron R.	11050001	59554	12/5/2017	2	142	3875	10.71	92.4	2230	8.18	6.7	1.48	NA	256	3500	0.27	0.1	0.005	0.009	1950	10	0.1	0.37	1.291	5
4	CGP	CGP	Buffalo Creek: Lower	OK620920-05-0010G	OK620920-05-0010G_4	OK620920050010_00	Cimarron R.	11050001	59471	10/31/2017	2	141	3952	9.32	83.6	1810	7.88	8	7.13	NA	286	3600	0.21	0.2	0.005	0.006	1790	10	0.2	0.41	0.528	5
4	CGP	CGP	Buffalo Creek: Lower	OK620920-05-0010G	OK620920-05-0010G_4	OK620920050010_00	Cimarron R.	11050001	59299	9/26/2017	2	157	3901	3.73	42.3	1840	7.46	18.4	1.11	NA	336	3400	0.35	0.02	0.006	0.013	1810	10	0.02	0.37	0.557	4
4	CGP	CGP	Buffalo Creek: Lower	OK620920-05-0010G	OK620920-05-0010G_4	OK620920050010_00	Cimarron R.	11050001	59196	9/5/2017	2	NA	NA	NA	NA	NA	NA	NA	NA	NA	NA	NA	NA	NA	NA	NA	NA	NA	NA	NA	0	4
4	CGP	CGP	Buffalo Creek: Lower	OK620920-05-0010G	OK620920-05-0010G_4	OK620920050010_00	Cimarron R.	11050001	59105	8/22/2017	2	134	3586	3.87	49	2070	7.42	24	3.77	0.032	275	3200	0.47	0.02	0.013	0.024	1700	10	0.052	0.49	0.667	4
4	CGP	CGP	Buffalo Creek: Lower	OK620920-05-0010G	OK620920-05-0010G_4	OK620920050010_00	Cimarron R.	11050001	58917	7/18/2017	2	146	3548	6.24	85.8	1755	7.43	27.1	1.7	0.032	260	3100	0.64	0.02	0.029	0.044	1610	10	0.052	0.66	0	5
4	CGP	CGP	Buffalo Creek: Lower	OK620920-05-0010G	OK620920-05-0010G_4	OK620920050010_00	Cimarron R.	11050001	58991	7/6/2017	2	134	1947	4.45	57.5	1018	7.64	25.4	17.2	NA	NA	NA	NA	NA	NA	NA	NA	NA	NA	NA	56.216	6
4	CGP	CGP	Buffalo Creek: Lower	OK620920-05-0010G	OK620920-05-0010G_4	OK620920050010_00	Cimarron R.	11050001	58537	6/13/2017	2	188	3501	8.33	113.7	2020	7.94	27.5	7.16	0.015	232	3000	0.15	0.04	0.027	0.055	1620	10	0.055	0.19	5.037	5
3	CGP	CGP	Buffalo Creek: Lower	OK620920-05-0010G	OK620920-05-0010G_3	OK620920050010_00	Cimarron R.	11050001	53554	5/5/2014	2	67	4385	12.6	150	2300	8.14	22.8	1.36	NA	404.8	3900	0.46	0.02	0.005	0.01	2236.3	10	0.02	0.48	0.1	3
3	CGP	CGP	Buffalo Creek: Lower	OK620920-05-0010G	OK620920-05-0010G_3	OK620920050010_00	Cimarron R.	11050001	53257	3/31/2014	2	159	3925	10.92	117	2610	7.95	19.2	192	NA	291	3600	0.37	0.02	0.005	0.022	2171.3	10	0.02	0.39	0.1	3
3	CGP	CGP	Buffalo Creek: Lower	OK620920-05-0010G	OK620920-05-0010G_3	OK620920050010_00	Cimarron R.	11050001	53170	2/24/2014	2	122	3170	11.56	103.2	1970	8	10	2.41	NA	245.8	3200	0.34	0.02	0.005	0.022	1822.8	10	0.02	0.36	0.1	3
3	CGP	CGP	Buffalo Creek: Lower	OK620920-05-0010G	OK620920-05-0010G_3	OK620920050010_00	Cimarron R.	11050001	53090	1/21/2014	2	140	3664	13.22	105.3	1910	8.22	4.2	2.28	NA	254.8	3300	0.26	0.02	0.005	0.02	1947.2	10	0.02	0.28	0.1	3
3	CGP	CGP	Buffalo Creek: Lower	OK620920-05-0010G	OK620920-05-0010G_3	OK620920050010_00	Cimarron R.	11050001	52993	12/30/2013	2	184	3719	14.5	104.6	2900	8.09	1	1.26	NA	266.6	3300	0.35	0.18	0.005	0.008	1956.1	10	0.18	0.53	0.1	3
3	CGP	CGP	Buffalo Creek: Lower	OK620920-05-0010G	OK620920-05-0010G_3	OK620920050010_00	Cimarron R.	11050001	52737	10/28/2013	2	124	4183	11.6	112.9	2190	8.07	13.5	1.31	NA	485.3	3700	0.52	0.02	0.005	0.019	2386	10	0.02	0.54	0	2
3	CGP	CGP	Buffalo Creek: Lower	OK620920-05-0010G	OK620920-05-0010G_3	OK620920050010_00	Cimarron R.	11050001	52838	9/23/2013	2	93	3819	9.94	126.4	2150	8.41	23.6	3.7	NA	313.4	3400	0.71	0.02	0.005	0.027	2145.4	10	0.02	0.73	0	2
3	CGP	CGP	Buffalo Creek: Lower	OK620920-05-0010G	OK620920-05-0010G_3	OK620920050010_00	Cimarron R.	11050001	52607	8/19/2013	2	175	2290	8.49	108.4	1450	8.16	27.6	4.39	0.015	130.6	1910	0.96	0.02	0.018	0.08	1025.9	10	0.035	0.98	0.2	3
3	CGP	CGP	Buffalo Creek: Lower	OK620920-05-0010G	OK620920-05-0010G_3	OK620920050010_00	Cimarron R.	11050001	52246	7/15/2013	2	104	5722	12.8	160.6	2340	8.15	26.1	8.17	0.049	873.7	4660	1.82	0.02	0.009	0.093	2331.8	18	0.069	1.84	0	2
3	CGP	CGP	Buffalo Creek: Lower	OK620920-05-0010G	OK620920-05-0010G_3	OK620920050010_00	Cimarron R.	11050001	52025	6/17/2013	2	NA	NA	NA	NA	NA	NA	NA	NA	NA	NA	NA	NA	NA	NA	NA	NA	NA	NA	NA	0	3
3	CGP	CGP	Buffalo Creek: Lower	OK620920-05-0010G	OK620920-05-0010G_3	OK620920050010_00	Cimarron R.	11050001	51993	6/10/2013	2	113	3909	6.89	89.6	2160	7.61	28.2	0.89	0.015	307.1	3524	0.67	0.02	0.005	0.023	2038	10	0.035	0.69	0	3
3	CGP	CGP	Buffalo Creek: Lower	OK620920-05-0010G	OK620920-05-0010G_3	OK620920050010_00	Cimarron R.	11050001	51834	5/6/2013	2	90	3794	15.4	175.4	2610	8.58	21.2	0.69	NA	290	3500	0.32	0.02	0.005	0.009	2072.7	10	0.02	0.34	0.2	3
3	CGP	CGP	Buffalo Creek: Lower	OK620920-05-0010G	OK620920-05-0010G_3	OK620920050010_00	Cimarron R.	11050001	51616	4/1/2013	2	143	3775	9.7	95	2650	7.96	13.9	2.53	NA	295.4	3340	0.5	0.02	0.005	0.024	1973.8	10	0.02	0.52	0	3
3	CGP	CGP	Buffalo Creek: Lower	OK620920-05-0010G	OK620920-05-0010G_3	OK620920050010_00	Cimarron R.	11050001	51556	3/4/2013	2	151	3402	11.66	108.2	1800	8.24	11.5	4.01	NA	243.9	2967	0.4	0.02	0.005	0.016	1814.6	10	0.02	0.42	4.024	5
3	CGP	CGP	Buffalo Creek: Lower	OK620920-05-0010G	OK620920-05-0010G_3	OK620920050010_00	Cimarron R.	11050001	51354	1/28/2013	2	158	3705	11.03	100.7	2280	7.93	10.8	1.41	NA	329	3060	0.29	0.02	0.005	0.017	1838.3	10	0.02	0.31	0.1	3
3	CGP	CGP	Buffalo Creek: Lower	OK620920-05-0010G	OK620920-05-0010G_3	OK620920050010_00	Cimarron R.	11050001	51225	12/17/2012	2	172	4617	11.63	101.4	1680	7.95	8.6	23.3	NA	750.8	3730	0.64	0.02	0.016	0.046	2245.5	20	0.02	0.66	0.4	4
3	CGP	CGP	Buffalo Creek: Lower	OK620920-05-0010G	OK620920-05-0010G_3	OK620920050010_00	Cimarron R.	11050001	51070	11/5/2012	2	155	4818	12.26	127.6	2390	8.11	16.6	10.8	NA	717.3	2200	1	0.02	0.007	0.033	2105.1	44	0.02	1.02	0	3
3	CGP	CGP	Buffalo Creek: Lower	OK620920-05-0010G	OK620920-05-0010G_3	OK620920050010_00	Cimarron R.	11050001	50859	10/1/2012	2	104	2428	6.06	67.7	1610	7.94	20.4	1.47	NA	143.4	2042	0.86	0.02	0.011	0.038	1244.3	10	0.02	0.88	2.705	4
3	CGP	CGP	Buffalo Creek: Lower	OK620920-05-0010G	OK620920-05-0010G_3	OK620920050010_00	Cimarron R.	11050001	50742	8/27/2012	2	NA	4545	8.25	114.5	1780	8.47	31.8	4.11	0.015	636.4	4294	1.72	0.02	0.005	0.066	2161.7	10	0.035	1.74	0	2
3	CGP	CGP	Buffalo Creek: Lower	OK620920-05-0010G	OK620920-05-0010G_3	OK620920050010_00	Cimarron R.	11050001	50542	7/30/2012	2	64	6274	10.22	141.9	2890	8.63	30.8	4.19	0.073	918.3	5380	1.85	0.02	0.011	0.103	2614.8	10	0.093	1.87	0	2
3	CGP	CGP	Buffalo Creek: Lower	OK620920-05-0010G	OK620920-05-0010G_3	OK620920050010_00	Cimarron R.	11050001	50237	6/18/2012	2	117	4400	9.9	129.3	2570	8.03	28.8	6.04	0.015	511.9	3754	1.09	0.02	0.007	0.058	2138.6	10	0.035	1.11	0.1	3
3	CGP	CGP	Buffalo Creek: Lower	OK620920-05-0010G	OK620920-05-0010G_3	OK620920050010_00	Cimarron R.	11050001	50295	5/31/2012	2	144	3977	4.33	48.2	2660	6.98	21.4	6.08	NA	NA	NA	NA	NA	NA	NA	NA	NA	NA	NA	0	3
3	CGP	CGP	Buffalo Creek: Lower	OK620920-05-0010G	OK620920-05-0010G_3	OK620920050010_00	Cimarron R.	11050001	50074	5/14/2012	2	133	3676	NA	NA	2800	NA	NA	7.48	NA	NA	NA	NA	NA	NA	NA	NA	NA	NA	NA	0	3
2	CGP	CGP	Buffalo Creek: Lower	OK620920-05-0010G	OK620920-05-0010G_2	OK620920050010_00	Cimarron R.	11050001	43374	4/13/2009	2	215	1438	9.82	90.5	1910	8.08	11.7	14.7	0.015	202.3	2611	0.11	0.02	0.01	0.014	1923.4	15	0.035	0.13	22.172	7
2	CGP	CGP	Buffalo Creek: Lower	OK620920-05-0010G	OK620920-05-0010G_2	OK620920050010_00	Cimarron R.	11050001	43007	3/2/2009	2	195	1222	13.41	108.2	1800	8.19	6.2	6.31	0.015	213.5	2643	0.4	0.17	0.01	0.053	1962.7	10	0.185	0.57	7.965	5
2	CGP	CGP	Buffalo Creek: Lower	OK620920-05-0010G	OK620920-05-0010G_2	OK620920050010_00	Cimarron R.	11050001	42841	2/9/2009	2	212	1326	12.49	118.2	1520	8.22	13.1	5.24	0.015	169	2511	0.54	0.35	0.006	0.041	1547.6	10	0.365	0.89	0	5
2	CGP	CGP	Buffalo Creek: Lower	OK620920-05-0010G	OK620920-05-0010G_2	OK620920050010_00	Cimarron R.	11050001	42311	12/15/2008	2	210	3155	15.55	107.3	1785	8.12	0.4	2.64	0.015	230	2725	0.48	0.28	0.005	0.005	1746.4	10	0.295	0.76	7.499	5
2	CGP	CGP	Buffalo Creek: Lower	OK620920-05-0010G	OK620920-05-0010G_2	OK620920050010_00	Cimarron R.	11050001	42090	11/17/2008	2	212	1500	12.47	108.8	1680	8.22	9.5	1.23	0.015	236.1	2625	0.49	0.02	0.005	0.014	1378.4	10	0.035	0.51	7.826	5
2	CGP	CGP	Buffalo Creek: Lower	OK620920-05-0010G	OK620920-05-0010G_2	OK620920050010_00	Cimarron R.	11050001	41786	10/6/2008	2	123	2105	9.31	102.8	1760	7.98	20.1	4.49	0.015	240.4	2894	0.11	0.13	0.008	0.032	1676.3	10	0.145	0.24	4.719	5
2	CGP	CGP	Buffalo Creek: Lower	OK620920-05-0010G	OK620920-05-0010G_2	OK620920050010_00	Cimarron R.	11050001	41399	9/2/2008	2	100	2838	8.81	105.2	2170	7.88	24.3	1.21	0.015	308.5	3404	0.27	0.02	0.009	0.023	1905.4	10	0.035	0.29	2.473	4
2	CGP	CGP	Buffalo Creek: Lower	OK620920-05-0010G	OK620920-05-0010G_2	OK620920050010_00	Cimarron R.	11050001	41010	7/28/2008	2	151	2730	8.14	106.2	1555	7.91	29.2	3.83	0.015	274.6	2935	0.28	0.02	0.007	0.029	1617.9	10	0.035	0.3	2.665	4
2	CGP	CGP	Buffalo Creek: Lower	OK620920-05-0010G	OK620920-05-0010G_2	OK620920050010_00	Cimarron R.	11050001	40894	7/16/2008	2	NA	NA	NA	NA	NA	NA	NA	NA	NA	NA	NA	NA	NA	NA	NA	NA	NA	NA	NA	0	5
2	CGP	CGP	Buffalo Creek: Lower	OK620920-05-0010G	OK620920-05-0010G_2	OK620920050010_00	Cimarron R.	11050001	40558	6/23/2008	2	38	1036	7.93	76.2	564	7.62	13.5	291	0.241	56	780	1.91	0.3	0.22	0.419	545.5	261	0.541	2.21	300	9
2	CGP	CGP	Buffalo Creek: Lower	OK620920-05-0010G	OK620920-05-0010G_2	OK620920050010_00	Cimarron R.	11050001	40312	5/20/2008	2	140	3000	8.48	100.3	2384.7	7.97	23.8	7.64	0.015	270.7	2861	0.67	0.02	0.007	0.025	1525.4	10	0.035	0.69	4.176	5
2	CGP	CGP	Buffalo Creek: Lower	OK620920-05-0010G	OK620920-05-0010G_2	OK620920050010_00	Cimarron R.	11050001	40028	4/15/2008	2	158	2914	9.32	86.8	1779.3	7.96	12.1	3.13	0.015	198.2	2783	0.35	0.05	0.006	0.007	1373.4	10	0.065	0.4	9.431	5
2	CGP	CGP	Buffalo Creek: Lower	OK620920-05-0010G	OK620920-05-0010G_2	OK620920050010_00	Cimarron R.	11050001	39706	3/11/2008	2	183	3088	9.55	78.2	1726.1	8.07	6.7	5.29	0.015	183.2	2654	0.29	0.35	0.007	0.017	1618.4	10	0.365	0.64	10.322	5
2	CGP	CGP	Buffalo Creek: Lower	OK620920-05-0010G	OK620920-05-0010G_2	OK620920050010_00	Cimarron R.	11050001	39439	2/5/2008	2	183	2471	11.1	88.6	1542.6	7.96	5.7	4.46	0.015	190.1	2643	0.36	0.61	0.006	0.019	1349.9	13	0.625	0.97	9.047	5
2	CGP	CGP	Buffalo Creek: Lower	OK620920-05-0010G	OK620920-05-0010G_2	OK620920050010_00	Cimarron R.	11050001	39104	1/8/2008	2	194	2790	11.23	88.7	1678.5	7.9	5.4	4.71	0.015	189.5	2606	0.4	0.59	0.006	0.026	1504	10	0.605	0.99	8.47	5
2	CGP	CGP	Buffalo Creek: Lower	OK620920-05-0010G	OK620920-05-0010G_2	OK620920050010_00	Cimarron R.	11050001	38607	11/27/2007	2	174	3423	14.34	103.4	2233.1	8.05	1.9	1.66	0.015	202.2	3127	0.19	0.78	0.006	0.027	1777.8	10	0.795	0.97	2.664	5
2	CGP	CGP	Buffalo Creek: Lower	OK620920-05-0010G	OK620920-05-0010G_2	OK620920050010_00	Cimarron R.	11050001	38448	10/23/2007	2	150	2638	9.33	79	2052.6	8.03	8.1	1.07	0.015	191.5	3191	0.2	0.23	0.012	0.017	1965.4	10	0.245	0.43	4.583	5
2	CGP	CGP	Buffalo Creek: Lower	OK620920-05-0010G	OK620920-05-0010G_2	OK620920050010_00	Cimarron R.	11050001	38294	9/18/2007	2	116	3169	6.63	75	2019.4	7.66	21.5	1.83	0.022	286.6	3052	0.43	0.07	0.009	0.026	2180.7	13	0.092	0.5	3.009	5
2	CGP	CGP	Buffalo Creek: Lower	OK620920-05-0010G	OK620920-05-0010G_2	OK620920050010_00	Cimarron R.	11050001	38000	8/7/2007	2	145	3172	6.92	84.2	1953.3	7.66	25.3	3.81	0.015	196	2972	0.43	0.02	0.007	0.033	1577.4	10	0.035	0.45	3.166	5
2	CGP	CGP	Buffalo Creek: Lower	OK620920-05-0010G	OK620920-05-0010G_2	OK620920050010_00	Cimarron R.	11050001	37744	7/10/2007	2	185	2667	6.85	81.7	1692.2	7.9	24.2	3.92	0.015	178.2	2778	0.46	0.09	0.02	0.043	1321.5	16	0.105	0.55	17.088	5
2	CGP	CGP	Buffalo Creek: Lower	OK620920-05-0010G	OK620920-05-0010G_2	OK620920050010_00	Cimarron R.	11050001	37274	6/18/2007	2	NA	NA	NA	NA	NA	NA	NA	NA	NA	NA	NA	NA	NA	NA	NA	NA	NA	NA	NA	0	6
2	CGP	CGP	Buffalo Creek: Lower	OK620920-05-0010G	OK620920-05-0010G_2	OK620920050010_00	Cimarron R.	11050001	37178	6/13/2007	2	193	2919	9.34	120.8	NA	8.05	28.7	2.62	NA	NA	NA	NA	NA	NA	NA	NA	NA	NA	NA	11.318	5
2	CGP	CGP	Buffalo Creek: Lower	OK620920-05-0010G	OK620920-05-0010G_2	OK620920050010_00	Cimarron R.	11050001	37208	6/5/2007	2	208	2632	7.43	86.8	1354.6	7.95	23.2	5.22	0.015	136.3	2266	0.71	0.02	0.01	0.047	991.7	10	0.035	0.73	13.777	5
1	CGP	CGP	Buffalo Creek: Lower	OK620920-05-0010G	OK620920-05-0010G_1	OK620920050010_00	Cimarron R.	11050001	30330	6/1/2004	2	148	3310	11.67	139.3	1851.7	8.05	24.3	2.72	0.015	197.1	2879	0.54	0.14	0.008	0.047	1723.8	39	0.155	0.68	4.871	4
1	CGP	CGP	Buffalo Creek: Lower	OK620920-05-0010G	OK620920-05-0010G_1	OK620920050010_00	Cimarron R.	11050001	30109	4/26/2004	2	216	2547	7.64	81.5	1405.2	8.15	18	73.4	0.063	136.3	2049	1.083	0.23	0.063	0.167	1001.9	132	0.293	1.313	23.681	6
1	CGP	CGP	Buffalo Creek: Lower	OK620920-05-0010G	OK620920-05-0010G_1	OK620920050010_00	Cimarron R.	11050001	29748	3/15/2004	2	219	3284	10.55	101.9	1616.7	8.3	13.8	22.1	0.028	178.5	2627	0.658	0.29	0.028	0.105	1493.7	44	0.318	0.948	28.624	6
1	CGP	CGP	Buffalo Creek: Lower	OK620920-05-0010G	OK620920-05-0010G_1	OK620920050010_00	Cimarron R.	11050001	29569	2/9/2004	2	225	3304	13.33	102.3	1606.5	8.25	4.2	10.2	0.061	170.1	2568	0.494	0.96	0.005	0.056	1458.2	28	1.021	1.454	16.306	6
1	CGP	CGP	Buffalo Creek: Lower	OK620920-05-0010G	OK620920-05-0010G_1	OK620920050010_00	Cimarron R.	11050001	29400	1/5/2004	2	188	3367	14.22	99	1557.7	8.4	0.7	6.51	0.03	188.7	2667	0.467	0.61	0.005	0.055	1513.9	10	0.64	1.077	0	3
1	CGP	CGP	Buffalo Creek: Lower	OK620920-05-0010G	OK620920-05-0010G_1	OK620920050010_00	Cimarron R.	11050001	28520	12/1/2003	2	184	1219	12.91	105.4	1536.8	8.27	6.5	2.46	0.015	186.7	2519	0.41	0.59	0.005	0.054	1575.4	10	0.605	1	0	4
1	CGP	CGP	Buffalo Creek: Lower	OK620920-05-0010G	OK620920-05-0010G_1	OK620920050010_00	Cimarron R.	11050001	28386	10/20/2003	2	180	2971	10.52	112.6	1391.2	8.14	18.7	6.82	0.037	173.3	2335	0.11	0.2	0.01	0.025	1323.3	20	0.237	0.31	7.902	6
1	CGP	CGP	Buffalo Creek: Lower	OK620920-05-0010G	OK620920-05-0010G_1	OK620920050010_00	Cimarron R.	11050001	28217	9/15/2003	2	174	2533	9.64	106.1	1386.6	8.17	20	3.22	0.017	165.2	2109	0.597	0.05	0.007	0.053	1112.4	10	0.067	0.647	8.66	6
1	CGP	CGP	Buffalo Creek: Lower	OK620920-05-0010G	OK620920-05-0010G_1	OK620920050010_00	Cimarron R.	11050001	28078	8/11/2003	2	130	1780	6.33	82.2	977.7	7.61	28.9	23.4	0.187	101.1	1659	0.878	0.1	0.049	0.124	840.6	30	0.287	0.978	12.192	5
1	CGP	CGP	Buffalo Creek: Lower	OK620920-05-0010G	OK620920-05-0010G_1	OK620920050010_00	Cimarron R.	11050001	27772	7/7/2003	2	136	2826	8.68	107.3	1394.3	8.06	26.1	4.06	0.015	167.2	2395	0.64	0.08	0.016	0.079	1388.7	10	0.095	0.72	8.04	5
1	CGP	CGP	Buffalo Creek: Lower	OK620920-05-0010G	OK620920-05-0010G_1	OK620920050010_00	Cimarron R.	11050001	27632	6/2/2003	2	177	2919	10.67	133.1	1802.1	8.14	26.6	9.98	0.017	197.5	2857	0.824	0.02	0.012	0.109	1484.9	16	0.037	0.844	6.477	6
1	CGP	CGP	Buffalo Creek: Lower	OK620920-05-0010G	OK620920-05-0010G_1	OK620920050010_00	Cimarron R.	11050001	27548	5/5/2003	2	180	3288	9.93	112.6	1750.2	8.06	21.5	2.13	0.015	198.8	2871	0.829	0.02	0.005	0.005	1555.7	10	0.035	0.849	7.338	5
1	CGP	CGP	Buffalo Creek: Lower	OK620920-05-0010G	OK620920-05-0010G_1	OK620920050010_00	Cimarron R.	11050001	27310	3/24/2003	2	207	2870	12.62	NA	1640.4	8.2	18.8	10.1	0.015	196.4	2741	0.444	0.31	0.005	0.033	1465.4	24	0.325	0.754	20.656	0
1	CGP	CGP	Buffalo Creek: Lower	OK620920-05-0010G	OK620920-05-0010G_1	OK620920050010_00	Cimarron R.	11050001	27246	3/10/2003	2	210	3244	12.06	108	1737.7	8.29	8.1	11.1	0.015	197	2756	0.662	0.34	0.005	0.013	1499.4	12	0.355	1.002	17.37	5
1	CGP	CGP	Buffalo Creek: Lower	OK620920-05-0010G	OK620920-05-0010G_1	OK620920050010_00	Cimarron R.	11050001	26710	1/21/2003	2	215	3309	12.32	97	1737	8.28	3.6	5.73	0.015	190.7	2659	0.674	0.88	0.005	0.005	1426.9	10	0.895	1.554	11.645	5
1	CGP	CGP	Buffalo Creek: Lower	OK620920-05-0010G	OK620920-05-0010G_1	OK620920050010_00	Cimarron R.	11050001	26241	12/9/2002	2	204	3271	12.35	100	1691.6	8.26	4.9	6.45	0.015	192.04	2696	0.349	0.62	0.005	0.005	1419.02	10	0.635	0.969	15.212	5
1	CGP	CGP	Buffalo Creek: Lower	OK620920-05-0010G	OK620920-05-0010G_1	OK620920050010_00	Cimarron R.	11050001	26088	11/12/2002	2	174	3176	11.74	113	2037	8.27	11.4	2.8	0.02	189.6	2638	0.542	0.12	0.005	0.035	1448.8	10	0.14	0.662	13.054	5
1	CGP	CGP	Buffalo Creek: Lower	OK620920-05-0010G	OK620920-05-0010G_1	OK620920050010_00	Cimarron R.	11050001	25966	10/7/2002	2	117	1514	8.59	97	753.6	7.93	18.3	17.5	0.023	70.48	1060	0.488	0.67	0.078	0.112	544.1	15	0.693	1.158	22.279	7
1	CGP	CGP	Buffalo Creek: Lower	OK620920-05-0010G	OK620920-05-0010G_1	OK620920050010_00	Cimarron R.	11050001	25771	9/3/2002	2	150	2217	5.53	75	1124.6	7.98	28.3	10.5	0.015	105.3	1821	0.635	0.01	NA	NA	952	10	0.025	0.645	4.239	4
1	CGP	CGP	Buffalo Creek: Lower	OK620920-05-0010G	OK620920-05-0010G_1	OK620920050010_00	Cimarron R.	11050001	25549	7/29/2002	2	NA	1282	4.43	55	587.4	7.52	23.4	1000	1.034	36.47	918	8.329	2.29	0.113	1.08	527.1	10	3.324	10.619	140.305	9
1	CGP	CGP	Buffalo Creek: Lower	OK620920-05-0010G	OK620920-05-0010G_1	OK620920050010_00	Cimarron R.	11050001	25577	6/19/2002	2	104	3529	8.14	NA	NA	7.75	32.8	10.5	NA	NA	NA	NA	NA	NA	NA	NA	NA	NA	NA	3.866	5
2	CGP	CGP	Buffalo Creek: Upper	OK620920-05-0010P	OK620920-05-0010P_2	OK620920050010_00	Cimarron R.	11050001	43375	4/13/2009	2	258	1442	13.74	131.1	1410	8.24	13.2	5.23	0.015	217.1	2137	0.37	0.02	0.008	0.013	1671.4	10	0.035	0.39	15.756	7
2	CGP	CGP	Buffalo Creek: Upper	OK620920-05-0010P	OK620920-05-0010P_2	OK620920050010_00	Cimarron R.	11050001	43008	3/2/2009	2	242	1195	13.42	109.1	1290	8.11	6.44	1.74	0.015	201.6	2132	0.47	0.27	0.007	0.048	1530.5	10	0.285	0.74	4.351	5
2	CGP	CGP	Buffalo Creek: Upper	OK620920-05-0010P	OK620920-05-0010P_2	OK620920050010_00	Cimarron R.	11050001	42842	2/9/2009	2	233	1267	12.54	116.9	1360	8.1	12.2	2.35	0.015	167.8	2210	0.55	0.39	0.005	0.03	1311.7	10	0.405	0.94	0	5
2	CGP	CGP	Buffalo Creek: Upper	OK620920-05-0010P	OK620920-05-0010P_2	OK620920050010_00	Cimarron R.	11050001	42312	12/15/2008	2	270	2730	14.7	100.7	2347	8.12	0.1	3.65	0.015	217.3	2163	0.49	0.21	0.005	0.005	1045.4	10	0.225	0.7	5.833	5
2	CGP	CGP	Buffalo Creek: Upper	OK620920-05-0010P	OK620920-05-0010P_2	OK620920050010_00	Cimarron R.	11050001	42091	11/17/2008	2	245	1445	13.16	114.5	1330	8.16	9.2	0.89	0.015	221	2171	0.56	0.19	0.006	0.014	974	10	0.205	0.75	3.946	5
2	CGP	CGP	Buffalo Creek: Upper	OK620920-05-0010P	OK620920-05-0010P_2	OK620920050010_00	Cimarron R.	11050001	41787	10/6/2008	2	157	1947	10.01	111.1	1510	7.89	20.4	1.94	0.015	164.4	2362	0.11	0.02	0.01	0.028	1376	10	0.035	0.13	1.914	6
2	CGP	CGP	Buffalo Creek: Upper	OK620920-05-0010P	OK620920-05-0010P_2	OK620920050010_00	Cimarron R.	11050001	41400	9/2/2008	2	109	2593	11.22	133.2	1880	8.09	23.9	1.19	0.015	196.1	2896	0.11	0.02	0.01	0.027	1578.3	10	0.035	0.13	0.283	4
2	CGP	CGP	Buffalo Creek: Upper	OK620920-05-0010P	OK620920-05-0010P_2	OK620920050010_00	Cimarron R.	11050001	41011	7/28/2008	2	213	2661	15.07	NA	1965	8.17	30.5	13.5	0.015	233.5	2791	0.34	0.02	0.015	0.042	1501.3	10	0.035	0.36	0.436	4
2	CGP	CGP	Buffalo Creek: Upper	OK620920-05-0010P	OK620920-05-0010P_2	OK620920050010_00	Cimarron R.	11050001	40893	7/16/2008	2	NA	NA	NA	NA	NA	NA	NA	NA	NA	NA	NA	NA	NA	NA	NA	NA	NA	NA	NA	0	5
2	CGP	CGP	Buffalo Creek: Upper	OK620920-05-0010P	OK620920-05-0010P_2	OK620920050010_00	Cimarron R.	11050001	40559	6/23/2008	2	75	745	7.39	74.5	320	7.65	15.8	1000	0.228	34.8	542	2.55	0.64	0.577	0.985	290.8	631	0.868	3.19	20.661	7
2	CGP	CGP	Buffalo Creek: Upper	OK620920-05-0010P	OK620920-05-0010P_2	OK620920050010_00	Cimarron R.	11050001	40313	5/20/2008	2	202	2457	10.04	120.3	1580.4	8.05	24.5	1.41	0.015	254.1	2196	0.74	0.02	0.006	0.02	1064.6	10	0.035	0.76	2.246	4
2	CGP	CGP	Buffalo Creek: Upper	OK620920-05-0010P	OK620920-05-0010P_2	OK620920050010_00	Cimarron R.	11050001	40027	4/14/2008	2	2.13	709	13.55	146.5	1366.7	8.45	19	3.85	0.015	187.4	2166	0.77	0.13	0.005	0.025	1050.6	10	0.145	0.9	12.42	5
2	CGP	CGP	Buffalo Creek: Upper	OK620920-05-0010P	OK620920-05-0010P_2	OK620920050010_00	Cimarron R.	11050001	39705	3/10/2008	2	230	2600	14.4	136.3	1401.8	8.39	13.4	7.91	0.015	173.1	2033	0.29	0.48	0.01	0.023	113.1	11	0.495	0.77	10.662	5
2	CGP	CGP	Buffalo Creek: Upper	OK620920-05-0010P	OK620920-05-0010P_2	OK620920050010_00	Cimarron R.	11050001	39438	2/4/2008	2	243	2564	14.32	127.9	1379.3	8.32	10.3	5.25	0.015	183.2	2035	0.45	0.68	0.007	0.024	1157.9	13	0.695	1.13	9.785	5
2	CGP	CGP	Buffalo Creek: Upper	OK620920-05-0010P	OK620920-05-0010P_2	OK620920050010_00	Cimarron R.	11050001	39103	1/7/2008	2	240	2291	15.18	132.3	1364.5	8.38	9.2	7.4	0.015	181.5	2058	0.46	0.64	0.008	0.041	1266.5	16	0.655	1.1	6.376	5
2	CGP	CGP	Buffalo Creek: Upper	OK620920-05-0010P	OK620920-05-0010P_2	OK620920050010_00	Cimarron R.	11050001	38606	11/27/2007	2	234	NA	11.96	82.9	1684	7.98	0.4	17.8	0.015	198.3	2467	0.56	0.85	0.016	0.052	1482.4	26	0.865	1.41	2.949	5
2	CGP	CGP	Buffalo Creek: Upper	OK620920-05-0010P	OK620920-05-0010P_2	OK620920050010_00	Cimarron R.	11050001	38447	10/23/2007	2	150	2913	9.11	74.8	1798.5	7.78	6.8	1.28	0.022	152.7	2741	0.36	0.7	0.006	0.024	1648.7	10	0.722	1.06	1.128	4
2	CGP	CGP	Buffalo Creek: Upper	OK620920-05-0010P	OK620920-05-0010P_2	OK620920050010_00	Cimarron R.	11050001	38293	9/18/2007	2	163	2919	4.86	55.7	1652.8	7.48	21	1.75	0.127	232.8	2626	0.7	0.23	0.015	0.031	1795.5	10	0.357	0.93	0.565	5
2	CGP	CGP	Buffalo Creek: Upper	OK620920-05-0010P	OK620920-05-0010P_2	OK620920050010_00	Cimarron R.	11050001	37999	8/7/2007	2	215	2393	4.84	57.3	1761.9	7.55	23.9	3.21	0.243	167.2	2735	0.75	0.14	0.022	0.061	1520.5	10	0.383	0.89	1.895	5
2	CGP	CGP	Buffalo Creek: Upper	OK620920-05-0010P	OK620920-05-0010P_2	OK620920050010_00	Cimarron R.	11050001	37743	7/10/2007	2	228	2723	6.79	78.4	1454.5	7.79	22.5	4.05	0.031	171.4	2358	0.65	0.4	0.017	0.046	1128.6	10	0.431	1.05	2.305	5
2	CGP	CGP	Buffalo Creek: Upper	OK620920-05-0010P	OK620920-05-0010P_2	OK620920050010_00	Cimarron R.	11050001	37273	6/18/2007	2	NA	NA	NA	NA	NA	NA	NA	NA	NA	NA	NA	NA	NA	NA	NA	NA	NA	NA	NA	0	5
2	CGP	CGP	Buffalo Creek: Upper	OK620920-05-0010P	OK620920-05-0010P_2	OK620920050010_00	Cimarron R.	11050001	37177	6/13/2007	2	231	2734	8.91	106.3	NA	7.92	24.3	1.54	NA	NA	NA	NA	NA	NA	NA	NA	NA	NA	NA	5.96	6
2	CGP	CGP	Buffalo Creek: Upper	OK620920-05-0010P	OK620920-05-0010P_2	OK620920050010_00	Cimarron R.	11050001	37207	6/5/2007	2	262	2417	6.13	70	1250.6	7.87	21.6	1.66	0.015	157.7	2034	0.7	0.16	0.007	0.037	885.2	10	0.175	0.86	7.867	5
1	CGP	CGP	Buffalo Creek: Upper	OK620920-05-0010P	OK620920-05-0010P_1	OK620920050010_00	Cimarron R.	11050001	30331	6/1/2004	2	182	3005	11.83	143.5	1617.8	7.82	25.1	4.18	0.021	182.7	2605	0.75	1.18	0.006	0.068	1402.2	16	1.201	1.93	3.018	4
1	CGP	CGP	Buffalo Creek: Upper	OK620920-05-0010P	OK620920-05-0010P_1	OK620920050010_00	Cimarron R.	11050001	30110	4/26/2004	2	224	2258	7.56	82.2	1243	8.17	19.1	33.7	0.083	145.5	2044	0.863	0.38	0.059	0.122	958.3	101	0.463	1.243	24.155	6
1	CGP	CGP	Buffalo Creek: Upper	OK620920-05-0010P	OK620920-05-0010P_1	OK620920050010_00	Cimarron R.	11050001	29749	3/15/2004	2	235	2080	10.08	101.5	1468.5	8.35	15	11.5	0.015	180.1	2430	0.655	0.42	0.015	0.094	1273.2	32	0.435	1.075	16.4	6
1	CGP	CGP	Buffalo Creek: Upper	OK620920-05-0010P	OK620920-05-0010P_1	OK620920050010_00	Cimarron R.	11050001	29570	2/9/2004	2	261	2949	13.14	103.2	1518.7	8.26	5	20.5	0.134	165.7	2304	0.505	0.94	0.014	0.101	1191.2	55	1.074	1.445	10.636	6
1	CGP	CGP	Buffalo Creek: Upper	OK620920-05-0010P	OK620920-05-0010P_1	OK620920050010_00	Cimarron R.	11050001	29401	1/5/2004	2	237	2948	14.06	98.1	1318.9	8.3	0.8	31.9	0.033	174.1	2188	0.679	1.22	0.024	0.12	1216.8	46	1.253	1.899	5.725	5
1	CGP	CGP	Buffalo Creek: Upper	OK620920-05-0010P	OK620920-05-0010P_1	OK620920050010_00	Cimarron R.	11050001	28521	12/1/2003	2	253	2871	13.92	115.3	1335.2	8.37	7.2	5.57	0.015	171.5	2113	0.597	0.73	0.014	0.065	1131.8	13	0.745	1.327	5.591	4
1	CGP	CGP	Buffalo Creek: Upper	OK620920-05-0010P	OK620920-05-0010P_1	OK620920050010_00	Cimarron R.	11050001	28387	10/20/2003	2	232	2835	10.3	111.3	1267.1	8.17	19.1	6.27	0.034	168.7	2265	0.508	0.62	0.008	0.062	1148.6	16	0.654	1.128	4.253	5
1	CGP	CGP	Buffalo Creek: Upper	OK620920-05-0010P	OK620920-05-0010P_1	OK620920050010_00	Cimarron R.	11050001	28218	9/15/2003	2	208	2663	10.64	119.2	1330.5	8.2	20.9	3.08	0.046	158.3	2023	0.702	0.38	0.008	0.058	1018.5	17	0.426	1.082	8.933	6
1	CGP	CGP	Buffalo Creek: Upper	OK620920-05-0010P	OK620920-05-0010P_1	OK620920050010_00	Cimarron R.	11050001	28186	8/28/2003	2	NA	NA	5.61	66.3	NA	7.58	23.9	NA	NA	NA	NA	NA	NA	NA	NA	NA	NA	NA	NA	0	5
1	CGP	CGP	Buffalo Creek: Upper	OK620920-05-0010P	OK620920-05-0010P_1	OK620920050010_00	Cimarron R.	11050001	28079	8/11/2003	2	168	2342	11.44	152	1121.2	8.1	30.5	9.8	0.015	129.4	1973	0.896	0.17	0.021	0.087	965.4	10	0.185	1.066	2.97	6
1	CGP	CGP	Buffalo Creek: Upper	OK620920-05-0010P	OK620920-05-0010P_1	OK620920050010_00	Cimarron R.	11050001	27773	7/7/2003	2	191	2716	11.3	137.6	1214.8	8.15	25.7	7.21	0.016	156.1	2248	0.98	0.15	0.009	0.115	1200.3	10	0.166	1.13	3.896	6
1	CGP	CGP	Buffalo Creek: Upper	OK620920-05-0010P	OK620920-05-0010P_1	OK620920050010_00	Cimarron R.	11050001	27633	6/2/2003	2	173	3098	14.71	176.8	1545.5	8.01	25.4	4.29	0.022	187.6	2552	0.914	0.02	0.008	0.108	1306.5	10	0.042	0.934	3.406	6
1	CGP	CGP	Buffalo Creek: Upper	OK620920-05-0010P	OK620920-05-0010P_1	OK620920050010_00	Cimarron R.	11050001	27549	5/5/2003	2	206	2889	16.43	183.8	1447.1	8.29	20.8	1.47	0.028	192.8	2396	0.892	0.15	0.005	0.005	1232.4	10	0.178	1.042	4.036	5
1	CGP	CGP	Buffalo Creek: Upper	OK620920-05-0010P	OK620920-05-0010P_1	OK620920050010_00	Cimarron R.	11050001	27311	3/24/2003	2	209	2580	NA	NA	1458.7	8.37	19.3	3.89	0.015	197	2395	0.27	0.3	0.005	0.023	1255.1	15	0.315	0.57	7.494	4
1	CGP	CGP	Buffalo Creek: Upper	OK620920-05-0010P	OK620920-05-0010P_1	OK620920050010_00	Cimarron R.	11050001	27247	3/10/2003	2	231	3007	15.73	141	1458.7	8.38	8.1	3.84	0.015	195.1	2409	0.588	0.45	0.005	0.024	1201	10	0.465	1.038	8.9	5
1	CGP	CGP	Buffalo Creek: Upper	OK620920-05-0010P	OK620920-05-0010P_1	OK620920050010_00	Cimarron R.	11050001	26711	1/21/2003	2	251	3017	14.94	118	1463.2	8.32	3.5	3.13	0.015	188.2	2350	0.61	0.95	0.005	0.005	1177.9	51	0.965	1.56	6.692	5
1	CGP	CGP	Buffalo Creek: Upper	OK620920-05-0010P	OK620920-05-0010P_1	OK620920050010_00	Cimarron R.	11050001	26242	12/9/2002	2	238	2848	16.42	137	1360	8.37	5.4	1.43	0.015	192.32	2187	0.419	0.36	0.005	0.005	1803	10	0.375	0.779	7.355	6
1	CGP	CGP	Buffalo Creek: Upper	OK620920-05-0010P	OK620920-05-0010P_1	OK620920050010_00	Cimarron R.	11050001	26089	11/12/2002	2	226	2905	13.86	131	1571.3	8.27	10.8	1.3	0.021	193.8	2296	0.438	0.1	0.005	0.021	1168	10	0.121	0.538	6.291	6
1	CGP	CGP	Buffalo Creek: Upper	OK620920-05-0010P	OK620920-05-0010P_1	OK620920050010_00	Cimarron R.	11050001	25967	10/7/2002	2	140	1274	9.81	108	583.7	8.02	17	13.4	0.017	67.36	855	0.601	0.61	0.068	0.082	373.8	12	0.627	1.211	9.212	7
1	CGP	CGP	Buffalo Creek: Upper	OK620920-05-0010P	OK620920-05-0010P_1	OK620920050010_00	Cimarron R.	11050001	25772	9/3/2002	2	189	1993	7.65	102	997	7.89	27.6	6.66	0.015	95.3	1573	0.702	0.01	NA	NA	800.3	10	0.025	0.712	1.958	5
1	CGP	CGP	Buffalo Creek: Upper	OK620920-05-0010P	OK620920-05-0010P_1	OK620920050010_00	Cimarron R.	11050001	25550	7/29/2002	2	NA	551	5.55	69	220.2	7.69	23.3	1000	0.761	21.97	380	5.316	1.65	0.356	0.984	155.8	10	2.411	6.966	34.922	7
1	CGP	CGP	Buffalo Creek: Upper	OK620920-05-0010P	OK620920-05-0010P_1	OK620920050010_00	Cimarron R.	11050001	25576	6/19/2002	2	155	2680	8.11	NA	NA	7.76	29.9	1.52	NA	NA	NA	NA	NA	NA	NA	NA	NA	NA	NA	3.115	5
4	CGP	CGP	Sleeping Bear Creek	OK620920-05-0030M	OK620920-05-0030M_4	OK620920050030_00	Cimarron R.	11050001	61728	4/1/2019	2	207	3062	13.6	131.2	1110	8.24	10.9	6.15	NA	358	2300	0.3	0.02	0.01	0.018	926	10	0.02	0.32	4.28	5
4	CGP	CGP	Sleeping Bear Creek	OK620920-05-0030M	OK620920-05-0030M_4	OK620920050030_00	Cimarron R.	11050001	61661	3/5/2019	2	264	3170	13.61	100.7	1420	8.23	0.9	3.12	NA	405	2400	0.24	0.02	0.008	0.014	998	10	0.02	0.26	3.47	5
4	CGP	CGP	Sleeping Bear Creek	OK620920-05-0030M	OK620920-05-0030M_4	OK620920050030_00	Cimarron R.	11050001	61219	1/28/2019	2	253	3172	12.2	104.1	1460	8.19	5.9	4.81	NA	380	2300	0.15	1.22	0.014	0.018	1100	10	1.22	1.37	3.91	5
4	CGP	CGP	Sleeping Bear Creek	OK620920-05-0030M	OK620920-05-0030M_4	OK620920050030_00	Cimarron R.	11050001	61101	12/17/2018	2	237	3328	13.42	112.5	1380	8.1	5.1	2.98	NA	399	2400	0.29	0.86	0.01	0.012	1060	10	0.86	1.15	3.41	5
4	CGP	CGP	Sleeping Bear Creek	OK620920-05-0030M	OK620920-05-0030M_4	OK620920050030_00	Cimarron R.	11050001	60964	11/12/2018	2	231	3433	11.24	93.2	1470	8.23	5	3.07	NA	410	2500	0.29	0.81	0.009	0.015	1070	10	0.81	1.1	2.726	5
4	CGP	CGP	Sleeping Bear Creek	OK620920-05-0030M	OK620920-05-0030M_4	OK620920050030_00	Cimarron R.	11050001	60853	10/15/2018	2	238	2753	9.68	93	1145	8.14	11.1	3.39	NA	343	2000	0.51	0.47	0.033	0.032	829	10	0.47	0.98	0	7
4	CGP	CGP	Sleeping Bear Creek	OK620920-05-0030M	OK620920-05-0030M_4	OK620920050030_00	Cimarron R.	11050001	60749	9/17/2018	2	196	3209	9.67	127.5	1190	8.06	25.5	8.58	0.026	437	3500	0.14	0.54	0.03	0.04	940	14	0.566	0.68	1.277	4
4	CGP	CGP	Sleeping Bear Creek	OK620920-05-0030M	OK620920-05-0030M_4	OK620920050030_00	Cimarron R.	11050001	60464	8/6/2018	2	174	2454	7.68	101.4	866	8.03	26.1	8.23	0.023	277	2100	0.31	2.18	0.04	0.06	748	13	2.203	2.49	2.298	6
4	CGP	CGP	Sleeping Bear Creek	OK620920-05-0030M	OK620920-05-0030M_4	OK620920050030_00	Cimarron R.	11050001	60267	6/25/2018	2	67	704	6.12	78.8	255	7.71	24	186	0.015	42.8	500	0.84	0.19	0.168	0.264	194	22	0.205	1.03	0	9
4	CGP	CGP	Sleeping Bear Creek	OK620920-05-0030M	OK620920-05-0030M_4	OK620920050030_00	Cimarron R.	11050001	60114	5/28/2018	2	165	3019	7.86	108.8	1160	8.02	28.2	5.48	NA	454	2300	0.39	0.02	0.007	0.055	966	10	0.02	0.41	0.982	4
4	CGP	CGP	Sleeping Bear Creek	OK620920-05-0030M	OK620920-05-0030M_4	OK620920050030_00	Cimarron R.	11050001	59902	5/7/2018	2	NA	NA	NA	NA	NA	NA	NA	NA	NA	NA	NA	NA	NA	NA	NA	NA	NA	NA	NA	0	4
4	CGP	CGP	Sleeping Bear Creek	OK620920-05-0030M	OK620920-05-0030M_4	OK620920050030_00	Cimarron R.	11050001	60109	5/1/2018	2	189	2985	7.88	89.9	1020	7.95	18	6.75	NA	375	2200	0.4	0.02	0.025	0.036	843	10	0.02	0.42	0.5	5
4	CGP	CGP	Sleeping Bear Creek	OK620920-05-0030M	OK620920-05-0030M_4	OK620920050030_00	Cimarron R.	11050001	59820	3/20/2018	2	191	3377	11.51	107.6	1170	8.12	9.3	3.31	NA	461	3900	0.54	0.52	0.013	0.024	902	10	0.52	1.06	3.302	5
4	CGP	CGP	Sleeping Bear Creek	OK620920-05-0030M	OK620920-05-0030M_4	OK620920050030_00	Cimarron R.	11050001	59751	2/13/2018	2	184	2631	12.09	96.4	1205	8.19	5.3	4.61	NA	296	1800	0.25	1.14	0.022	0.033	705	10	1.14	1.39	0.5	3
4	CGP	CGP	Sleeping Bear Creek	OK620920-05-0030M	OK620920-05-0030M_4	OK620920050030_00	Cimarron R.	11050001	59658	1/17/2018	2	201	3334	12.7	91.4	1210	8.09	-0.2	6.23	NA	399	2400	0.31	1.35	0.028	0.041	902	10	1.35	1.66	0	5
4	CGP	CGP	Sleeping Bear Creek	OK620920-05-0030M	OK620920-05-0030M_4	OK620920050030_00	Cimarron R.	11050001	59555	12/5/2017	2	136	3147	10.87	97.1	1300	8.15	7.9	4.57	NA	396	2300	0.26	0.64	0.011	0.013	872	10	0.64	0.9	2.696	5
4	CGP	CGP	Sleeping Bear Creek	OK620920-05-0030M	OK620920-05-0030M_4	OK620920050030_00	Cimarron R.	11050001	59472	10/31/2017	2	156	3150	10.64	96.8	1380	8.13	8.4	9.94	NA	424	2200	0.14	0.88	0.015	0.021	836	10	0.88	1.02	1.19	5
4	CGP	CGP	Sleeping Bear Creek	OK620920-05-0030M	OK620920-05-0030M_4	OK620920050030_00	Cimarron R.	11050001	59300	9/26/2017	2	147	4071	6.47	74	1240	7.88	18.5	10.8	NA	593	2900	0.94	0.75	0.063	0.085	1060	13	0.75	1.69	2.229	5
4	CGP	CGP	Sleeping Bear Creek	OK620920-05-0030M	OK620920-05-0030M_4	OK620920050030_00	Cimarron R.	11050001	59197	9/5/2017	2	NA	NA	NA	NA	NA	NA	NA	NA	NA	NA	NA	NA	NA	NA	NA	NA	NA	NA	NA	0	4
4	CGP	CGP	Sleeping Bear Creek	OK620920-05-0030M	OK620920-05-0030M_4	OK620920050030_00	Cimarron R.	11050001	59106	8/22/2017	2	195	3017	5.64	70.7	1070	7.83	23.6	10	0.043	370	2200	0.54	0.35	0.057	0.068	820	11	0.393	0.89	1.34	5
4	CGP	CGP	Sleeping Bear Creek	OK620920-05-0030M	OK620920-05-0030M_4	OK620920050030_00	Cimarron R.	11050001	58918	7/18/2017	2	172	3099	6.73	90.4	1165	NA	27	17.1	0.041	361	2200	0.66	0.14	0.052	0.07	890	22	0.181	0.8	0	5
4	CGP	CGP	Sleeping Bear Creek	OK620920-05-0030M	OK620920-05-0030M_4	OK620920050030_00	Cimarron R.	11050001	58538	6/13/2017	2	178	3375	7.69	102.9	1220	8.01	26.1	18.7	0.02	421	2500	0.61	0.2	0.083	0.108	1020	23	0.22	0.81	1.777	5
4	CGP	CGP	Sleeping Bear Creek	OK620920-05-0030M	OK620920-05-0030M_4	OK620920050030_00	Cimarron R.	11050001	58516	5/15/2017	2	222	2358	7.83	99.6	NA	7.88	23.7	27.1	NA	NA	NA	NA	NA	NA	NA	NA	NA	NA	NA	7.762	6
1	CGP	CGP	Sand Creek	OK620920-05-0050G	OK620920-05-0050G_1	OK620920050050_00	Cimarron R.	11050001	30332	6/1/2004	2	196	4130	6.04	68.4	2541.1	7.4	21.5	15	0.184	151.8	4120	1.13	0.05	0.042	0.111	2221.3	43	0.234	1.18	0.016	4
1	CGP	CGP	Sand Creek	OK620920-05-0050G	OK620920-05-0050G_1	OK620920050050_00	Cimarron R.	11050001	30111	4/26/2004	2	220	3453	10.19	111.5	1989.6	7.93	19.7	15	0.031	120.2	3156	1.027	0.06	0.039	0.106	1493	26	0.091	1.087	0	3
1	CGP	CGP	Sand Creek	OK620920-05-0050G	OK620920-05-0050G_1	OK620920050050_00	Cimarron R.	11050001	29750	3/15/2004	2	230	3670	14.4	141.2	2023	8.07	16	6.8	0.015	114.7	3149	0.118	0.02	0.01	0.051	1868.3	10	0.035	0.138	3.71	6
1	CGP	CGP	Sand Creek	OK620920-05-0050G	OK620920-05-0050G_1	OK620920050050_00	Cimarron R.	11050001	29571	2/9/2004	2	256	3133	14.37	112.8	1691.8	7.97	5.1	2.77	0.02	87.1	2555	0.478	0.18	0.037	0.101	1559.7	10	0.2	0.658	4.341	5
1	CGP	CGP	Sand Creek	OK620920-05-0050G	OK620920-05-0050G_1	OK620920050050_00	Cimarron R.	11050001	29402	1/5/2004	2	194	3480	12.22	88.6	1755	8.11	2.1	3.77	0.02	111.7	2983	0.441	0.16	0.226	0.188	1782.8	10	0.18	0.601	2.927	4
1	CGP	CGP	Sand Creek	OK620920-05-0050G	OK620920-05-0050G_1	OK620920050050_00	Cimarron R.	11050001	28522	12/1/2003	2	218	9806	12.36	96.9	2200.3	7.91	5	6.14	0.03	143.5	3408	0.599	0.34	0.005	0.055	2390.6	10	0.37	0.939	1.236	6
1	CGP	CGP	Sand Creek	OK620920-05-0050G	OK620920-05-0050G_1	OK620920050050_00	Cimarron R.	11050001	28388	10/20/2003	2	183	3588	6.78	73.1	1967.9	7.44	19.1	8.07	0.059	144.5	3379	0.6	0.02	0.013	0.083	2095.7	16	0.079	0.62	1.725	5
1	CGP	CGP	Sand Creek	OK620920-05-0050G	OK620920-05-0050G_1	OK620920050050_00	Cimarron R.	11050001	28219	9/15/2003	2	192	3872	9.56	101.9	2347.8	7.91	21	10.8	0.046	111.8	3191	0.696	0.02	0.009	0.082	1925	13	0.066	0.716	0	2
1	CGP	CGP	Sand Creek	OK620920-05-0050G	OK620920-05-0050G_1	OK620920050050_00	Cimarron R.	11050001	28080	8/11/2003	2	165	2573	8.14	104	1838.6	6.85	27.8	8.35	0.04	96.2	2966	1.108	0.06	0.013	0.11	1729.7	10	0.1	1.168	0	2
1	CGP	CGP	Sand Creek	OK620920-05-0050G	OK620920-05-0050G_1	OK620920050050_00	Cimarron R.	11050001	27774	7/7/2003	2	178	2814	6.06	74.7	1207.3	7.12	26.1	9.9	0.036	93.6	2354	0.975	0.07	0.04	0.147	1334.7	48	0.106	1.045	0	2
1	CGP	CGP	Sand Creek	OK620920-05-0050G	OK620920-05-0050G_1	OK620920050050_00	Cimarron R.	11050001	27634	6/2/2003	2	232	3240	4.95	60.1	1780.7	7.25	25.7	38.3	0.111	99.2	2988	1.68	0.06	0.026	0.154	1677.5	56	0.171	1.74	0	2
1	CGP	CGP	Sand Creek	OK620920-05-0050G	OK620920-05-0050G_1	OK620920050050_00	Cimarron R.	11050001	27550	5/5/2003	2	230	3518	9.11	104.2	2061.8	7.85	21.6	6.76	0.054	117.3	3274	0.979	0.24	0.005	0.005	1824.5	15	0.294	1.219	0.639	4
1	CGP	CGP	Sand Creek	OK620920-05-0050G	OK620920-05-0050G_1	OK620920050050_00	Cimarron R.	11050001	27312	3/24/2003	2	252	3706	9.92	NA	2293.4	8.01	17.8	13.1	0.015	153.7	3294	0.11	0.43	0.005	0.045	2106.4	20	0.445	0.54	1.559	5
1	CGP	CGP	Sand Creek	OK620920-05-0050G	OK620920-05-0050G_1	OK620920050050_00	Cimarron R.	11050001	27248	3/10/2003	2	241	3568	13.7	123	2029.2	8.16	8.4	13.4	0.015	134.1	3204	0.671	0.25	0.005	0.005	1838.4	10	0.265	0.921	1	5
1	CGP	CGP	Sand Creek	OK620920-05-0050G	OK620920-05-0050G_1	OK620920050050_00	Cimarron R.	11050001	26712	1/21/2003	2	261	3453	14.05	114	1964.7	8.13	4.7	7.55	0.015	117.5	3044	0.49	0.34	0.005	0.005	1665.3	10	0.355	0.83	1.226	5
1	CGP	CGP	Sand Creek	OK620920-05-0050G	OK620920-05-0050G_1	OK620920050050_00	Cimarron R.	11050001	26243	12/9/2002	2	254	3452	12.88	108	1872.9	8.18	5.2	11.7	0.166	117.82	3009	0.65	0.72	0.005	0.042	1708.2	10	0.886	1.37	1.298	6
1	CGP	CGP	Sand Creek	OK620920-05-0050G	OK620920-05-0050G_1	OK620920050050_00	Cimarron R.	11050001	26090	11/12/2002	2	252	3415	11.48	111	2360.4	8.14	11.8	16.9	0.148	130.2	3103	0.612	0.53	0.028	0.063	1808.7	10	0.678	1.142	0	6
1	CGP	CGP	Sand Creek	OK620920-05-0050G	OK620920-05-0050G_1	OK620920050050_00	Cimarron R.	11050001	25968	10/7/2002	2	120	1670	6.45	71	915.9	7.58	17.6	52.6	0.094	44.75	1235	0.452	0.8	0.088	0.117	640.8	54	0.894	1.252	0.859	7
1	CGP	CGP	Sand Creek	OK620920-05-0050G	OK620920-05-0050G_1	OK620920050050_00	Cimarron R.	11050001	25773	9/3/2002	2	188	3619	7.67	101	2006.3	7.69	26.2	3.28	0.135	141.3	3291	1.318	0.01	0.09	0.078	1948	10	0.145	1.328	0	4
1	CGP	CGP	Sand Creek	OK620920-05-0050G	OK620920-05-0050G_1	OK620920050050_00	Cimarron R.	11050001	25551	7/29/2002	2	143	3557	10.63	143	2155.1	7.97	27.4	9.22	0.156	115	3388	0.654	0.6	0.069	0.126	2045	11	0.756	1.254	0.018	5
1	CGP	CGP	Sand Creek	OK620920-05-0050G	OK620920-05-0050G_1	OK620920050050_00	Cimarron R.	11050001	25575	6/19/2002	2	229	3651	4.92	NA	NA	7.47	21.2	12.2	NA	NA	NA	NA	NA	NA	NA	NA	NA	NA	NA	0.194	5
2	CGP	CGP	Sand Creek	OK620920-05-0050J	OK620920-05-0050J_2	OK620920050050_00	Cimarron R.	11050001	43376	4/13/2009	2	263	1422	9.02	84.5	2340	7.81	12.4	5.34	0.015	158.8	3427	0.12	0.02	0.011	0.011	2288.7	10	0.035	0.14	4.45	7
2	CGP	CGP	Sand Creek	OK620920-05-0050J	OK620920-05-0050J_2	OK620920050050_00	Cimarron R.	11050001	43009	3/2/2009	2	238	1197	13.63	112.2	1970	8.18	6.9	1.57	0.015	132.5	3145	0.51	0.05	0.008	0.023	2589.5	10	0.065	0.56	0.6	5
2	CGP	CGP	Sand Creek	OK620920-05-0050J	OK620920-05-0050J_2	OK620920050050_00	Cimarron R.	11050001	42843	2/9/2009	2	257	1242	11.82	109.3	1770	8.08	11.8	7.51	0.015	108.5	2946	0.58	0.07	0.007	0.038	1859.6	10	0.085	0.65	0	5
2	CGP	CGP	Sand Creek	OK620920-05-0050J	OK620920-05-0050J_2	OK620920050050_00	Cimarron R.	11050001	42313	12/15/2008	2	293	3548	13.44	93	2400	8.11	0.4	2.32	0.015	136.2	3313	0.57	0.02	0.005	0.024	1961	10	0.035	0.59	0.634	5
2	CGP	CGP	Sand Creek	OK620920-05-0050J	OK620920-05-0050J_2	OK620920050050_00	Cimarron R.	11050001	42092	11/17/2008	2	297	1485	12.2	106.8	2350	8.13	9.5	3.63	0.015	154.1	3638	0.69	0.02	0.009	0.02	2060.2	10	0.035	0.71	0.53	5
2	CGP	CGP	Sand Creek	OK620920-05-0050J	OK620920-05-0050J_2	OK620920050050_00	Cimarron R.	11050001	41788	10/6/2008	2	222	2013	7.11	77.8	2040	7.74	19.8	17.3	0.02	195.3	3530	0.64	0.21	0.055	0.111	2090.9	18	0.23	0.85	0.346	5
2	CGP	CGP	Sand Creek	OK620920-05-0050J	OK620920-05-0050J_2	OK620920050050_00	Cimarron R.	11050001	41401	9/2/2008	2	234	2626	2.13	24.5	2550	7.37	22.3	77	0.237	207.3	3891	1.19	0.02	0.085	0.187	2271.4	168	0.257	1.21	0	3
2	CGP	CGP	Sand Creek	OK620920-05-0050J	OK620920-05-0050J_2	OK620920050050_00	Cimarron R.	11050001	41015	7/29/2008	2	NA	NA	1.38	16.5	NA	7.54	24.2	NA	NA	NA	NA	NA	NA	NA	NA	NA	NA	NA	NA	0	4
2	CGP	CGP	Sand Creek	OK620920-05-0050J	OK620920-05-0050J_2	OK620920050050_00	Cimarron R.	11050001	41016	7/29/2008	2	NA	NA	1.85	21.8	NA	7.4	23.5	NA	NA	NA	NA	NA	NA	NA	NA	NA	NA	NA	NA	0	4
2	CGP	CGP	Sand Creek	OK620920-05-0050J	OK620920-05-0050J_2	OK620920050050_00	Cimarron R.	11050001	41012	7/28/2008	2	213	2703	2.89	36.4	1960	7.45	27.1	13.5	0.03	218.9	3470	0.79	0.02	0.03	0.11	1968.4	16	0.05	0.81	0.012	4
2	CGP	CGP	Sand Creek	OK620920-05-0050J	OK620920-05-0050J_2	OK620920050050_00	Cimarron R.	11050001	40892	7/16/2008	2	NA	NA	NA	NA	NA	NA	NA	NA	NA	NA	NA	NA	NA	NA	NA	NA	NA	NA	NA	0	7
2	CGP	CGP	Sand Creek	OK620920-05-0050J	OK620920-05-0050J_2	OK620920050050_00	Cimarron R.	11050001	40560	6/23/2008	2	58	695	4.65	51.8	240	7.58	20.6	117	0.037	20.9	471	1.03	0.44	0.227	0.373	214.3	72	0.477	1.47	12.136	7
2	CGP	CGP	Sand Creek	OK620920-05-0050J	OK620920-05-0050J_2	OK620920050050_00	Cimarron R.	11050001	40314	5/20/2008	2	203	2548	6.28	73.4	2679	7.71	23.1	10	0.015	150.3	3428	1.12	0.02	0.014	0.059	1937	19	0.035	1.14	0.107	4
2	CGP	CGP	Sand Creek	OK620920-05-0050J	OK620920-05-0050J_2	OK620920050050_00	Cimarron R.	11050001	40026	4/14/2008	2	263	3480	13.13	130	2160.3	8.14	14.9	12.4	0.015	113.5	3268	0.85	0.02	0.026	0.037	1494	13	0.035	0.87	1.745	5
2	CGP	CGP	Sand Creek	OK620920-05-0050J	OK620920-05-0050J_2	OK620920050050_00	Cimarron R.	11050001	39704	3/10/2008	2	253	3304	11.59	99.4	2191.3	8.08	8.6	10	0.015	115.9	3167	0.35	0.09	0.012	0.027	2095.8	11	0.105	0.44	1.379	5
2	CGP	CGP	Sand Creek	OK620920-05-0050J	OK620920-05-0050J_2	OK620920050050_00	Cimarron R.	11050001	39437	2/4/2008	2	242	3497	13.19	111.1	2186.5	8.03	7.9	3.03	0.015	127.9	3244	0.31	0.13	0.007	0.022	1875.8	10	0.145	0.44	0.983	5
2	CGP	CGP	Sand Creek	OK620920-05-0050J	OK620920-05-0050J_2	OK620920050050_00	Cimarron R.	11050001	39102	1/7/2008	2	261	3937	13.84	115.3	2329.2	8.07	7.4	2.01	0.015	162.2	3642	0.46	0.08	0.008	0.022	2132.7	10	0.095	0.54	0.853	4
2	CGP	CGP	Sand Creek	OK620920-05-0050J	OK620920-05-0050J_2	OK620920050050_00	Cimarron R.	11050001	38605	11/27/2007	2	236	4135	13.25	98.1	2912.6	7.72	2.8	3.11	0.015	206.5	4054	0.47	0.18	0.008	0.022	2381.2	10	0.195	0.65	0	4
2	CGP	CGP	Sand Creek	OK620920-05-0050J	OK620920-05-0050J_2	OK620920050050_00	Cimarron R.	11050001	38446	10/23/2007	2	240	4219	6.42	54.5	2709.8	7.97	8.1	8.35	0.015	221.4	3971	0.68	0.14	0.023	0.076	2159.9	20	0.155	0.82	0.216	5
2	CGP	CGP	Sand Creek	OK620920-05-0050J	OK620920-05-0050J_2	OK620920050050_00	Cimarron R.	11050001	38292	9/18/2007	2	216	3152	1.99	22.6	2440.4	7.39	21.3	26	0.015	275.4	3767	0.96	0.06	0.027	0.108	2616.2	68	0.075	1.02	0.5	5
2	CGP	CGP	Sand Creek	OK620920-05-0050J	OK620920-05-0050J_2	OK620920050050_00	Cimarron R.	11050001	37998	8/7/2007	2	215	3288	1.25	15.1	2145.7	7.42	25	7.04	0.015	168.8	3871	0.75	0.13	0.033	0.1	1902	37	0.145	0.88	0.154	5
2	CGP	CGP	Sand Creek	OK620920-05-0050J	OK620920-05-0050J_2	OK620920050050_00	Cimarron R.	11050001	37742	7/10/2007	2	260	3239	2.94	35.4	1995.2	7.66	24.4	13.1	0.057	124	3223	0.88	0.11	0.068	0.12	1651.4	20	0.167	0.99	0.157	5
2	CGP	CGP	Sand Creek	OK620920-05-0050J	OK620920-05-0050J_2	OK620920050050_00	Cimarron R.	11050001	37272	6/18/2007	2	NA	NA	NA	NA	NA	NA	NA	NA	NA	NA	NA	NA	NA	NA	NA	NA	NA	NA	NA	0	5
2	CGP	CGP	Sand Creek	OK620920-05-0050J	OK620920-05-0050J_2	OK620920050050_00	Cimarron R.	11050001	37176	6/13/2007	2	240	3275	4.17	49	NA	7.4	23.4	14.3	NA	NA	NA	NA	NA	NA	NA	NA	NA	NA	NA	0.301	5
2	CGP	CGP	Sand Creek	OK620920-05-0050J	OK620920-05-0050J_2	OK620920050050_00	Cimarron R.	11050001	37206	6/5/2007	2	267	2745	4.94	55.7	1702.4	7.73	21.3	30.1	0.057	85.4	2637	0.97	0.08	0.056	0.089	1198.6	30	0.137	1.05	0.681	5
3	CGP	CGP	Turkey Creek	CCA12-003	CCA12-003_3	OK620910060010_00	Cimarron R.	11050002	50322	6/20/2012	2	266	1380	7.8	102.3	NA	8.69	25.8	74.8	NA	NA	NA	NA	NA	NA	NA	NA	NA	NA	NA	2.689	5
3	CGP	CGP	Turkey Creek	CCA12-003	CCA12-003_3	OK620910060010_00	Cimarron R.	11050002	50107	5/21/2012	2	NA	2292	NA	NA	NA	8.38	23	17.8	0.015	435	1364	1.15	0.39	0.187	0.251	185.4	67	0.405	1.54	0	6
3	CGP	CGP	Skeleton Creek	CCA12-004	CCA12-004_3	OK620910030170_10	Cimarron R.	11050002	50329	6/21/2012	2	258	1613	5.21	66	NA	8.6	25	30.2	NA	NA	NA	NA	NA	NA	NA	NA	NA	NA	NA	3.253	5
3	CGP	CGP	Skeleton Creek	CCA12-004	CCA12-004_3	OK620910030170_10	Cimarron R.	11050002	50106	5/21/2012	2	324	1372	NA	NA	NA	8.87	27.7	18.3	0.015	270.5	1021	1.86	3.85	0.241	0.398	202.1	32	3.865	5.71	52.585	6
3	CGP	CGP	Unnamed Creek	CCA12-006	CCA12-006_3	OK620910010050_00	Cimarron R.	11050002	50290	5/22/2012	2	330	786	11.44	112.5	384	7.67	14	4.77	NA	NA	NA	NA	NA	NA	NA	NA	NA	NA	NA	0.2	3
3	CGP	CGP	Cimarron River	CCA12-016	CCA12-016_3	OK620910020010_00	Cimarron R.	11050002	50379	7/5/2012	2	155	17480	11	155.9	880	8.36	30.8	8	NA	NA	NA	NA	NA	NA	NA	NA	NA	NA	NA	51.359	4
3	CGP	CGP	Cimarron River	CCA12-016	CCA12-016_3	OK620910020010_00	Cimarron R.	11050002	50277	6/26/2012	2	214	14102	7.63	100.6	1810	8.15	27.2	17.1	0.015	5687.8	8729	0.79	0.02	0.018	0.108	638.2	10	0.035	0.81	50.771	5
3	CGP	CGP	Skeleton Creek	CCA12-020	CCA12-020_3	OK620910030170_00	Cimarron R.	11050002	50714	7/18/2012	2	267	1848	4.75	59.1	340	8.59	26.6	157	NA	NA	NA	NA	NA	NA	NA	NA	NA	NA	NA	0.41	5
3	CGP	CGP	Skeleton Creek	CCA12-020	CCA12-020_3	OK620910030170_00	Cimarron R.	11050002	50279	6/26/2012	2	120	1354	12.5	161.6	290	8.82	30.1	1.57	0.015	304	856	3.5	0.11	0.071	0.307	195.8	176	0.125	3.61	18.677	5
3	CGP	CGP	Dry Creek	CCA12-022	CCA12-022_3	OK620910040150_00	Cimarron R.	11050002	50736	9/20/2012	2	102	949	6.69	76.5	NA	7.79	20	15.3	NA	NA	NA	NA	NA	NA	NA	NA	NA	NA	NA	0.966	5
3	CGP	CGP	Dry Creek	CCA12-022	CCA12-022_3	OK620910040150_00	Cimarron R.	11050002	50574	8/6/2012	2	228	1629	5.11	66.2	NA	8.3	26.5	16.3	0.018	242.9	980	0.77	0.41	0.087	0.114	304.8	140	0.428	1.18	0.5	3
3	CGP	CGP	Skeleton Creek	CCA12-034	CCA12-034_3	OK620910030010_00	Cimarron R.	11050002	50613	8/13/2012	2	213	1941	7.27	92.1	315	8.35	27.9	113	0.016	407	1152	1.38	2.14	0.122	0.246	268.6	59	2.156	3.52	4.38	4
3	CGP	CGP	Skeleton Creek	CCA12-034	CCA12-034_3	OK620910030010_00	Cimarron R.	11050002	50380	7/6/2012	2	186	1773	3.81	49.4	224	7.77	28.9	131	NA	NA	NA	NA	NA	NA	NA	NA	NA	NA	NA	8.252	5
3	CGP	CGP	Cimarron River	CCA12-050	CCA12-050_3	OK620910010010_10	Cimarron R.	11050002	50612	8/13/2012	2	112	13600	11.16	139.2	668	8.48	26.1	7.71	0.015	5090.4	8067	1.61	0.05	0.017	0.142	625.7	67	0.065	1.66	11.405	4
3	CGP	CGP	Cimarron River	CCA12-050	CCA12-050_3	OK620910010010_10	Cimarron R.	11050002	50727	8/9/2012	2	127	11910	4.99	59.6	617	7.53	24.3	7.36	NA	NA	NA	NA	NA	NA	NA	NA	NA	NA	NA	17.208	4
3	CGP	CGP	Kingfisher Creek	CCA12-060	CCA12-060_3	OK620910050010_00	Cimarron R.	11050002	50378	7/5/2012	2	397	3308	2.06	25.9	856	7.79	26	5.09	NA	NA	NA	NA	NA	NA	NA	NA	NA	NA	NA	0	3
3	CGP	CGP	Kingfisher Creek	CCA12-060	CCA12-060_3	OK620910050010_00	Cimarron R.	11050002	50276	6/26/2012	2	323	1672	0.84	10.2	710	7.7	24.9	8.74	0.026	364.7	1713	0.81	0.02	0.252	0.265	751.7	10	0.046	0.83	0	3
3	CGP	CGP	Little Turkey Creek	CCA12-072	CCA12-072_3	OK620910060020_00	Cimarron R.	11050002	50712	7/16/2012	2	136	562	1.97	23.2	194	7.19	23.8	4.69	NA	NA	NA	NA	NA	NA	NA	NA	NA	NA	NA	0	2
3	CGP	CGP	Little Turkey Creek	CCA12-072	CCA12-072_3	OK620910060020_00	Cimarron R.	11050002	50278	6/26/2012	2	237	984	3.13	38.2	440	7.72	24.7	2.86	0.433	118.4	580	1.14	0.06	0.71	0.721	94.5	10	0.493	1.2	0	3
4	CGP	CGP	Cooper Creek	OK620910-02-0040C	OK620910-02-0040C_4	OK620910020040_00	Cimarron R.	11050002	61635	4/16/2019	2	188	1587	11.9	122.8	725	8.32	16.8	18.5	NA	376	2100	0.9	0.08	0.039	0.091	798	54	0.08	0.98	6.96	5
4	CGP	CGP	Cooper Creek	OK620910-02-0040C	OK620910-02-0040C_4	OK620910020040_00	Cimarron R.	11050002	61721	3/12/2019	2	355	2012	11.06	102.9	1600	7.9	10.4	20.6	NA	344	2000	0.36	2.38	0.031	0.069	733	15	2.38	2.74	6.42	5
4	CGP	CGP	Cooper Creek	OK620910-02-0040C	OK620910-02-0040C_4	OK620910020040_00	Cimarron R.	11050002	61245	2/5/2019	2	428	2083	9.37	83.1	2220	8.45	8.1	25.5	NA	338	1900	0.48	2.06	0.094	0.12	601	15	2.06	2.54	13.22	5
4	CGP	CGP	Cooper Creek	OK620910-02-0040C	OK620910-02-0040C_4	OK620910020040_00	Cimarron R.	11050002	61122	1/8/2019	2	316	2363	11.93	100.8	2460	8.2	6.8	52.4	NA	346	1900	1.18	1.74	0.242	0.326	737	23	1.74	2.92	29.17	7
4	CGP	CGP	Cooper Creek	OK620910-02-0040C	OK620910-02-0040C_4	OK620910020040_00	Cimarron R.	11050002	61040	12/11/2018	2	569	2183	15.07	112.9	1550	8.4	1.9	6.89	NA	388	2300	0.5	2.48	0.042	0.055	1120	10	2.48	2.98	11.5	6
4	CGP	CGP	Cooper Creek	OK620910-02-0040C	OK620910-02-0040C_4	OK620910020040_00	Cimarron R.	11050002	60847	10/16/2018	2	280	2242	9.87	88.2	1020	7.68	9.9	44.5	NA	265	1500	0.62	1.51	0.26	0.279	497	21	1.51	2.13	0	7
4	CGP	CGP	Cooper Creek	OK620910-02-0040C	OK620910-02-0040C_4	OK620910020040_00	Cimarron R.	11050002	60717	9/5/2018	2	290	1960	5.04	58.3	580	7.77	24.4	40.2	0.052	280	1200	0.62	0.56	0.227	0.258	254	49	0.612	1.18	0	8
4	CGP	CGP	Cooper Creek	OK620910-02-0040C	OK620910-02-0040C_4	OK620910020040_00	Cimarron R.	11050002	60450	8/7/2018	2	198	874	6.3	78.3	370	8.4	26.1	33.5	0.016	158	780	0.87	0.06	0.22	0.262	179	17	0.076	0.93	0.606	5
4	CGP	CGP	Cooper Creek	OK620910-02-0040C	OK620910-02-0040C_4	OK620910020040_00	Cimarron R.	11050002	60290	6/27/2018	2	86	623	3.79	46.6	211	7.4	26.3	207	0.077	35.7	510	1.3	0.24	0.416	0.491	152	56	0.317	1.54	0	9
4	CGP	CGP	Cooper Creek	OK620910-02-0040C	OK620910-02-0040C_4	OK620910020040_00	Cimarron R.	11050002	60132	5/30/2018	2	330	3207	3	35.7	890	7.75	23.6	12.3	0.159	505	2200	0.99	0.02	0.338	0.367	728	16	0.179	1.01	1.455	5
4	CGP	CGP	Cooper Creek	OK620910-02-0040C	OK620910-02-0040C_4	OK620910020040_00	Cimarron R.	11050002	59896	5/8/2018	2	NA	NA	NA	NA	NA	NA	NA	NA	NA	NA	NA	NA	NA	NA	NA	NA	NA	NA	NA	0	5
4	CGP	CGP	Cooper Creek	OK620910-02-0040C	OK620910-02-0040C_4	OK620910020040_00	Cimarron R.	11050002	60046	4/23/2018	2	293	2578	13.89	146.2	910	8.49	17.6	54.4	NA	361	1800	1.94	0.16	0.057	0.321	645	72	0.16	2.1	15.714	7
4	CGP	CGP	Cooper Creek	OK620910-02-0040C	OK620910-02-0040C_4	OK620910020040_00	Cimarron R.	11050002	59840	3/20/2018	2	289	3081	9.72	81.8	1300	8.1	5.1	7.03	NA	411	2100	0.52	0.16	0.021	0.064	726	10	0.16	0.68	0	5
4	CGP	CGP	Cooper Creek	OK620910-02-0040C	OK620910-02-0040C_4	OK620910020040_00	Cimarron R.	11050002	59776	2/13/2018	2	377	3072	13.06	95.7	1110	8.19	0	4.38	NA	472	2000	0.32	0.82	0.007	0.025	597	10	0.82	1.14	0	5
4	CGP	CGP	Cooper Creek	OK620910-02-0040C	OK620910-02-0040C_4	OK620910020040_00	Cimarron R.	11050002	59668	1/17/2018	2	425	3468	15.04	103.9	1200	8.06	-0.1	5.77	NA	446	2300	0.34	2.15	0.011	0.025	784	10	2.15	2.49	0	5
4	CGP	CGP	Cooper Creek	OK620910-02-0040C	OK620910-02-0040C_4	OK620910020040_00	Cimarron R.	11050002	59570	12/5/2017	2	331	2903	10.6	91	920	8.26	8.3	13.8	NA	389	2100	0.47	0.3	0.011	0.039	686	10	0.3	0.77	4.13	5
4	CGP	CGP	Cooper Creek	OK620910-02-0040C	OK620910-02-0040C_4	OK620910020040_00	Cimarron R.	11050002	59452	10/31/2017	2	385	2900	9.57	83	1200	8.36	8.7	9.6	NA	368	2000	0.37	1.57	0.159	0.18	676	10	1.57	1.94	8.69	6
4	CGP	CGP	Cooper Creek	OK620910-02-0040C	OK620910-02-0040C_4	OK620910020040_00	Cimarron R.	11050002	59304	9/25/2017	2	315	2917	4.67	52.3	900	7.96	23.5	6.53	NA	448	1800	0.52	0.02	0.107	0.141	558	10	0.02	0.54	0	5
4	CGP	CGP	Cooper Creek	OK620910-02-0040C	OK620910-02-0040C_4	OK620910020040_00	Cimarron R.	11050002	59187	9/5/2017	2	NA	NA	NA	NA	NA	NA	NA	NA	NA	NA	NA	NA	NA	NA	NA	NA	NA	NA	NA	0	5
4	CGP	CGP	Cooper Creek	OK620910-02-0040C	OK620910-02-0040C_4	OK620910020040_00	Cimarron R.	11050002	59126	8/22/2017	2	247	2046	5.98	73.2	690	8.01	25.7	38.5	0.055	238	1300	0.8	0.44	0.328	0.362	436	22	0.495	1.24	2.186	6
4	CGP	CGP	Cooper Creek	OK620910-02-0040C	OK620910-02-0040C_4	OK620910020040_00	Cimarron R.	11050002	58909	7/18/2017	2	275	3095	7.11	91.7	720	8.33	28.2	16.3	0.015	461	1900	0.81	0.02	0.112	0.17	594	12	0.035	0.83	1.438	5
4	CGP	CGP	Cooper Creek	OK620910-02-0040C	OK620910-02-0040C_4	OK620910020040_00	Cimarron R.	11050002	58682	6/28/2017	2	321	3210	5.13	61.5	NA	8.04	24.2	16.2	NA	NA	NA	NA	NA	NA	NA	NA	NA	NA	NA	3.63	5
4	CGP	CGP	Cooper Creek	OK620910-02-0040C	OK620910-02-0040C_4	OK620910020040_00	Cimarron R.	11050002	58479	6/13/2017	2	289	2775	10.68	132.2	740	8.45	26.5	19.8	0.015	319	1900	0.78	0.33	0.131	0.188	683	16	0.345	1.11	6.807	5
4	CGP	CGP	Cooper Creek	OK620910-02-0040C	OK620910-02-0040C_4	OK620910020040_00	Cimarron R.	11050002	58421	5/23/2017	2	NA	NA	NA	NA	NA	NA	NA	NA	NA	NA	NA	NA	NA	NA	NA	NA	NA	NA	NA	0	6
4	CGP	CGP	Cooper Creek	OK620910-02-0040C	OK620910-02-0040C_4	OK620910020040_00	Cimarron R.	11050002	58370	5/8/2017	2	NA	2800	NA	NA	NA	NA	NA	NA	NA	NA	NA	NA	NA	NA	NA	NA	NA	NA	NA	0	6
3	CGP	CGP	Cooper Creek	OK620910-02-0040C	OK620910-02-0040C_3	OK620910020040_00	Cimarron R.	11050002	53547	4/29/2014	2	324	NA	10.24	100.8	940	8.11	14.7	14.6	NA	565.6	2000	0.86	0.17	0.046	0.121	642.2	11	0.17	1.03	2.278	5
3	CGP	CGP	Cooper Creek	OK620910-02-0040C	OK620910-02-0040C_3	OK620910020040_00	Cimarron R.	11050002	53250	3/25/2014	2	268	3164	13.31	115.7	980	8.18	8.8	3.22	NA	531.2	2100	0.76	0.23	0.005	0.052	888.3	10	0.23	0.99	4.442	5
3	CGP	CGP	Cooper Creek	OK620910-02-0040C	OK620910-02-0040C_3	OK620910020040_00	Cimarron R.	11050002	53163	2/19/2014	2	290	3164	12.66	107.7	1280	8.18	8	6.45	NA	481.8	2200	0.66	0.32	0.005	0.058	962.9	10	0.32	0.98	1.765	5
3	CGP	CGP	Cooper Creek	OK620910-02-0040C	OK620910-02-0040C_3	OK620910020040_00	Cimarron R.	11050002	53042	1/14/2014	2	351	3254	12.41	96.7	950	8.2	4.4	2.92	NA	448	2200	0.59	1.25	0.005	0.04	859.4	10	1.25	1.84	1.714	5
3	CGP	CGP	Cooper Creek	OK620910-02-0040C	OK620910-02-0040C_3	OK620910020040_00	Cimarron R.	11050002	52924	12/3/2013	2	340	3405	12.47	100.1	1230	8.18	5.7	3.89	NA	501.8	2300	0.37	0.7	0.009	0.024	949.5	10	0.7	1.07	1.255	5
3	CGP	CGP	Cooper Creek	OK620910-02-0040C	OK620910-02-0040C_3	OK620910020040_00	Cimarron R.	11050002	52702	10/22/2013	2	358	2960	12.04	118	850	8.41	14	10.6	NA	476.6	2000	0.52	1.04	0.052	0.073	685	10	1.04	1.56	2.64	5
3	CGP	CGP	Cooper Creek	OK620910-02-0040C	OK620910-02-0040C_3	OK620910020040_00	Cimarron R.	11050002	52534	9/17/2013	2	238	2017	10.85	135.2	450	8.34	26.3	20.3	0.033	321.2	1280	0.84	1.15	0.135	0.169	422	10	1.183	1.99	3.413	5
3	CGP	CGP	Cooper Creek	OK620910-02-0040C	OK620910-02-0040C_3	OK620910020040_00	Cimarron R.	11050002	52494	8/12/2013	2	255	1715	5.91	75.6	510	8.03	27.8	85.8	0.015	191.5	1120	1.25	0.84	0.329	0.389	377.5	40	0.855	2.09	0	7
3	CGP	CGP	Cooper Creek	OK620910-02-0040C	OK620910-02-0040C_3	OK620910020040_00	Cimarron R.	11050002	52234	7/9/2013	2	272	2677	5.3	65.1	490	8.06	25.4	7.79	0.015	495.8	1590	0.74	0.02	0.042	0.099	441.8	10	0.035	0.76	0.702	4
3	CGP	CGP	Cooper Creek	OK620910-02-0040C	OK620910-02-0040C_3	OK620910020040_00	Cimarron R.	11050002	51958	6/4/2013	2	56	173.6	5.5	60.2	128	7.8	19.7	1000	0.048	19	405	2.9	0.17	0.957	1.312	16.6	1062	0.218	3.07	0	9
3	CGP	CGP	Cooper Creek	OK620910-02-0040C	OK620910-02-0040C_3	OK620910020040_00	Cimarron R.	11050002	51866	5/20/2013	2	NA	NA	NA	NA	NA	NA	NA	NA	NA	NA	NA	NA	NA	NA	NA	NA	NA	NA	NA	0	6
3	CGP	CGP	Cooper Creek	OK620910-02-0040C	OK620910-02-0040C_3	OK620910020040_00	Cimarron R.	11050002	51799	4/30/2013	2	135	1137	7.88	86.1	350	8.11	19.3	144	NA	121.1	768	1.29	0.3	0.166	0.249	302	50	0.3	1.59	3.667	7
3	CGP	CGP	Cooper Creek	OK620910-02-0040C	OK620910-02-0040C_3	OK620910020040_00	Cimarron R.	11050002	51599	3/26/2013	2	267	2214	12.31	97.2	630	8.67	5.2	20.7	NA	399	1340	0.79	0.25	0.012	0.068	343.7	18	0.25	1.04	1.243	5
3	CGP	CGP	Cooper Creek	OK620910-02-0040C	OK620910-02-0040C_3	OK620910020040_00	Cimarron R.	11050002	51454	2/19/2013	2	270	1449	18.63	178	375	9.06	13.1	85.8	NA	366.9	1095	1.6	0.02	0.038	0.198	258.8	64	0.02	1.62	0.274	5
3	CGP	CGP	Cooper Creek	OK620910-02-0040C	OK620910-02-0040C_3	OK620910020040_00	Cimarron R.	11050002	51311	1/23/2013	2	363	2820	14.96	111.2	740	8.49	3	16.5	NA	547.3	1739	0.88	0.4	0.012	0.071	437.2	13	0.4	1.28	0.243	5
3	CGP	CGP	Cooper Creek	OK620910-02-0040C	OK620910-02-0040C_3	OK620910020040_00	Cimarron R.	11050002	51187	12/11/2012	2	362	3185	13.68	99.1	710	8.5	1.7	15.8	NA	713.3	1823	1.07	0.29	0.007	0.093	367.5	12	0.29	1.36	0.489	5
3	CGP	CGP	Cooper Creek	OK620910-02-0040C	OK620910-02-0040C_3	OK620910020040_00	Cimarron R.	11050002	51019	10/30/2012	2	300	2930	6.87	59.5	520	8.43	8.5	15.2	NA	661.6	1679	1.91	0.02	0.009	0.203	305.4	10	0.02	1.93	0.343	4
3	CGP	CGP	Cooper Creek	OK620910-02-0040C	OK620910-02-0040C_3	OK620910020040_00	Cimarron R.	11050002	50846	9/25/2012	2	245	2503	3.85	43	360	8.3	20.3	12.8	NA	566.3	1380	1.67	0.02	0.03	0.158	304.1	13	0.02	1.69	0.55	4
3	CGP	CGP	Cooper Creek	OK620910-02-0040C	OK620910-02-0040C_3	OK620910020040_00	Cimarron R.	11050002	50664	8/21/2012	2	168	2146	5.42	64.1	234	8.63	23.4	20.7	0.015	499.8	1280	2.17	0.02	0.022	0.231	260.4	32	0.035	2.19	0	3
3	CGP	CGP	Cooper Creek	OK620910-02-0040C	OK620910-02-0040C_3	OK620910020040_00	Cimarron R.	11050002	50513	7/24/2012	2	212	2339	1.76	22.5	25	8.42	26.1	25.6	0.015	487.2	1308	2.41	0.02	0.104	0.309	269.1	10	0.035	2.43	0	2
3	CGP	CGP	Cooper Creek	OK620910-02-0040C	OK620910-02-0040C_3	OK620910020040_00	Cimarron R.	11050002	50711	7/12/2012	2	221	1840	3.3	39.8	270	8.14	24	15.8	NA	NA	NA	NA	NA	NA	NA	NA	NA	NA	NA	0.022	4
3	CGP	CGP	Cooper Creek	OK620910-02-0040C	OK620910-02-0040C_3	OK620910020040_00	Cimarron R.	11050002	50415	7/9/2012	2	NA	NA	NA	NA	NA	NA	NA	NA	NA	NA	NA	NA	NA	NA	NA	NA	NA	NA	NA	0	4
3	CGP	CGP	Cooper Creek	OK620910-02-0040C	OK620910-02-0040C_3	OK620910020040_00	Cimarron R.	11050002	50200	6/12/2012	2	227	1623	7.73	92.4	390	8.34	24.2	21.1	0.015	250	1243	1.47	0.02	0.273	0.381	322.7	10	0.035	1.49	0.485	5
2	CGP	CGP	Cooper Creek	OK620910-02-0040C	OK620910-02-0040C_2	OK620910020040_00	Cimarron R.	11050002	43289	4/7/2009	2	280	2648	12.26	103.7	865	8.36	8	4.83	0.04	343.2	1951	0.76	0.48	0.015	0.189	878.8	10	0.52	1.24	0	5
2	CGP	CGP	Cooper Creek	OK620910-02-0040C	OK620910-02-0040C_2	OK620910020040_00	Cimarron R.	11050002	42981	3/3/2009	2	312	2574	13.41	105.3	785	8.19	5.1	4.71	0.015	407.7	1916	0.41	0.46	0.014	0.052	963.8	10	0.475	0.87	6.902	5
2	CGP	CGP	Cooper Creek	OK620910-02-0040C	OK620910-02-0040C_2	OK620910020040_00	Cimarron R.	11050002	42766	2/3/2009	2	372	2364	12.68	95.3	1195	8.14	3.4	4.71	0.015	439.8	1929	0.72	1.42	0.012	0.038	1011	10	1.435	2.14	7.211	5
2	CGP	CGP	Cooper Creek	OK620910-02-0040C	OK620910-02-0040C_2	OK620910020040_00	Cimarron R.	11050002	42285	12/16/2008	2	360	NA	14.55	101	1005	7.93	0.5	20.8	0.015	331.9	1998	0.62	1.04	0.019	0.054	711.8	24	1.055	1.66	2.586	5
2	CGP	CGP	Cooper Creek	OK620910-02-0040C	OK620910-02-0040C_2	OK620910020040_00	Cimarron R.	11050002	41995	11/4/2008	2	334	2652	10.65	105.1	840	8.24	14.8	6.79	0.015	462.9	1842	0.56	0.58	0.017	0.044	886.4	10	0.595	1.14	3.509	5
2	CGP	CGP	Cooper Creek	OK620910-02-0040C	OK620910-02-0040C_2	OK620910020040_00	Cimarron R.	11050002	41562	9/30/2008	2	328	2657	7.18	76.5	741	8.21	18.4	20.7	0.061	334.4	1709	0.25	0.62	0.054	0.104	517.2	22	0.681	0.87	4.129	5
2	CGP	CGP	Cooper Creek	OK620910-02-0040C	OK620910-02-0040C_2	OK620910020040_00	Cimarron R.	11050002	41466	9/16/2008	2	NA	NA	NA	NA	NA	NA	NA	NA	NA	NA	NA	NA	NA	NA	NA	NA	NA	NA	NA	0	7
2	CGP	CGP	Cooper Creek	OK620910-02-0040C	OK620910-02-0040C_2	OK620910020040_00	Cimarron R.	11050002	41215	8/26/2008	2	309	2267	7.87	92.7	824	8.12	23.6	21.5	0.062	277.7	1764	0.61	0.64	0.088	0.14	617.5	18	0.702	1.25	2.574	5
2	CGP	CGP	Cooper Creek	OK620910-02-0040C	OK620910-02-0040C_2	OK620910020040_00	Cimarron R.	11050002	40921	7/22/2008	2	343	2121	7.23	90.8	680	8.17	26.9	15.5	0.015	317.4	1585	0.75	0.56	0.059	0.125	475.4	11	0.575	1.31	8.438	5
2	CGP	CGP	Cooper Creek	OK620910-02-0040C	OK620910-02-0040C_2	OK620910020040_00	Cimarron R.	11050002	40475	6/7/2008	2	328	2027	7.35	82.4	695	7.8	21.5	272	0.015	239.9	1399	0.64	1.06	0.309	0.413	402.5	270	1.075	1.7	0	9
2	CGP	CGP	Cooper Creek	OK620910-02-0040C	OK620910-02-0040C_2	OK620910020040_00	Cimarron R.	11050002	40236	5/13/2008	2	307	1886	9.51	103.2	823.1	NA	19.3	30.8	0.015	199.7	1402	0.53	1.16	0.176	0.198	454.5	18	1.175	1.69	15.398	5
2	CGP	CGP	Cooper Creek	OK620910-02-0040C	OK620910-02-0040C_2	OK620910020040_00	Cimarron R.	11050002	39922	4/8/2008	2	220	2159	8.02	76.2	610	8.17	13.1	94.6	0.015	267.1	1466	1.05	0.48	0.093	0.141	578.3	75	0.495	1.53	20.783	6
2	CGP	CGP	Cooper Creek	OK620910-02-0040C	OK620910-02-0040C_2	OK620910020040_00	Cimarron R.	11050002	39634	3/4/2008	2	245	1664	11.08	87.8	510	8.25	5.4	410	0.1	233.9	1426	1.52	1.15	0.285	0.455	500.3	167	1.25	2.67	0	9
2	CGP	CGP	Cooper Creek	OK620910-02-0040C	OK620910-02-0040C_2	OK620910020040_00	Cimarron R.	11050002	39176	1/23/2008	2	409	NA	13.91	95.4	956.7	8.27	0.1	27.9	0.041	315.3	2033	0.52	2.34	0.075	0.114	649.6	23	2.381	2.86	7.437	5
2	CGP	CGP	Cooper Creek	OK620910-02-0040C	OK620910-02-0040C_2	OK620910020040_00	Cimarron R.	11050002	38696	12/17/2007	2	313	NA	13.36	95	714.9	8.15	1.4	20.3	0.037	256.3	1508	0.99	2.15	0.197	0.246	569	13	2.187	3.14	5.015	5
2	CGP	CGP	Cooper Creek	OK620910-02-0040C	OK620910-02-0040C_2	OK620910020040_00	Cimarron R.	11050002	38550	11/14/2007	2	363	2697	10.37	98.9	792.2	8.22	13.2	5.68	0.015	325.3	1883	0.49	0.85	0.011	0.048	644	10	0.865	1.34	7.632	5
2	CGP	CGP	Cooper Creek	OK620910-02-0040C	OK620910-02-0040C_2	OK620910020040_00	Cimarron R.	11050002	38403	10/16/2007	2	232	2903	8.45	86.1	921	8.16	16.1	28.3	0.015	334.3	2008	0.65	0.93	0.083	0.134	679.3	24	0.945	1.58	10.348	6
2	CGP	CGP	Cooper Creek	OK620910-02-0040C	OK620910-02-0040C_2	OK620910020040_00	Cimarron R.	11050002	38335	9/18/2007	2	312	2786	11.1	128.9	915.9	8.17	22.8	14.8	0.015	342.2	1902	0.47	0.98	0.047	0.085	744.6	14	0.995	1.45	11.346	5
2	CGP	CGP	Cooper Creek	OK620910-02-0040C	OK620910-02-0040C_2	OK620910020040_00	Cimarron R.	11050002	38094	8/8/2007	2	300	1967	14.27	192.3	NA	8.26	30.7	4.57	NA	NA	NA	NA	NA	NA	NA	NA	NA	NA	NA	10.731	5
2	CGP	CGP	Cooper Creek	OK620910-02-0040C	OK620910-02-0040C_2	OK620910020040_00	Cimarron R.	11050002	37801	7/31/2007	2	74	534	4.64	56.6	154.2	7.44	24.9	795	0.015	65.6	507	1.19	0.68	0.745	1.073	99.6	510	0.695	1.87	3	7
2	CGP	CGP	Cooper Creek	OK620910-02-0040C	OK620910-02-0040C_2	OK620910020040_00	Cimarron R.	11050002	37757	7/23/2007	2	NA	NA	NA	NA	NA	NA	NA	NA	NA	NA	NA	NA	NA	NA	NA	NA	NA	NA	NA	0	6
2	CGP	CGP	Cooper Creek	OK620910-02-0040C	OK620910-02-0040C_2	OK620910020040_00	Cimarron R.	11050002	37313	6/25/2007	2	150	916	6.37	78.7	308.5	7.8	26.2	312	0.015	70.6	724	1.1	0.34	0.391	0.523	192.2	228	0.355	1.44	37.551	7
2	CGP	CGP	Cooper Creek	OK620910-02-0040C	OK620910-02-0040C_2	OK620910020040_00	Cimarron R.	11050002	37128	5/29/2007	2	278	2460	5.92	67.6	732.9	8.11	21.6	55.4	0.015	282.7	1710	1.17	0.74	0.193	0.289	524	39	0.755	1.91	11.349	7
1	CGP	CGP	Cooper Creek	OK620910-02-0040C	OK620910-02-0040C_1	OK620910020040_00	Cimarron R.	11050002	30355	6/7/2004	2	292	2960	14.13	177.6	529.8	8.46	27.1	29.7	0.017	487.2	1764	0.85	0.05	0.007	0.138	418.2	36	0.067	0.9	0	2
1	CGP	CGP	Cooper Creek	OK620910-02-0040C	OK620910-02-0040C_1	OK620910020040_00	Cimarron R.	11050002	30098	4/26/2004	2	299	3032	9.15	100	857.2	8.18	19.9	32	0.036	362.4	1851	0.864	0.76	0.098	0.159	702.5	117	0.796	1.624	0	8
1	CGP	CGP	Cooper Creek	OK620910-02-0040C	OK620910-02-0040C_1	OK620910020040_00	Cimarron R.	11050002	29783	3/22/2004	2	308	2340	16.08	156.7	752.4	8.3	14.2	7.61	0.015	363.2	1887	0.44	0.74	0.019	0.088	553.6	10	0.755	1.18	16.388	6
1	CGP	CGP	Cooper Creek	OK620910-02-0040C	OK620910-02-0040C_1	OK620910020040_00	Cimarron R.	11050002	29610	2/17/2004	2	275	2173	14.57	118.6	548.8	8.55	6.3	41.6	0.029	240.2	1328	0.651	0.9	0.062	0.17	373.1	27	0.929	1.551	7.814	5
1	CGP	CGP	Cooper Creek	OK620910-02-0040C	OK620910-02-0040C_1	OK620910020040_00	Cimarron R.	11050002	29439	1/12/2004	2	361	2737	17.7	138	637	8.23	4.7	13.6	0.031	413.7	1620	0.481	1.23	0.016	0.115	385.5	13	1.261	1.711	2.564	5
1	CGP	CGP	Cooper Creek	OK620910-02-0040C	OK620910-02-0040C_1	OK620910020040_00	Cimarron R.	11050002	28565	12/8/2003	2	365	2799	11.79	96.2	555.1	8.29	6.5	7.92	0.015	392.1	1677	0.425	0.94	0.007	0.092	377.4	21	0.955	1.365	2.224	5
1	CGP	CGP	Cooper Creek	OK620910-02-0040C	OK620910-02-0040C_1	OK620910020040_00	Cimarron R.	11050002	28427	10/27/2003	2	315	1826	15.31	149.9	500.1	7.85	14.5	4.9	0.021	74.6	1424	0.403	0.57	0.031	0.104	317	10	0.591	0.973	2.251	4
1	CGP	CGP	Cooper Creek	OK620910-02-0040C	OK620910-02-0040C_1	OK620910020040_00	Cimarron R.	11050002	28273	9/22/2003	2	273	1983	8.58	95.3	407.5	8.31	20.4	29.1	0.015	51	1155	0.997	0.4	0.013	0.113	264.6	35	0.415	1.397	0.848	6
1	CGP	CGP	Cooper Creek	OK620910-02-0040C	OK620910-02-0040C_1	OK620910020040_00	Cimarron R.	11050002	28192	8/29/2003	2	NA	NA	2.84	34.3	NA	8.08	25.8	NA	NA	NA	NA	NA	NA	NA	NA	NA	NA	NA	NA	0	5
1	CGP	CGP	Cooper Creek	OK620910-02-0040C	OK620910-02-0040C_1	OK620910020040_00	Cimarron R.	11050002	28116	8/19/2003	2	474	2896	3.55	48.5	419	8.21	28.2	54.2	0.015	530.9	1605	0.117	0.16	0.037	0.187	379.6	59	0.175	0.277	0.664	4
1	CGP	CGP	Cooper Creek	OK620910-02-0040C	OK620910-02-0040C_1	OK620910020040_00	Cimarron R.	11050002	27813	7/15/2003	2	281	2589	9.23	123.6	471.9	8.35	31.1	87.8	0.015	460.4	1570	1.05	0.15	0.039	0.219	397	88	0.165	1.2	1.026	5
1	CGP	CGP	Cooper Creek	OK620910-02-0040C	OK620910-02-0040C_1	OK620910020040_00	Cimarron R.	11050002	27688	6/10/2003	2	173	1171	4.3	51	321.2	7.85	24.6	145	0.106	111.1	755	1.176	0.96	0.31	0.395	216.8	95	1.066	2.136	3.562	6
1	CGP	CGP	Cooper Creek	OK620910-02-0040C	OK620910-02-0040C_1	OK620910020040_00	Cimarron R.	11050002	27567	5/13/2003	2	311	2908	4.36	47.2	571.7	7.88	20.8	68	0.22	428.4	1912	1.179	0.85	0.061	0.199	497.4	53	1.07	2.029	1.578	5
1	CGP	CGP	Cooper Creek	OK620910-02-0040C	OK620910-02-0040C_1	OK620910020040_00	Cimarron R.	11050002	27353	4/1/2003	2	277	3029	12.54	NA	692.7	8.22	13.9	14.8	0.015	405.6	2065	0.517	0.34	0.005	0.04	676.9	22	0.355	0.857	2.382	7
1	CGP	CGP	Cooper Creek	OK620910-02-0040C	OK620910-02-0040C_1	OK620910020040_00	Cimarron R.	11050002	27192	3/4/2003	2	330	2788	11.44	98	823.2	6.93	7.5	11.4	NA	334.4	1791	NA	2.3	0.013	0.031	633.7	12	2.3	2.3	13.41	7
1	CGP	CGP	Cooper Creek	OK620910-02-0040C	OK620910-02-0040C_1	OK620910020040_00	Cimarron R.	11050002	26624	1/22/2003	2	389	1837	14.74	105	801.7	8.5	0.6	8.4	0.015	361	1911	0.426	2.23	0.016	0.052	667.4	10	2.245	2.656	8.613	5
1	CGP	CGP	Cooper Creek	OK620910-02-0040C	OK620910-02-0040C_1	OK620910020040_00	Cimarron R.	11050002	26234	12/10/2002	2	152	1884	5.3	43	567.6	8.13	5.3	44.2	0.117	193.71	1257	0.661	1.79	0.132	0.208	454.72	64	1.907	2.451	21.923	6
1	CGP	CGP	Cooper Creek	OK620910-02-0040C	OK620910-02-0040C_1	OK620910020040_00	Cimarron R.	11050002	26099	11/12/2002	2	343	2200	11.48	113	657.1	8.07	13.2	21	0.033	298.5	1634	0.496	2.07	0.135	0.146	483.3	24	2.103	2.566	9.972	5
1	CGP	CGP	Cooper Creek	OK620910-02-0040C	OK620910-02-0040C_1	OK620910020040_00	Cimarron R.	11050002	25943	10/7/2002	2	319	2324	6.63	71	555.3	7.73	17.4	48.4	0.113	335.8	1473	0.644	1.32	0.169	0.197	333.6	119	1.433	1.964	0	9
1	CGP	CGP	Cooper Creek	OK620910-02-0040C	OK620910-02-0040C_1	OK620910020040_00	Cimarron R.	11050002	25789	9/3/2002	2	148	1560	5.6	69	359.1	8.35	25.1	146	0.273	222.3	930	1.655	0.71	NA	NA	201.3	79	0.983	2.365	0	2
1	CGP	CGP	Cooper Creek	OK620910-02-0040C	OK620910-02-0040C_1	OK620910020040_00	Cimarron R.	11050002	25395	7/22/2002	2	268	1985	12.17	171	343.6	8.58	31.4	108	0.266	381.5	1255	1.645	0.01	0.069	0.097	285	34	0.276	1.655	0.409	4
1	CGP	CGP	Cooper Creek	OK620910-02-0040C	OK620910-02-0040C_1	OK620910020040_00	Cimarron R.	11050002	25649	6/12/2002	2	258	2430	8.28	NA	NA	8.09	31.1	41	NA	NA	NA	NA	NA	NA	NA	NA	NA	NA	NA	1.896	6
4	CGP	CGP	Salt Creek	OK620910-02-0100D	OK620910-02-0100D_4	OK620910020100_00	Cimarron R.	11050002	61632	4/15/2019	2	206	10634	12.84	155.6	1616	8.17	22.7	5.61	NA	9110	11000	0.47	0.02	0.014	0.032	2620	10	0.02	0.49	30.55	5
4	CGP	CGP	Salt Creek	OK620910-02-0100D	OK620910-02-0100D_4	OK620910020100_00	Cimarron R.	11050002	61719	3/11/2019	2	231	1285.2	17.17	163.1	2710	8.43	9.9	2.18	NA	5390	12000	0.4	0.02	0.005	0.019	1360	10	0.02	0.42	22.67	5
4	CGP	CGP	Salt Creek	OK620910-02-0100D	OK620910-02-0100D_4	OK620910020100_00	Cimarron R.	11050002	61243	2/4/2019	2	258	14881	14.7	151.6	2930	8.52	12.5	3.85	NA	5630	12000	0.27	0.02	0.022	0.03	1480	10	0.02	0.29	55.87	6
4	CGP	CGP	Salt Creek	OK620910-02-0100D	OK620910-02-0100D_4	OK620910020100_00	Cimarron R.	11050002	61120	1/7/2019	2	183	10281	10.25	96.7	2420	8.15	9.5	60	NA	3600	7400	0.69	1.67	0.172	0.221	967	24	1.67	2.36	0	7
4	CGP	CGP	Salt Creek	OK620910-02-0100D	OK620910-02-0100D_4	OK620910020100_00	Cimarron R.	11050002	61038	12/10/2018	2	372	17614	15.53	126.2	2680	8.28	2.9	1.38	NA	6760	2700	0.23	1.11	0.005	0.021	1210	10	1.11	1.34	29.58	6
4	CGP	CGP	Salt Creek	OK620910-02-0100D	OK620910-02-0100D_4	OK620910020100_00	Cimarron R.	11050002	60840	10/15/2018	2	256	10733	11.28	104.9	2110	7.13	9.9	190	NA	3020	1400	0.38	2.29	0.154	0.2	1120	59	2.29	2.67	0	7
4	CGP	CGP	Salt Creek	OK620910-02-0100D	OK620910-02-0100D_4	OK620910020100_00	Cimarron R.	11050002	60710	9/4/2018	2	170	26915	5.82	75.8	1900	7.45	24.2	37.7	0.03	8760	16000	0.11	0.02	0.043	0.064	991	33	0.05	0.13	0	6
4	CGP	CGP	Salt Creek	OK620910-02-0100D	OK620910-02-0100D_4	OK620910020100_00	Cimarron R.	11050002	60443	8/6/2018	2	74	16238	6.13	77.3	1640	7.69	24.3	11.7	0.021	5120	10000	0.31	0.19	0.035	0.09	1070	14	0.211	0.5	8.535	5
4	CGP	CGP	Salt Creek	OK620910-02-0100D	OK620910-02-0100D_4	OK620910020100_00	Cimarron R.	11050002	60283	6/26/2018	2	112	2631	6.68	80	290	7.48	23	1000	0.045	625	1900	2.04	0.49	0.751	0.981	273	950	0.535	2.53	0	9
4	CGP	CGP	Salt Creek	OK620910-02-0100D	OK620910-02-0100D_4	OK620910020100_00	Cimarron R.	11050002	60125	5/29/2018	2	158	42523	5.42	73.4	2150	7.44	22.6	3.77	0.074	15300	27000	0.36	0.02	0.008	0.404	1390	10	0.094	0.38	5.098	5
4	CGP	CGP	Salt Creek	OK620910-02-0100D	OK620910-02-0100D_4	OK620910020100_00	Cimarron R.	11050002	59909	5/9/2018	2	NA	NA	NA	NA	NA	NA	NA	NA	NA	NA	NA	NA	NA	NA	NA	NA	NA	NA	NA	0	5
4	CGP	CGP	Salt Creek	OK620910-02-0100D	OK620910-02-0100D_4	OK620910020100_00	Cimarron R.	11050002	60048	4/24/2018	2	215	33450	7.84	83.2	2730	7.61	13.8	10.8	NA	12100	2100	0.8	0.02	0.021	0.049	1280	13	0.02	0.82	5.7	5
4	CGP	CGP	Salt Creek	OK620910-02-0100D	OK620910-02-0100D_4	OK620910020100_00	Cimarron R.	11050002	59833	3/19/2018	2	216	31481	6.78	66.6	2760	7.71	9.1	1.66	NA	11300	20000	0.38	0.88	0.006	0.018	1340	10	0.88	1.26	0	5
4	CGP	CGP	Salt Creek	OK620910-02-0100D	OK620910-02-0100D_4	OK620910020100_00	Cimarron R.	11050002	59769	2/12/2018	2	280	40539	12.57	98.3	2440	7.86	-1.4	2.1	NA	14000	25000	0.15	0.02	0.005	0.013	1420	10	0.02	0.17	0	5
4	CGP	CGP	Salt Creek	OK620910-02-0100D	OK620910-02-0100D_4	OK620910020100_00	Cimarron R.	11050002	59661	1/16/2018	2	200	37932	9.75	75.6	2500	7.86	-1.3	2.11	NA	12500	23000	0.13	1.74	0.007	0.014	1370	10	1.74	1.87	0	5
4	CGP	CGP	Salt Creek	OK620910-02-0100D	OK620910-02-0100D_4	OK620910020100_00	Cimarron R.	11050002	59563	12/4/2017	2	255	30071	7.92	86.7	2370	7.82	14.1	1.84	NA	10200	19000	0.35	1.7	0.007	0.013	1140	10	1.7	2.05	8.34	5
4	CGP	CGP	Salt Creek	OK620910-02-0100D	OK620910-02-0100D_4	OK620910020100_00	Cimarron R.	11050002	59445	10/30/2017	2	238	25930	8.6	83.9	2010	7.98	9.8	5.82	NA	9600	16000	0.25	1.41	0.016	0.021	983	10	1.41	1.66	6.4	5
4	CGP	CGP	Salt Creek	OK620910-02-0100D	OK620910-02-0100D_4	OK620910020100_00	Cimarron R.	11050002	59310	9/26/2017	2	183	36804	5.71	69.3	2480	7.54	20.3	12.4	NA	13400	23000	0.49	0.02	0.018	0.055	1140	23	0.02	0.51	0	6
4	CGP	CGP	Salt Creek	OK620910-02-0100D	OK620910-02-0100D_4	OK620910020100_00	Cimarron R.	11050002	59183	9/5/2017	2	NA	NA	NA	NA	NA	NA	NA	NA	NA	NA	NA	NA	NA	NA	NA	NA	NA	NA	NA	0	5
4	CGP	CGP	Salt Creek	OK620910-02-0100D	OK620910-02-0100D_4	OK620910020100_00	Cimarron R.	11050002	59119	8/21/2017	2	170	17156	6.53	83.5	1960	7.76	24.9	11.4	0.015	5300	10000	0.36	1.33	0.031	0.052	945	11	1.345	1.69	6.103	5
4	CGP	CGP	Salt Creek	OK620910-02-0100D	OK620910-02-0100D_4	OK620910020100_00	Cimarron R.	11050002	58900	7/17/2017	2	224	36505	6.33	87.1	1980	7.62	24.8	380	0.558	12400	23000	1.51	4.86	0.189	0.266	1280	320	5.418	6.37	12.894	5
4	CGP	CGP	Salt Creek	OK620910-02-0100D	OK620910-02-0100D_4	OK620910020100_00	Cimarron R.	11050002	58470	6/12/2017	2	232	14175	8.16	98.7	1400	7.83	22.4	4.39	0.015	3940	8500	0.11	0.32	0.014	0.036	1460	10	0.335	0.43	21.689	5
4	CGP	CGP	Salt Creek	OK620910-02-0100D	OK620910-02-0100D_4	OK620910020100_00	Cimarron R.	11050002	58602	5/25/2017	2	240	13791	8.33	88.9	NA	6.01	16.1	12	NA	NA	NA	NA	NA	NA	NA	NA	NA	NA	NA	26.63	6
4	CGP	CGP	Salt Creek	OK620910-02-0100D	OK620910-02-0100D_4	OK620910020100_00	Cimarron R.	11050002	58423	5/23/2017	2	NA	NA	NA	NA	NA	NA	NA	NA	NA	NA	NA	NA	NA	NA	NA	NA	NA	NA	NA	0	6
4	CGP	CGP	Salt Creek	OK620910-02-0100D	OK620910-02-0100D_4	OK620910020100_00	Cimarron R.	11050002	58361	5/8/2017	2	NA	10450	NA	NA	NA	NA	NA	NA	NA	NA	NA	NA	NA	NA	NA	NA	NA	NA	NA	0	0
3	CGP	CGP	Salt Creek	OK620910-02-0100D	OK620910-02-0100D_3	OK620910020100_00	Cimarron R.	11050002	53539	4/28/2014	2	263	30210	6.82	72.3	2840	7.13	13.6	7.33	NA	10529.7	19000	1.01	0.54	0.009	0.032	1627.9	10	0.54	1.55	8.226	5
3	CGP	CGP	Salt Creek	OK620910-02-0100D	OK620910-02-0100D_3	OK620910020100_00	Cimarron R.	11050002	53242	3/24/2014	2	170	31363	12.05	105.8	2380	7.12	4.8	1.69	NA	11416.8	20000	0.37	0.04	0.005	0.018	1372.3	10	0.04	0.41	4.954	5
3	CGP	CGP	Salt Creek	OK620910-02-0100D	OK620910-02-0100D_3	OK620910020100_00	Cimarron R.	11050002	53155	2/18/2014	2	200	28927	10.41	93.5	1850	7.32	5.8	2.25	NA	9645.8	18000	0.4	1.26	0.005	0.027	1338.5	10	1.26	1.66	4.329	5
3	CGP	CGP	Salt Creek	OK620910-02-0100D	OK620910-02-0100D_3	OK620910020100_00	Cimarron R.	11050002	53034	1/13/2014	2	278	28325	11.65	99.6	1470	7.8	4.1	2.42	NA	9249.1	18000	0.32	3.2	0.005	0.018	NA	10	3.2	3.52	6.645	5
3	CGP	CGP	Salt Creek	OK620910-02-0100D	OK620910-02-0100D_3	OK620910020100_00	Cimarron R.	11050002	52916	12/2/2013	2	263	27290	12.95	110.1	2010	7.49	4	3.05	NA	9063.4	17000	0.31	0.6	0.007	0.017	1165.1	65	0.6	0.91	3.826	5
3	CGP	CGP	Salt Creek	OK620910-02-0100D	OK620910-02-0100D_3	OK620910020100_00	Cimarron R.	11050002	52694	10/21/2013	2	2000	32301	10.25	106.6	208	7.35	11.4	1.82	NA	11155.5	21000	0.33	NA	0.005	0.01	1181.8	10	NA	0.33	10.361	5
3	CGP	CGP	Salt Creek	OK620910-02-0100D	OK620910-02-0100D_3	OK620910020100_00	Cimarron R.	11050002	52525	9/16/2013	2	203	26803	5.36	67.9	1700	7.48	22.5	4.45	0.015	9839.7	16000	0.61	0.02	0.01	0.045	1040.7	15	0.035	0.63	0	6
3	CGP	CGP	Salt Creek	OK620910-02-0100D	OK620910-02-0100D_3	OK620910020100_00	Cimarron R.	11050002	52488	8/12/2013	2	189	8347	7.07	88	710	7.91	25.1	41.3	0.015	2638.9	5040	0.74	0.67	0.152	0.204	771.8	40	0.685	1.41	32.848	7
3	CGP	CGP	Salt Creek	OK620910-02-0100D	OK620910-02-0100D_3	OK620910020100_00	Cimarron R.	11050002	52225	7/8/2013	2	188	38534	5.93	79.9	2200	7.53	23.2	2.51	0.015	14002.5	24800	0.44	0.02	0.011	0.036	1396.9	400	0.035	0.46	4.794	5
3	CGP	CGP	Salt Creek	OK620910-02-0100D	OK620910-02-0100D_3	OK620910020100_00	Cimarron R.	11050002	51949	6/3/2013	2	202	21393	8.66	99.3	1560	7.87	18.7	8.47	0.036	7583.3	13320	0.57	0.47	0.044	0.062	1090.9	10	0.506	1.04	6.615	5
3	CGP	CGP	Salt Creek	OK620910-02-0100D	OK620910-02-0100D_3	OK620910020100_00	Cimarron R.	11050002	51868	5/20/2013	2	NA	NA	NA	NA	NA	NA	NA	NA	NA	NA	NA	NA	NA	NA	NA	NA	NA	NA	NA	0	6
3	CGP	CGP	Salt Creek	OK620910-02-0100D	OK620910-02-0100D_3	OK620910020100_00	Cimarron R.	11050002	51791	4/29/2013	2	165	17285	8.42	89.8	2350	7.93	17	76.6	NA	5449	10840	0.67	1.15	0.049	0.072	1201.2	51	1.15	1.82	16.8	6
3	CGP	CGP	Salt Creek	OK620910-02-0100D	OK620910-02-0100D_3	OK620910020100_00	Cimarron R.	11050002	51591	3/25/2013	2	134	38255	12.29	105.5	2200	8.03	2.5	2.75	NA	14274.4	25020	0.25	0.02	0.005	0.011	1375.1	62	0.02	0.27	8.263	5
3	CGP	CGP	Salt Creek	OK620910-02-0100D	OK620910-02-0100D_3	OK620910020100_00	Cimarron R.	11050002	51449	2/19/2013	2	168	45065	12.85	115.3	2200	7.88	2.8	3.11	NA	16590.9	29160	0.28	0.02	0.005	0.016	1490.3	44	0.02	0.3	8.333	5
3	CGP	CGP	Salt Creek	OK620910-02-0100D	OK620910-02-0100D_3	OK620910020100_00	Cimarron R.	11050002	51303	1/22/2013	2	210	NA	13.88	92.8	3170	7.91	-0.9	7.85	NA	14991.5	25440	0.11	0.02	0.008	0.018	1388.4	260	0.02	0.13	3.803	5
3	CGP	CGP	Salt Creek	OK620910-02-0100D	OK620910-02-0100D_3	OK620910020100_00	Cimarron R.	11050002	51179	12/10/2012	2	204	50801	13.58	112.1	3350	7.7	-1.1	3.09	NA	18260	31020	0.11	0.02	0.005	0.013	1444.8	300	0.02	0.13	1.525	5
3	CGP	CGP	Salt Creek	OK620910-02-0100D	OK620910-02-0100D_3	OK620910020100_00	Cimarron R.	11050002	51011	10/29/2012	2	224	40841	11.17	107.8	2320	7.49	6.4	7.89	NA	14485.4	26640	0.41	0.02	0.009	0.022	1328.7	180	0.02	0.43	1.103	5
3	CGP	CGP	Salt Creek	OK620910-02-0100D	OK620910-02-0100D_3	OK620910020100_00	Cimarron R.	11050002	50838	9/24/2012	2	178	42536	6.62	82.2	2470	7.51	17.8	7.78	NA	15832.8	29780	0.64	0.02	0.007	0.03	1339.4	10	0.02	0.66	3.519	5
3	CGP	CGP	Salt Creek	OK620910-02-0100D	OK620910-02-0100D_3	OK620910020100_00	Cimarron R.	11050002	50656	8/20/2012	2	175	47105	5.8	75.1	2550	7.42	19.1	612	0.352	17212.6	33150	1.14	0.02	0.216	0.279	1644.7	625	0.372	1.16	5.166	5
3	CGP	CGP	Salt Creek	OK620910-02-0100D	OK620910-02-0100D_3	OK620910020100_00	Cimarron R.	11050002	50505	7/23/2012	2	167	41587	3.72	52.9	2780	7.49	25.7	5.29	0.015	15794.3	26300	0.68	0.02	0.014	0.102	1057.6	120	0.035	0.7	2.187	5
3	CGP	CGP	Salt Creek	OK620910-02-0100D	OK620910-02-0100D_3	OK620910020100_00	Cimarron R.	11050002	50417	7/9/2012	2	NA	NA	NA	NA	NA	NA	NA	NA	NA	NA	NA	NA	NA	NA	NA	NA	NA	NA	NA	0	4
3	CGP	CGP	Salt Creek	OK620910-02-0100D	OK620910-02-0100D_3	OK620910020100_00	Cimarron R.	11050002	50192	6/11/2012	2	164	20170	5.92	71.1	1250	7.62	24.4	3.79	0.015	8828.6	16040	0.51	2.44	0.021	0.045	1093.7	10	2.455	2.95	7.674	5
3	CGP	CGP	Salt Creek	OK620910-02-0100D	OK620910-02-0100D_3	OK620910020100_00	Cimarron R.	11050002	50324	5/17/2012	2	132	2461	8	87.9	2160	7.7	19.4	3.57	NA	NA	NA	NA	NA	NA	NA	NA	NA	NA	NA	9.643	5
2	CGP	CGP	Salt Creek	OK620910-02-0100D	OK620910-02-0100D_2	OK620910020100_00	Cimarron R.	11050002	43280	4/6/2009	2	178	21800	11.91	91	1810	7.93	4	5.45	0.029	9398.4	13890	0.14	2.09	0.014	0.083	1456.9	18	2.119	2.23	0	5
2	CGP	CGP	Salt Creek	OK620910-02-0100D	OK620910-02-0100D_2	OK620910020100_00	Cimarron R.	11050002	42972	3/2/2009	2	219	NA	12.61	90.9	1832	7.97	1.8	2.28	0.015	8042.3	12498	0.2	2.62	0.005	0.021	1355.5	12	2.635	2.82	10.412	5
2	CGP	CGP	Salt Creek	OK620910-02-0100D	OK620910-02-0100D_2	OK620910020100_00	Cimarron R.	11050002	42757	2/2/2009	2	229	NA	14.67	104.5	1725	7.94	1.4	4.01	0.015	6259.6	11851	0.21	2.31	0.005	0.023	1131.4	15	2.325	2.52	18.957	5
2	CGP	CGP	Salt Creek	OK620910-02-0100D	OK620910-02-0100D_2	OK620910020100_00	Cimarron R.	11050002	42276	12/15/2008	2	301	NA	14.37	96.9	1743	7.89	-0.5	1.93	0.015	6711.2	11832	0.25	2.19	0.005	0.036	1255.1	13	2.205	2.44	12.742	5
2	CGP	CGP	Salt Creek	OK620910-02-0100D	OK620910-02-0100D_2	OK620910020100_00	Cimarron R.	11050002	41986	11/3/2008	2	224	16950	9.08	87.1	1570	7.88	13.5	3.57	0.015	5426.2	10534	0.24	0.02	0.008	0.03	1157.6	10	0.035	0.26	29.292	5
2	CGP	CGP	Salt Creek	OK620910-02-0100D	OK620910-02-0100D_2	OK620910020100_00	Cimarron R.	11050002	41553	9/29/2008	2	175	17270	6.96	73.7	1451	7.73	18.2	6.11	0.015	5138.8	10402	0.11	0.77	0.005	0.031	1012.9	17	0.785	0.88	5.339	5
2	CGP	CGP	Salt Creek	OK620910-02-0100D	OK620910-02-0100D_2	OK620910020100_00	Cimarron R.	11050002	41468	9/16/2008	2	NA	NA	NA	NA	NA	NA	NA	NA	NA	NA	NA	NA	NA	NA	NA	NA	NA	NA	NA	0	6
2	CGP	CGP	Salt Creek	OK620910-02-0100D	OK620910-02-0100D_2	OK620910020100_00	Cimarron R.	11050002	41206	8/25/2008	2	175	17960	7.6	88.2	1429	7.81	22.8	17.4	0.015	6198.5	10995	0.24	0.02	0.009	0.042	1083.3	21	0.035	0.26	5.823	5
2	CGP	CGP	Salt Creek	OK620910-02-0100D	OK620910-02-0100D_2	OK620910020100_00	Cimarron R.	11050002	40912	7/21/2008	2	205	12230	7.67	91.4	1092	7.41	24	8.1	0.015	4552.9	7631	0.31	0.18	0.01	0.041	1093	12	0.195	0.49	20.809	5
2	CGP	CGP	Salt Creek	OK620910-02-0100D	OK620910-02-0100D_2	OK620910020100_00	Cimarron R.	11050002	40465	6/16/2008	2	281	8220	8.17	95.2	1285	7.62	22.9	77.7	0.015	2452.8	5212	0.7	0.6	0.099	0.16	1206.2	57	0.615	1.3	63.063	9
2	CGP	CGP	Salt Creek	OK620910-02-0100D	OK620910-02-0100D_2	OK620910020100_00	Cimarron R.	11050002	40227	5/12/2008	2	236	8420	9.12	89.6	1435.6	8.02	14.5	16.7	0.015	1886.9	5349	0.22	1.2	0.036	0.069	889	18	1.215	1.42	28.503	5
2	CGP	CGP	Salt Creek	OK620910-02-0100D	OK620910-02-0100D_2	OK620910020100_00	Cimarron R.	11050002	39912	4/7/2008	2	234	15220	9.62	88.4	1446.9	7.97	11.6	4.79	0.015	5138.6	9338	0.36	1.41	0.006	0.017	1262.1	10	1.425	1.77	18.852	5
2	CGP	CGP	Salt Creek	OK620910-02-0100D	OK620910-02-0100D_2	OK620910020100_00	Cimarron R.	11050002	39625	3/3/2008	2	192	10660	10.28	85.6	1180.1	7.96	7.4	733	0.12	5129.4	6294	1.58	2.16	0.228	0.476	1443	434	2.28	3.74	0	9
2	CGP	CGP	Salt Creek	OK620910-02-0100D	OK620910-02-0100D_2	OK620910020100_00	Cimarron R.	11050002	39167	1/22/2008	2	224	NA	16.12	108.9	1672.9	7.96	-0.5	4.4	0.015	7508.1	10978	0.23	3.12	0.015	0.027	1413	24	3.135	3.35	53.014	5
2	CGP	CGP	Salt Creek	OK620910-02-0100D	OK620910-02-0100D_2	OK620910020100_00	Cimarron R.	11050002	38699	12/18/2007	2	245	14320	12.72	92.3	1452.6	7.95	2.1	14.3	0.015	4872.6	9449	0.42	2.46	0.042	0.057	1005.1	19	2.475	2.88	18.116	5
2	CGP	CGP	Salt Creek	OK620910-02-0100D	OK620910-02-0100D_2	OK620910020100_00	Cimarron R.	11050002	38542	11/13/2007	2	228	17350	11.13	104.9	1369.2	7.99	12.7	3.32	0.015	6917.2	11000	0.34	1.66	0.008	0.025	1380.9	10	1.675	2	17.915	5
2	CGP	CGP	Salt Creek	OK620910-02-0100D	OK620910-02-0100D_2	OK620910020100_00	Cimarron R.	11050002	38394	10/15/2007	2	230	18110	6.48	66.5	1257.4	7.56	16.6	1000	0.098	5699.8	10750	2.01	1.63	0.459	0.931	771.3	1217	1.728	3.64	51.062	7
2	CGP	CGP	Salt Creek	OK620910-02-0100D	OK620910-02-0100D_2	OK620910020100_00	Cimarron R.	11050002	38328	9/17/2007	2	232	11730	9.55	107.9	1245.2	7.92	21.3	5.91	0.015	5393.4	7199	0.51	1.24	0.008	0.041	1609.7	10	1.255	1.75	24.713	5
2	CGP	CGP	Salt Creek	OK620910-02-0100D	OK620910-02-0100D_2	OK620910020100_00	Cimarron R.	11050002	38749	8/15/2007	2	213	11470	5.03	60.3	NA	7.54	25	4.84	NA	NA	NA	NA	NA	NA	NA	NA	NA	NA	NA	33.629	6
2	CGP	CGP	Salt Creek	OK620910-02-0100D	OK620910-02-0100D_2	OK620910020100_00	Cimarron R.	11050002	37791	7/30/2007	2	245	9820	7.16	86.6	1397.8	7.82	24.8	7.15	0.015	2592.3	6198	0.51	1.06	0.012	0.059	1169.8	26	1.075	1.57	99.628	7
2	CGP	CGP	Salt Creek	OK620910-02-0100D	OK620910-02-0100D_2	OK620910020100_00	Cimarron R.	11050002	37758	7/23/2007	2	NA	NA	NA	NA	NA	NA	NA	NA	NA	NA	NA	NA	NA	NA	NA	NA	NA	NA	NA	0	7
2	CGP	CGP	Salt Creek	OK620910-02-0100D	OK620910-02-0100D_2	OK620910020100_00	Cimarron R.	11050002	37307	6/25/2007	2	164	4793	6.76	81.5	1245.2	7.86	25	766	0.015	884.8	3287	1.22	0.64	0.366	0.46	868.1	593	0.655	1.86	140.87	7
2	CGP	CGP	Salt Creek	OK620910-02-0100D	OK620910-02-0100D_2	OK620910020100_00	Cimarron R.	11050002	37130	5/29/2007	2	205	12410	9.5	108.6	1521.1	8.11	21.9	15.6	0.015	3773.1	8356	0.45	0.94	0.016	0.054	1262.1	13	0.955	1.39	24.624	7
1	CGP	CGP	Salt Creek	OK620910-02-0100D	OK620910-02-0100D_1	OK620910020100_00	Cimarron R.	11050002	30353	6/7/2004	2	122	21470	19	NA	1317.4	8.48	28.7	4.68	0.019	10276.8	13420	0.72	0.12	0.005	0.076	1138.5	15	0.139	0.84	10.314	5
1	CGP	CGP	Salt Creek	OK620910-02-0100D	OK620910-02-0100D_1	OK620910020100_00	Cimarron R.	11050002	30096	4/26/2004	2	190	7280	9.41	95.7	1090.7	7.83	16.1	48.4	0.016	2043.1	5390	0.608	1.26	0.115	0.173	792.6	57	1.276	1.868	42.001	6
1	CGP	CGP	Salt Creek	OK620910-02-0100D	OK620910-02-0100D_1	OK620910020100_00	Cimarron R.	11050002	29781	3/22/2004	2	196	14530	14.62	133.5	1443.5	8.09	11.3	2.77	0.015	4030.8	8835	0.298	1.73	0.012	0.085	1060.4	10	1.745	2.028	34.075	6
1	CGP	CGP	Salt Creek	OK620910-02-0100D	OK620910-02-0100D_1	OK620910020100_00	Cimarron R.	11050002	29608	2/17/2004	2	174	18370	15.44	113.4	1687.1	8.29	2.5	2.35	0.015	7234.3	14274	0.376	1.85	0.005	0.067	1229.2	11	1.865	2.226	15.073	5
1	CGP	CGP	Salt Creek	OK620910-02-0100D	OK620910-02-0100D_1	OK620910020100_00	Cimarron R.	11050002	29437	1/12/2004	2	195	18650	15.72	119.3	1723.2	7.87	3.8	2.09	0.015	8899.8	16569	0.399	3.05	0.029	0.084	1543.3	14	3.065	3.449	10.286	5
1	CGP	CGP	Salt Creek	OK620910-02-0100D	OK620910-02-0100D_1	OK620910020100_00	Cimarron R.	11050002	28563	12/8/2003	2	196	21170	14.96	116.8	1620	7.95	4.9	1.28	0.015	8770.7	16593	0.292	2.32	0.011	0.051	1237.9	11	2.335	2.612	9.649	6
1	CGP	CGP	Salt Creek	OK620910-02-0100D	OK620910-02-0100D_1	OK620910020100_00	Cimarron R.	11050002	28425	10/27/2003	2	168	17340	11.21	103	1378.2	7.98	11.3	1.59	0.015	1168.4	12517	0.399	0.24	0.005	0.049	1168.4	10	0.255	0.639	9.4	5
1	CGP	CGP	Salt Creek	OK620910-02-0100D	OK620910-02-0100D_1	OK620910020100_00	Cimarron R.	11050002	28281	9/23/2003	2	105	27130	13.71	170	1683.9	8.29	26.3	5.05	0.015	9969.9	18266	0.612	0.02	0.005	0.07	1289.4	10	0.035	0.632	4.054	6
1	CGP	CGP	Salt Creek	OK620910-02-0100D	OK620910-02-0100D_1	OK620910020100_00	Cimarron R.	11050002	28190	8/29/2003	2	NA	NA	4.78	59.2	NA	7.4	26.2	NA	NA	NA	NA	NA	NA	NA	NA	NA	NA	NA	NA	0	5
1	CGP	CGP	Salt Creek	OK620910-02-0100D	OK620910-02-0100D_1	OK620910020100_00	Cimarron R.	11050002	28114	8/18/2003	2	84	23260	15.07	NA	1445.7	8.48	34.8	9.3	0.015	708.4	15168	1.111	0.02	0.008	0.135	1203.3	23	0.035	1.131	3.436	5
1	CGP	CGP	Salt Creek	OK620910-02-0100D	OK620910-02-0100D_1	OK620910020100_00	Cimarron R.	11050002	27811	7/14/2003	2	120	10370	10.7	156.1	1268.5	8.17	35.5	9.89	0.057	5587.8	10569	1.134	0.02	0.012	0.112	1236	24	0.077	1.154	4.932	5
1	CGP	CGP	Salt Creek	OK620910-02-0100D	OK620910-02-0100D_1	OK620910020100_00	Cimarron R.	11050002	27686	6/9/2003	2	146	12230	8.15	105	1266.7	8.01	28.6	26.3	0.039	3618.5	7308	0.584	0.81	0.073	0.161	924	29	0.849	1.394	19.342	6
1	CGP	CGP	Salt Creek	OK620910-02-0100D	OK620910-02-0100D_1	OK620910020100_00	Cimarron R.	11050002	27544	5/5/2003	2	112	18800	10.74	144.7	1225.2	8.29	30.6	5.41	0.027	6189.7	12266	0.589	0.4	0.006	0.005	1225.2	10	0.427	0.989	12.412	5
1	CGP	CGP	Salt Creek	OK620910-02-0100D	OK620910-02-0100D_1	OK620910020100_00	Cimarron R.	11050002	27351	3/31/2003	2	112	16100	18.75	NA	1301.5	7.07	23.4	1.95	0.015	4884.3	10143	0.386	1.34	0.005	0.012	1188.7	10	1.355	1.726	12.568	5
1	CGP	CGP	Salt Creek	OK620910-02-0100D	OK620910-02-0100D_1	OK620910020100_00	Cimarron R.	11050002	27190	3/3/2003	2	197	12680	14.99	148	1593.6	8.26	13.1	4.05	0.015	5940.8	11489	0.11	0.53	0.005	0.005	1218.1	10	0.545	0.64	17.454	5
1	CGP	CGP	Salt Creek	OK620910-02-0100D	OK620910-02-0100D_1	OK620910020100_00	Cimarron R.	11050002	26622	1/21/2003	2	192	12200	14.59	122	1525.4	NA	6.6	3.82	0.015	4777.6	2502	0.23	2.3	0.005	0.005	1225.7	13	2.315	2.53	19.066	5
1	CGP	CGP	Salt Creek	OK620910-02-0100D	OK620910-02-0100D_1	OK620910020100_00	Cimarron R.	11050002	26101	11/12/2002	2	223	13130	10.27	106	1265	8.02	15	5.76	0.022	3967.1	8327	0.325	2.24	0.03	0.044	1100.2	10	2.262	2.565	16.487	5
1	CGP	CGP	Salt Creek	OK620910-02-0100D	OK620910-02-0100D_1	OK620910020100_00	Cimarron R.	11050002	25947	10/7/2002	2	118	16300	12	138	1482.6	8.26	20.4	21.9	0.018	5311.2	10507	0.509	2.37	0.024	0.039	917.6	32	2.388	2.879	9.19	6
1	CGP	CGP	Salt Creek	OK620910-02-0100D	OK620910-02-0100D_1	OK620910020100_00	Cimarron R.	11050002	25793	9/3/2002	2	25	13800	14.06	204	1282.2	8.49	34.8	10.7	0.028	4324	9122	0.516	0.01	0.018	0.025	1150	19	0.038	0.526	6.038	5
1	CGP	CGP	Salt Creek	OK620910-02-0100D	OK620910-02-0100D_1	OK620910020100_00	Cimarron R.	11050002	25660	8/16/2002	2	114	16240	7.37	NA	NA	7.91	24.5	24.7	NA	NA	NA	NA	NA	NA	NA	NA	NA	NA	NA	9.499	6
1	CGP	CGP	Salt Creek	OK620910-02-0100D	OK620910-02-0100D_1	OK620910020100_00	Cimarron R.	11050002	25399	7/23/2002	2	165	18120	12.58	162	1319.5	8.11	26.2	9.75	0.155	5518	11224	0.577	0.01	0.024	0.052	1111.5	14	0.165	0.587	12.898	5
4	CGP	CGP	Deep Creek	OK620910-02-0250C	OK620910-02-0250C_4	OK620910020250_00	Cimarron R.	11050002	61631	4/15/2019	2	250	2125	12.38	136.2	1446	8.16	19.6	26.8	NA	143	2500	0.55	0.74	0.028	0.063	1320	32	0.74	1.29	7.15	6
4	CGP	CGP	Deep Creek	OK620910-02-0250C	OK620910-02-0250C_4	OK620910020250_00	Cimarron R.	11050002	61718	3/11/2019	2	261	1488	13.84	127.2	2710	8.21	10.2	18.7	NA	155	2500	0.41	1.53	0.017	0.041	1370	21	1.53	1.94	5.78	5
4	CGP	CGP	Deep Creek	OK620910-02-0250C	OK620910-02-0250C_4	OK620910020250_00	Cimarron R.	11050002	61242	2/4/2019	2	324	2270	9.28	95.1	2990	8.42	11.8	47.4	NA	172	2500	0.48	1.91	0.064	0.099	2500	38	1.91	2.39	0	5
4	CGP	CGP	Deep Creek	OK620910-02-0250C	OK620910-02-0250C_4	OK620910020250_00	Cimarron R.	11050002	61119	1/7/2019	2	108	1769	10.19	92.7	1570	8.14	9.2	95.9	NA	544	1600	1.03	1.88	0.227	0.286	743	61	1.88	2.91	0	7
4	CGP	CGP	Deep Creek	OK620910-02-0250C	OK620910-02-0250C_4	OK620910020250_00	Cimarron R.	11050002	61037	12/10/2018	2	270	1067	13.02	99.6	3260	8.27	3.1	2.68	NA	128	2100	0.37	1.47	0.009	0.022	1190	10	1.47	1.84	0	8
4	CGP	CGP	Deep Creek	OK620910-02-0250C	OK620910-02-0250C_4	OK620910020250_00	Cimarron R.	11050002	60841	10/15/2018	2	227	2174	11.52	104.1	1710	7.35	10.5	37.9	NA	107	1700	0.51	1.17	0.154	0.166	832	23	1.17	1.68	0	7
4	CGP	CGP	Deep Creek	OK620910-02-0250C	OK620910-02-0250C_4	OK620910020250_00	Cimarron R.	11050002	60711	9/4/2018	2	225	1610	5.93	71.5	940	7.04	25.2	40.7	0.15	103	1100	0.6	0.51	0.069	0.114	1280	10	0.66	1.11	0	6
4	CGP	CGP	Deep Creek	OK620910-02-0250C	OK620910-02-0250C_4	OK620910020250_00	Cimarron R.	11050002	60284	6/26/2018	2	72	479	6.5	79	184	7.48	24.9	592	0.015	12.1	420	1.76	0.24	0.512	0.675	143	420	0.255	2	0	9
4	CGP	CGP	Deep Creek	OK620910-02-0250C	OK620910-02-0250C_4	OK620910020250_00	Cimarron R.	11050002	60444	6/8/2018	2	236	1228	8.73	107.1	710	8.29	25.6	20.4	0.015	76	900	0.96	0.82	0.127	0.231	383	25	0.835	1.78	2.368	5
4	CGP	CGP	Deep Creek	OK620910-02-0250C	OK620910-02-0250C_4	OK620910020250_00	Cimarron R.	11050002	60126	5/29/2018	2	271	1830	5.55	65.7	720	7.93	24.2	85.2	0.122	181	1300	1.34	0.28	0.058	0.331	553	92	0.402	1.62	0	5
4	CGP	CGP	Deep Creek	OK620910-02-0250C	OK620910-02-0250C_4	OK620910020250_00	Cimarron R.	11050002	59910	5/9/2018	2	NA	NA	NA	NA	NA	NA	NA	NA	NA	NA	NA	NA	NA	NA	NA	NA	NA	NA	NA	0	5
4	CGP	CGP	Deep Creek	OK620910-02-0250C	OK620910-02-0250C_4	OK620910020250_00	Cimarron R.	11050002	60049	4/24/2018	2	225	2754	7.83	80.3	1560	7.97	16	14.5	NA	241	2200	0.71	0.75	0.015	0.047	1030	21	0.75	1.46	1.7	5
4	CGP	CGP	Deep Creek	OK620910-02-0250C	OK620910-02-0250C_4	OK620910020250_00	Cimarron R.	11050002	59834	3/19/2018	2	195	2325	8.56	76.4	1490	8.09	10	21.3	NA	190	570	0.59	1.23	0.013	0.056	932	20	1.23	1.82	0	5
4	CGP	CGP	Deep Creek	OK620910-02-0250C	OK620910-02-0250C_4	OK620910020250_00	Cimarron R.	11050002	59770	2/12/2018	2	275	2745	15.02	104.3	1610	8.23	0	4.42	NA	235	2100	0.36	2.39	0.007	0.024	1080	10	2.39	2.75	0	5
4	CGP	CGP	Deep Creek	OK620910-02-0250C	OK620910-02-0250C_4	OK620910020250_00	Cimarron R.	11050002	59662	1/16/2018	2	273	2466	11.83	81.6	1260	8.18	0	12.9	NA	182	2000	0.29	2.66	0.012	0.025	913	10	2.66	2.95	0	5
4	CGP	CGP	Deep Creek	OK620910-02-0250C	OK620910-02-0250C_4	OK620910020250_00	Cimarron R.	11050002	59564	12/4/2017	2	292	2353	10.57	100.9	1090	8.09	12.9	9.5	NA	165	1800	0.49	1.55	0.014	0.031	889	10	1.55	2.04	1.34	5
4	CGP	CGP	Deep Creek	OK620910-02-0250C	OK620910-02-0250C_4	OK620910020250_00	Cimarron R.	11050002	59446	10/30/2017	2	263	1677	8.08	71.3	870	8.19	9.5	14	NA	98.6	1200	0.43	2.19	0.137	0.154	552	10	2.19	2.62	0.2	3
4	CGP	CGP	Deep Creek	OK620910-02-0250C	OK620910-02-0250C_4	OK620910020250_00	Cimarron R.	11050002	59311	9/26/2017	2	257	1217	4.8	50.6	750	7.94	20.9	41.5	NA	79.3	740	1.04	0.5	0.045	0.114	274	39	0.5	1.54	0	3
4	CGP	CGP	Deep Creek	OK620910-02-0250C	OK620910-02-0250C_4	OK620910020250_00	Cimarron R.	11050002	59184	9/5/2017	2	NA	NA	NA	NA	NA	NA	NA	NA	NA	NA	NA	NA	NA	NA	NA	NA	NA	NA	NA	0	3
4	CGP	CGP	Deep Creek	OK620910-02-0250C	OK620910-02-0250C_4	OK620910020250_00	Cimarron R.	11050002	58996	8/24/2017	2	214	1155	4.01	45.6	610	7.67	26.3	33.6	NA	NA	NA	NA	NA	NA	NA	NA	NA	NA	NA	2.44	5
4	CGP	CGP	Deep Creek	OK620910-02-0250C	OK620910-02-0250C_4	OK620910020250_00	Cimarron R.	11050002	59120	8/21/2017	2	214	1155	4.01	45.6	610	7.67	26.3	82	0.149	83.6	710	0.88	1.32	0.283	0.325	278	53	1.469	2.2	2.694	6
4	CGP	CGP	Deep Creek	OK620910-02-0250C	OK620910-02-0250C_4	OK620910020250_00	Cimarron R.	11050002	58901	7/17/2017	2	256	1667	4.49	54.1	860	7.83	26.7	41.2	0.019	213	1100	1.22	0.42	0.027	0.115	491	56	0.439	1.64	0.968	5
4	CGP	CGP	Deep Creek	OK620910-02-0250C	OK620910-02-0250C_4	OK620910020250_00	Cimarron R.	11050002	58471	6/12/2017	2	251	2586	7.13	75.2	1530	8	25.1	27.8	0.081	143	2100	0.85	0.89	0.086	0.132	1060	24	0.971	1.74	4.353	6
4	CGP	CGP	Deep Creek	OK620910-02-0250C	OK620910-02-0250C_4	OK620910020250_00	Cimarron R.	11050002	58424	5/23/2017	2	NA	NA	NA	NA	NA	NA	NA	NA	NA	NA	NA	NA	NA	NA	NA	NA	NA	NA	NA	0	6
4	CGP	CGP	Deep Creek	OK620910-02-0250C	OK620910-02-0250C_4	OK620910020250_00	Cimarron R.	11050002	58362	5/8/2017	2	NA	2716	NA	NA	NA	NA	NA	NA	NA	NA	NA	NA	NA	NA	NA	NA	NA	NA	NA	0	7
3	CGP	CGP	Deep Creek	OK620910-02-0250C	OK620910-02-0250C_3	OK620910020250_00	Cimarron R.	11050002	53540	4/28/2014	2	279	2006	8.27	81	690	7.99	14.1	67.5	NA	148.8	1500	1.17	0.44	0.03	0.094	838.1	37	0.44	1.61	1.381	5
3	CGP	CGP	Deep Creek	OK620910-02-0250C	OK620910-02-0250C_3	OK620910020250_00	Cimarron R.	11050002	53243	3/24/2014	2	251	2410	13.76	114.3	910	7.73	7.1	53.6	NA	162.9	1900	0.74	1.03	0.026	0.084	956.7	37	1.03	1.77	2.471	5
3	CGP	CGP	Deep Creek	OK620910-02-0250C	OK620910-02-0250C_3	OK620910020250_00	Cimarron R.	11050002	53156	2/18/2014	2	278	2335	4.89	99	1270	7.89	7.1	26.3	NA	154.7	1800	0.69	1.1	0.011	0.065	867.1	10	1.1	1.79	1.299	5
3	CGP	CGP	Deep Creek	OK620910-02-0250C	OK620910-02-0250C_3	OK620910020250_00	Cimarron R.	11050002	53035	1/13/2014	2	285	2281	11.94	91.7	1420	8.3	4	21.3	NA	146.7	1700	0.47	1.6	0.009	0.041	1209.2	10	1.6	2.07	1.72	5
3	CGP	CGP	Deep Creek	OK620910-02-0250C	OK620910-02-0250C_3	OK620910020250_00	Cimarron R.	11050002	52917	12/2/2013	2	320	2143	15.45	121.2	1180	8.24	4.8	20	NA	144.8	1600	0.42	1.76	0.011	0.034	773.8	10	1.76	2.18	2.214	5
3	CGP	CGP	Deep Creek	OK620910-02-0250C	OK620910-02-0250C_3	OK620910020250_00	Cimarron R.	11050002	52695	10/21/2013	2	315	1718	11.51	107.6	646	8.15	12.1	70.6	NA	100	1300	0.47	2.31	0.086	0.119	578.3	29	2.31	2.78	1.296	5
3	CGP	CGP	Deep Creek	OK620910-02-0250C	OK620910-02-0250C_3	OK620910020250_00	Cimarron R.	11050002	52526	9/16/2013	2	224	1830	6.4	74.7	680	7.93	22.8	69.3	0.138	109.1	1310	0.83	0.86	0.049	0.11	639.4	15	0.998	1.69	0	6
3	CGP	CGP	Deep Creek	OK620910-02-0250C	OK620910-02-0250C_3	OK620910020250_00	Cimarron R.	11050002	52489	8/12/2013	2	177	4163	1.12	13.8	410	7.53	26.5	56.9	0.054	83.4	911	0.92	0.49	0.172	0.228	442.4	26	0.544	1.41	0	8
3	CGP	CGP	Deep Creek	OK620910-02-0250C	OK620910-02-0250C_3	OK620910020250_00	Cimarron R.	11050002	52226	7/8/2013	2	207	1385	3	36	1240	7.86	24.5	25.8	0.058	92.8	881	0.67	0.02	0.046	0.1	403.3	18	0.078	0.69	0.463	5
3	CGP	CGP	Deep Creek	OK620910-02-0250C	OK620910-02-0250C_3	OK620910020250_00	Cimarron R.	11050002	51950	6/3/2013	2	155	1765	5.5	62	710	7.74	21	166	0.462	69.8	1382	1.38	0.55	0.176	0.223	867.4	98	1.012	1.93	4.366	6
3	CGP	CGP	Deep Creek	OK620910-02-0250C	OK620910-02-0250C_3	OK620910020250_00	Cimarron R.	11050002	51869	5/20/2013	2	NA	NA	NA	NA	NA	NA	NA	NA	NA	NA	NA	NA	NA	NA	NA	NA	NA	NA	NA	0	6
3	CGP	CGP	Deep Creek	OK620910-02-0250C	OK620910-02-0250C_3	OK620910020250_00	Cimarron R.	11050002	51792	4/29/2013	2	205	2505	8.65	94	990	7.94	19	72.6	NA	180.6	1946	0.77	0.13	0.044	0.1	1068.7	68	0.13	0.9	1.324	5
3	CGP	CGP	Deep Creek	OK620910-02-0250C	OK620910-02-0250C_3	OK620910020250_00	Cimarron R.	11050002	51592	3/25/2013	2	221	1870	14.21	108.1	800	8.64	3.7	26	NA	152.3	1362	0.37	0.9	0.014	0.046	616	18	0.9	1.27	1.203	5
3	CGP	CGP	Deep Creek	OK620910-02-0250C	OK620910-02-0250C_3	OK620910020250_00	Cimarron R.	11050002	51450	2/19/2013	2	282	1275	13.68	107.7	480	8.58	5.1	60.1	NA	83.6	819	0.67	0.9	0.026	0.072	307.2	37	0.9	1.57	1.252	5
3	CGP	CGP	Deep Creek	OK620910-02-0250C	OK620910-02-0250C_3	OK620910020250_00	Cimarron R.	11050002	51304	1/22/2013	2	362	1332	12.82	93.1	1050	8.28	2.4	24.8	NA	159.2	861	0.38	1.65	0.012	0.041	338.6	20	1.65	2.03	0.906	5
3	CGP	CGP	Deep Creek	OK620910-02-0250C	OK620910-02-0250C_3	OK620910020250_00	Cimarron R.	11050002	51180	12/10/2012	2	325	1035	16.17	111.7	463	8.72	0.2	22.9	NA	58	597	0.32	1.46	0.011	0.031	173.2	12	1.46	1.78	0.812	5
3	CGP	CGP	Deep Creek	OK620910-02-0250C	OK620910-02-0250C_3	OK620910020250_00	Cimarron R.	11050002	51012	10/29/2012	2	289	1025	12.14	104.5	448	8.42	8.7	34.6	NA	62.9	668	0.63	0.71	0.027	0.057	199.5	15	0.71	1.34	0.797	5
3	CGP	CGP	Deep Creek	OK620910-02-0250C	OK620910-02-0250C_3	OK620910020250_00	Cimarron R.	11050002	50839	9/24/2012	2	266	920	5.66	60.6	395	8.17	18.5	52.1	NA	61.8	544	0.8	0.16	0.035	0.064	161	37	0.16	0.96	0.676	5
3	CGP	CGP	Deep Creek	OK620910-02-0250C	OK620910-02-0250C_3	OK620910020250_00	Cimarron R.	11050002	50657	8/20/2012	2	239	852	6.48	72.7	343	8.25	20.9	110	0.061	66.3	514	0.76	0.14	0.053	0.121	168	62	0.201	0.9	0.377	4
3	CGP	CGP	Deep Creek	OK620910-02-0250C	OK620910-02-0250C_3	OK620910020250_00	Cimarron R.	11050002	50506	7/23/2012	2	212	1021	6.07	74.8	640	8.07	25.8	223	0.072	66.3	664	1.23	0.02	0.095	0.229	222.3	68	0.092	1.25	0.269	5
3	CGP	CGP	Deep Creek	OK620910-02-0250C	OK620910-02-0250C_3	OK620910020250_00	Cimarron R.	11050002	50418	7/9/2012	2	NA	NA	NA	NA	NA	NA	NA	NA	NA	NA	NA	NA	NA	NA	NA	NA	NA	NA	NA	0	4
3	CGP	CGP	Deep Creek	OK620910-02-0250C	OK620910-02-0250C_3	OK620910020250_00	Cimarron R.	11050002	50333	6/27/2012	2	175	1529	5.59	70.8	730	7.61	26.4	74.3	NA	NA	NA	NA	NA	NA	NA	NA	NA	NA	NA	0.928	4
3	CGP	CGP	Deep Creek	OK620910-02-0250C	OK620910-02-0250C_3	OK620910020250_00	Cimarron R.	11050002	50193	6/11/2012	2	234	382	5.69	70.9	371	7.94	26.6	194	0.16	39.5	733	1.29	0.89	0.27	0.345	239.2	67	1.05	2.18	1.73	5
2	CGP	CGP	Deep Creek	OK620910-02-0250C	OK620910-02-0250C_2	OK620910020250_00	Cimarron R.	11050002	43281	4/6/2009	2	247	2537	10.7	85.6	1265	8.27	5.7	9.63	0.015	891	2261	0.78	1.12	0.011	0.21	1601.7	15	1.135	1.9	0	5
2	CGP	CGP	Deep Creek	OK620910-02-0250C	OK620910-02-0250C_2	OK620910020250_00	Cimarron R.	11050002	42973	3/2/2009	2	289	2342	13.02	98.2	1282	8.2	3.8	8.81	0.015	957.4	2205	0.46	1.77	0.01	0.046	1315.7	10	1.785	2.23	2.468	5
2	CGP	CGP	Deep Creek	OK620910-02-0250C	OK620910-02-0250C_2	OK620910020250_00	Cimarron R.	11050002	42758	2/2/2009	2	274	2786	14.38	110.2	1360	8.16	4.2	6.5	0.015	631.3	2283	0.37	1.82	0.008	0.029	1225	10	1.835	2.19	2.494	5
2	CGP	CGP	Deep Creek	OK620910-02-0250C	OK620910-02-0250C_2	OK620910020250_00	Cimarron R.	11050002	42277	12/15/2008	2	324	NA	13.9	96.5	1575	8.18	0.6	2.71	0.015	861	2330	0.39	1.74	0.009	0.013	1260.5	10	1.755	2.13	1.395	5
2	CGP	CGP	Deep Creek	OK620910-02-0250C	OK620910-02-0250C_2	OK620910020250_00	Cimarron R.	11050002	41987	11/3/2008	2	292	2660	9.66	94	1370	8.07	14.1	11.5	0.015	813.9	2291	0.52	1.5	0.011	0.039	1124.3	12	1.515	2.02	3.102	5
2	CGP	CGP	Deep Creek	OK620910-02-0250C	OK620910-02-0250C_2	OK620910020250_00	Cimarron R.	11050002	41554	9/29/2008	2	247	2241	7.66	84.2	1064	7.96	20	13.8	0.015	831.9	1781	0.11	0.99	0.005	0.05	900.7	17	1.005	1.1	2.223	5
2	CGP	CGP	Deep Creek	OK620910-02-0250C	OK620910-02-0250C_2	OK620910020250_00	Cimarron R.	11050002	41469	9/16/2008	2	NA	NA	NA	NA	NA	NA	NA	NA	NA	NA	NA	NA	NA	NA	NA	NA	NA	NA	NA	0	7
2	CGP	CGP	Deep Creek	OK620910-02-0250C	OK620910-02-0250C_2	OK620910020250_00	Cimarron R.	11050002	41207	8/25/2008	2	220	1924	8.71	105.2	995	7.96	24.9	14.5	0.015	473.6	1651	0.34	0.93	0.011	0.059	863.3	16	0.945	1.27	2.451	5
2	CGP	CGP	Deep Creek	OK620910-02-0250C	OK620910-02-0250C_2	OK620910020250_00	Cimarron R.	11050002	40913	7/21/2008	2	232	1723	9.58	118.3	995	7.95	26.3	19.2	0.015	356.9	1673	0.73	0.83	0.013	0.093	837	26	0.845	1.56	6.111	5
2	CGP	CGP	Deep Creek	OK620910-02-0250C	OK620910-02-0250C_2	OK620910020250_00	Cimarron R.	11050002	40466	6/16/2008	2	295	1541	8.12	95.5	1231	7.74	23.6	34.3	0.015	366.4	2049	1.21	1.14	0.087	0.129	1105.1	32	1.155	2.35	32.76	7
2	CGP	CGP	Deep Creek	OK620910-02-0250C	OK620910-02-0250C_2	OK620910020250_00	Cimarron R.	11050002	40228	5/12/2008	2	265	2605	8.87	89	1491.1	8.01	15.6	38.4	0.015	387.1	2147	0.41	1.46	0.041	0.082	1020.8	44	1.475	1.87	7.632	5
2	CGP	CGP	Deep Creek	OK620910-02-0250C	OK620910-02-0250C_2	OK620910020250_00	Cimarron R.	11050002	39913	4/7/2008	2	236	2696	8.63	82.2	1628.4	7.97	13.3	18.1	0.015	490.3	2200	0.53	1.18	0.019	0.042	1180.1	18	1.195	1.71	10.741	7
2	CGP	CGP	Deep Creek	OK620910-02-0250C	OK620910-02-0250C_2	OK620910020250_00	Cimarron R.	11050002	39626	3/3/2008	2	213	760	8.63	69.7	372.5	7.95	6.2	1000	0.475	497.9	849	3.4	1.15	0.743	1.377	371.8	1403	1.625	4.55	0	9
2	CGP	CGP	Deep Creek	OK620910-02-0250C	OK620910-02-0250C_2	OK620910020250_00	Cimarron R.	11050002	39168	1/22/2008	2	250	NA	13.21	90.7	1319.8	8.01	0.1	8.46	0.015	836.2	2276	0.3	2.55	0.017	0.034	1201.6	11	2.565	2.85	13.186	5
2	CGP	CGP	Deep Creek	OK620910-02-0250C	OK620910-02-0250C_2	OK620910020250_00	Cimarron R.	11050002	38700	12/18/2007	2	290	2579	12.36	91.8	1347.7	8.06	3	9.17	0.015	813.6	2017	0.66	2.68	0.086	0.117	1072.1	10	2.695	3.34	5.954	5
2	CGP	CGP	Deep Creek	OK620910-02-0250C	OK620910-02-0250C_2	OK620910020250_00	Cimarron R.	11050002	38543	11/13/2007	2	250	1208	10.73	108.5	1286.1	8.12	15.8	26.8	0.015	926.9	2026	0.59	1.32	0.016	0.065	1104.3	25	1.335	1.91	3.886	5
2	CGP	CGP	Deep Creek	OK620910-02-0250C	OK620910-02-0250C_2	OK620910020250_00	Cimarron R.	11050002	38395	10/15/2007	2	205	2180	6.17	63.4	1161.1	7.88	16.4	225	0.015	104	1936	0.79	1.21	0.096	0.311	919.8	235	1.225	2	29.673	7
2	CGP	CGP	Deep Creek	OK620910-02-0250C	OK620910-02-0250C_2	OK620910020250_00	Cimarron R.	11050002	38329	9/17/2007	2	260	2282	9.56	112.8	1160.9	7.92	23.5	7.74	0.015	123.5	1834	0.5	1.79	0.04	0.066	1136.6	11	1.805	2.29	9.139	4
2	CGP	CGP	Deep Creek	OK620910-02-0250C	OK620910-02-0250C_2	OK620910020250_00	Cimarron R.	11050002	38750	8/15/2007	2	287	2310	8.05	102	NA	7.75	28.5	14.6	NA	NA	NA	NA	NA	NA	NA	NA	NA	NA	NA	7.087	5
2	CGP	CGP	Deep Creek	OK620910-02-0250C	OK620910-02-0250C_2	OK620910020250_00	Cimarron R.	11050002	37792	7/30/2007	2	224	2650	6.65	82.2	1416.5	7.68	26.1	11.6	0.015	104	2219	0.29	1.3	0.01	0.052	1068.1	17	1.315	1.59	5.572	6
2	CGP	CGP	Deep Creek	OK620910-02-0250C	OK620910-02-0250C_2	OK620910020250_00	Cimarron R.	11050002	37759	7/23/2007	2	NA	NA	NA	NA	NA	NA	NA	NA	NA	NA	NA	NA	NA	NA	NA	NA	NA	NA	NA	0	6
2	CGP	CGP	Deep Creek	OK620910-02-0250C	OK620910-02-0250C_2	OK620910020250_00	Cimarron R.	11050002	37308	6/25/2007	2	160	1263	6.6	79.1	572.5	7.8	24.4	56.2	0.015	51.5	947	0.81	0.52	0.235	0.291	430.9	50	0.535	1.33	17.06	7
2	CGP	CGP	Deep Creek	OK620910-02-0250C	OK620910-02-0250C_2	OK620910020250_00	Cimarron R.	11050002	37135	5/30/2007	2	92	307.4	3.27	35.8	234.6	7.2	22.3	356	0.118	36.7	464	2.08	0.89	0.688	0.893	143.8	309	1.008	2.97	0	7
1	CGP	CGP	Deep Creek	OK620910-02-0250C	OK620910-02-0250C_1	OK620910020250_00	Cimarron R.	11050002	30352	6/7/2004	2	233	1582	7.2	90.3	629.4	8.06	26.8	28.3	0.041	99.7	1172	0.33	0.43	0.008	0.076	489.7	19	0.471	0.76	1.296	5
1	CGP	CGP	Deep Creek	OK620910-02-0250C	OK620910-02-0250C_1	OK620910020250_00	Cimarron R.	11050002	30105	4/27/2004	2	196	2066	3.44	40.7	960.9	7.11	23.8	47.1	0.026	81.3	1615	0.588	0.85	0.1	0.165	808.9	43	0.876	1.438	0	8
1	CGP	CGP	Deep Creek	OK620910-02-0250C	OK620910-02-0250C_1	OK620910020250_00	Cimarron R.	11050002	29789	3/23/2004	2	194	2842	11.09	113.9	1268.2	7.38	16.5	8.28	0.015	142.1	2134	0.344	0.57	0.005	0.101	1117	15	0.585	0.914	0	8
1	CGP	CGP	Deep Creek	OK620910-02-0250C	OK620910-02-0250C_1	OK620910020250_00	Cimarron R.	11050002	29617	2/18/2004	2	216	2722	15.48	139.9	891.5	8.27	10.9	7.4	0.027	188.5	1822	0.48	1	0.005	0.075	790.7	10	1.027	1.48	2.399	5
1	CGP	CGP	Deep Creek	OK620910-02-0250C	OK620910-02-0250C_1	OK620910020250_00	Cimarron R.	11050002	29446	1/13/2004	2	288	2091	13.89	124.5	739.4	8.11	10.7	10.5	0.031	126.7	1324	0.292	1.86	0.005	0.089	600.8	17	1.891	2.152	1.234	5
1	CGP	CGP	Deep Creek	OK620910-02-0250C	OK620910-02-0250C_1	OK620910020250_00	Cimarron R.	11050002	28572	12/9/2003	2	293	1883	12.22	94.9	666.5	8.27	4.7	7.52	0.015	130.1	1562	0.254	2.33	0.023	0.125	470.7	10	2.345	2.584	1.974	5
1	CGP	CGP	Deep Creek	OK620910-02-0250C	OK620910-02-0250C_1	OK620910020250_00	Cimarron R.	11050002	28434	10/28/2003	2	244	1395	14.75	145	484.6	8.29	15.3	2.87	0.022	94.1	835	0.228	0.91	0.015	0.063	321	10	0.932	1.138	0	2
1	CGP	CGP	Deep Creek	OK620910-02-0250C	OK620910-02-0250C_1	OK620910020250_00	Cimarron R.	11050002	28280	9/23/2003	2	233	1145	9.92	117.8	411.3	8.4	22.1	21.7	0.015	70.4	659	0.4	0.32	0.005	0.07	0.32	26	0.335	0.72	0.36	6
1	CGP	CGP	Deep Creek	OK620910-02-0250C	OK620910-02-0250C_1	OK620910020250_00	Cimarron R.	11050002	28189	8/28/2003	2	NA	NA	4.23	50.8	NA	7.8	24.5	NA	NA	NA	NA	NA	NA	NA	NA	NA	NA	NA	NA	0	5
1	CGP	CGP	Deep Creek	OK620910-02-0250C	OK620910-02-0250C_1	OK620910020250_00	Cimarron R.	11050002	28113	8/18/2003	2	221	1089	5.03	57.4	377.5	8.41	30.6	38.2	0.03	75.7	685	0.711	0.2	0.015	0.133	220.8	33	0.23	0.911	0.394	5
1	CGP	CGP	Deep Creek	OK620910-02-0250C	OK620910-02-0250C_1	OK620910020250_00	Cimarron R.	11050002	27810	7/14/2003	2	221	1392	10.98	148.6	593.26	8.26	31.5	33.3	0.024	97.1	1029	0.714	0.25	0.015	0.14	481.5	33	0.274	0.964	0.925	5
1	CGP	CGP	Deep Creek	OK620910-02-0250C	OK620910-02-0250C_1	OK620910020250_00	Cimarron R.	11050002	27685	6/9/2003	2	174	1471	8.01	99.5	905.6	7.92	26.2	70.2	0.054	58.3	1451	0.78	0.87	0.147	0.245	760.1	63	0.924	1.65	11.608	6
1	CGP	CGP	Deep Creek	OK620910-02-0250C	OK620910-02-0250C_1	OK620910020250_00	Cimarron R.	11050002	27543	5/5/2003	2	192	2461	14.84	189.3	1046	8.06	27.9	42.6	0.079	122.6	2004	0.754	0.91	0.02	0.075	1046	50	0.989	1.664	3.595	5
1	CGP	CGP	Deep Creek	OK620910-02-0250C	OK620910-02-0250C_1	OK620910020250_00	Cimarron R.	11050002	27350	3/31/2003	2	211	2730	12.44	NA	1296.6	8.11	20.2	25.9	0.015	164	2370	0.799	1.11	0.005	0.065	1175.4	62	1.125	1.909	4.513	5
1	CGP	CGP	Deep Creek	OK620910-02-0250C	OK620910-02-0250C_1	OK620910020250_00	Cimarron R.	11050002	27189	3/3/2003	2	246	3193	14.7	136	1480.1	8.16	10.1	7.68	0.015	181.1	2057	0.11	2.25	0.005	0.005	1314.8	13	2.265	2.36	7.494	5
1	CGP	CGP	Deep Creek	OK620910-02-0250C	OK620910-02-0250C_1	OK620910020250_00	Cimarron R.	11050002	26621	1/21/2003	2	240	2475	15.26	128	1457	NA	6.2	6.7	0.015	167.2	10	0.297	2.15	0.005	0.009	1287.2	12	2.165	2.447	6.664	5
1	CGP	CGP	Deep Creek	OK620910-02-0250C	OK620910-02-0250C_1	OK620910020250_00	Cimarron R.	11050002	26231	12/9/2002	2	252	3264	12.08	99	1579	8.02	5.5	16.6	0.018	194.56	2725	0.536	1.63	0.009	0.041	1456.42	10	1.648	2.166	18.781	5
1	CGP	CGP	Deep Creek	OK620910-02-0250C	OK620910-02-0250C_1	OK620910020250_00	Cimarron R.	11050002	26103	11/13/2002	2	280	2393	9.66	89	1221.4	10.18	10.4	24.6	0.026	154.8	2215	0.51	2.11	0.061	0.079	1086.1	24	2.136	2.62	5.694	5
1	CGP	CGP	Deep Creek	OK620910-02-0250C	OK620910-02-0250C_1	OK620910020250_00	Cimarron R.	11050002	25949	10/8/2002	2	210	1545	5.98	63	590.5	7.48	16.8	140	0.188	120.2	968	0.728	1.85	0.136	0.172	372.4	10	2.038	2.578	0	9
1	CGP	CGP	Deep Creek	OK620910-02-0250C	OK620910-02-0250C_1	OK620910020250_00	Cimarron R.	11050002	25795	9/4/2002	2	137	1038	7.65	95	402.4	7.84	24.5	665	0.073	57.85	685	0.874	0.68	NA	NA	230	73	0.753	1.554	1.15	5
1	CGP	CGP	Deep Creek	OK620910-02-0250C	OK620910-02-0250C_1	OK620910020250_00	Cimarron R.	11050002	25400	7/23/2002	2	254	1208	11.51	154	405.5	7.86	28.9	27.8	0.308	87.4	791	0.953	0.76	0.047	0.047	253.1	10	1.068	1.713	0.498	4
1	CGP	CGP	Deep Creek	OK620910-02-0250C	OK620910-02-0250C_1	OK620910020250_00	Cimarron R.	11050002	25470	6/19/2002	2	207	1382	4.79	NA	NA	7.79	23.5	NA	NA	NA	NA	NA	NA	NA	NA	NA	NA	NA	NA	2.576	5
4	CGP	CGP	Indian Creek	OK620910-02-0310C	OK620910-02-0310C_4	OK620910020310_00	Cimarron R.	11050002	61630	4/15/2019	2	262	617	12.45	128.5	505	8.39	16.7	1.91	NA	223	1000	0.4	2.95	0.011	0.023	229	10	2.95	3.35	6.27	5
4	CGP	CGP	Indian Creek	OK620910-02-0310C	OK620910-02-0310C_4	OK620910020310_00	Cimarron R.	11050002	61717	3/11/2019	2	315	1401	12.1	107.6	1180	8.26	8.8	2.42	NA	237	1000	0.37	5.35	0.015	0.022	236	10	5.35	5.72	6.35	5
4	CGP	CGP	Indian Creek	OK620910-02-0310C	OK620910-02-0310C_4	OK620910020310_00	Cimarron R.	11050002	61241	2/4/2019	2	330	1058	10.87	99.8	1190	8.49	9.6	4.9	NA	226	1000	0.22	5.59	0.089	0.09	244	10	5.59	5.81	6.28	5
4	CGP	CGP	Indian Creek	OK620910-02-0310C	OK620910-02-0310C_4	OK620910020310_00	Cimarron R.	11050002	61118	1/7/2019	2	319	1421	10.55	94.8	1670	8.34	8.7	4	NA	207	1000	0.44	4.43	0.107	0.125	245	10	4.43	4.87	9.5	7
4	CGP	CGP	Indian Creek	OK620910-02-0310C	OK620910-02-0310C_4	OK620910020310_00	Cimarron R.	11050002	61036	12/10/2018	2	291	1363	14.81	109.5	2690	8.41	1.7	2.23	NA	210	970	0.35	5.6	0.027	0.039	212	10	5.6	5.95	3.99	6
4	CGP	CGP	Indian Creek	OK620910-02-0310C	OK620910-02-0310C_4	OK620910020310_00	Cimarron R.	11050002	60842	10/15/2018	2	221	1232	12.6	108	450	7.93	8.5	19.2	NA	156	760	0.62	3.87	0.268	0.286	174	10	3.87	4.49	0	7
4	CGP	CGP	Indian Creek	OK620910-02-0310C	OK620910-02-0310C_4	OK620910020310_00	Cimarron R.	11050002	60712	9/4/2018	2	219	1108	7.19	86.4	421	7.77	23.8	9.14	0.035	156	660	0.31	2.67	0.031	0.049	121	10	2.705	2.98	0	5
4	CGP	CGP	Indian Creek	OK620910-02-0310C	OK620910-02-0310C_4	OK620910020310_00	Cimarron R.	11050002	60445	8/6/2018	2	203	1286	7.94	96.2	240	7.94	25	8.28	0.078	190	780	0.42	4.97	0.09	0.1	148	11	5.048	5.39	1.461	5
4	CGP	CGP	Indian Creek	OK620910-02-0310C	OK620910-02-0310C_4	OK620910020310_00	Cimarron R.	11050002	60285	6/26/2018	2	134	576	8.23	94.8	232	8.17	22.3	202	0.118	61.7	420	1.64	0.8	0.415	0.519	86.7	160	0.918	2.44	0	9
4	CGP	CGP	Indian Creek	OK620910-02-0310C	OK620910-02-0310C_4	OK620910020310_00	Cimarron R.	11050002	60127	5/29/2018	2	253	1478	8.02	94.8	790	8.06	23.5	3.8	0.372	183	920	0.91	2.11	0.311	0.421	207	10	2.482	3.02	2	5
4	CGP	CGP	Indian Creek	OK620910-02-0310C	OK620910-02-0310C_4	OK620910020310_00	Cimarron R.	11050002	59911	5/9/2018	2	NA	NA	NA	NA	NA	NA	NA	NA	NA	NA	NA	NA	NA	NA	NA	NA	NA	NA	NA	0	5
4	CGP	CGP	Indian Creek	OK620910-02-0310C	OK620910-02-0310C_4	OK620910020310_00	Cimarron R.	11050002	60050	4/24/2018	2	238	1586	8.97	86.8	324	8	13.7	1.98	NA	225	950	0.53	2.03	0.005	0.021	248	10	2.03	2.56	3.7	5
4	CGP	CGP	Indian Creek	OK620910-02-0310C	OK620910-02-0310C_4	OK620910020310_00	Cimarron R.	11050002	59835	3/19/2018	2	229	1445	8.59	80.3	720	8.08	9	5.51	NA	200	890	0.23	3.59	0.009	0.023	202	10	3.59	3.82	0	5
4	CGP	CGP	Indian Creek	OK620910-02-0310C	OK620910-02-0310C_4	OK620910020310_00	Cimarron R.	11050002	59771	2/12/2018	2	282	1683	14.81	100	620	8.25	0.6	3.36	NA	248	1000	0.37	5.9	0.109	0.13	223	10	5.9	6.27	0	5
4	CGP	CGP	Indian Creek	OK620910-02-0310C	OK620910-02-0310C_4	OK620910020310_00	Cimarron R.	11050002	59663	1/16/2018	2	287	1629	10.54	73.2	680	8.23	0.3	4.99	NA	231	1100	0.33	6.88	0.035	0.049	224	10	6.88	7.21	0	5
4	CGP	CGP	Indian Creek	OK620910-02-0310C	OK620910-02-0310C_4	OK620910020310_00	Cimarron R.	11050002	59565	12/4/2017	2	280	1538	9.86	95.4	690	8.13	13.7	3.04	NA	209	940	0.36	4.88	0.022	0.03	212	10	4.88	5.24	3.62	5
4	CGP	CGP	Indian Creek	OK620910-02-0310C	OK620910-02-0310C_4	OK620910020310_00	Cimarron R.	11050002	59447	10/30/2017	2	660	1464	9.19	81.6	280	8.24	9.8	10.3	NA	200	1300	0.39	5.5	0.119	0.14	189	16	5.5	5.89	3.1	5
4	CGP	CGP	Indian Creek	OK620910-02-0310C	OK620910-02-0310C_4	OK620910020310_00	Cimarron R.	11050002	59312	9/26/2017	2	250	1423	6.3	68.2	460	7.97	19.9	3.69	NA	200	830	0.42	3.23	0.099	0.112	192	10	3.23	3.65	0	5
4	CGP	CGP	Indian Creek	OK620910-02-0310C	OK620910-02-0310C_4	OK620910020310_00	Cimarron R.	11050002	59185	9/5/2017	2	NA	NA	NA	NA	NA	NA	NA	NA	NA	NA	NA	NA	NA	NA	NA	NA	NA	NA	NA	0	5
4	CGP	CGP	Indian Creek	OK620910-02-0310C	OK620910-02-0310C_4	OK620910020310_00	Cimarron R.	11050002	59121	8/21/2017	2	272	1411	7.63	92.6	645	8.05	25	6.2	0.037	200	840	0.54	3.22	0.159	0.167	207	10	3.257	3.76	2.674	6
4	CGP	CGP	Indian Creek	OK620910-02-0310C	OK620910-02-0310C_4	OK620910020310_00	Cimarron R.	11050002	58902	7/17/2017	2	246	1317	9.91	120.3	400	8.12	25.3	2.97	0.026	184	810	0.43	6.73	0.054	0.062	188	10	6.756	7.16	0.311	5
4	CGP	CGP	Indian Creek	OK620910-02-0310C	OK620910-02-0310C_4	OK620910020310_00	Cimarron R.	11050002	58472	6/12/2017	2	287	1644	8.58	104.3	650	8.23	25	4.49	0.015	203	990	0.38	4.99	0.129	0.144	262	10	5.005	5.37	5.343	5
4	CGP	CGP	Indian Creek	OK620910-02-0310C	OK620910-02-0310C_4	OK620910020310_00	Cimarron R.	11050002	58601	5/24/2017	2	306	1666	9.88	97.3	NA	5.87	14.4	12.5	NA	NA	NA	NA	NA	NA	NA	NA	NA	NA	NA	6.299	5
4	CGP	CGP	Indian Creek	OK620910-02-0310C	OK620910-02-0310C_4	OK620910020310_00	Cimarron R.	11050002	58425	5/23/2017	2	NA	1658	NA	NA	NA	NA	NA	NA	NA	NA	NA	NA	NA	NA	NA	NA	NA	NA	NA	0	5
4	CGP	CGP	Indian Creek	OK620910-02-0310C	OK620910-02-0310C_4	OK620910020310_00	Cimarron R.	11050002	58363	5/8/2017	2	NA	1570	NA	NA	NA	NA	NA	NA	NA	NA	NA	NA	NA	NA	NA	NA	NA	NA	NA	0	6
3	CGP	CGP	Indian Creek	OK620910-02-0310C	OK620910-02-0310C_3	OK620910020310_00	Cimarron R.	11050002	53541	4/28/2014	2	255	1442	10	97.7	460	7.62	14.1	5.1	NA	201.5	790	0.6	1.28	0.005	0.021	167.3	10	1.28	1.88	3.833	5
3	CGP	CGP	Indian Creek	OK620910-02-0310C	OK620910-02-0310C_3	OK620910020310_00	Cimarron R.	11050002	53244	3/24/2014	2	206	1154	14.27	113	422	7.36	5.3	4.42	NA	195	760	0.29	4.78	0.006	0.032	194.7	10	4.78	5.07	2.535	5
3	CGP	CGP	Indian Creek	OK620910-02-0310C	OK620910-02-0310C_3	OK620910020310_00	Cimarron R.	11050002	53157	2/18/2014	2	219	1337	11.97	96.4	530	7.94	6	2.87	NA	194.1	800	0.32	5.19	0.012	0.036	198.8	10	5.19	5.51	3.932	5
3	CGP	CGP	Indian Creek	OK620910-02-0310C	OK620910-02-0310C_3	OK620910020310_00	Cimarron R.	11050002	53036	1/13/2014	2	140	1370	11.74	91.6	510	8.26	4.7	3.24	NA	191.9	810	0.62	5.83	0.014	0.035	190.8	10	5.83	6.45	3.327	5
3	CGP	CGP	Indian Creek	OK620910-02-0310C	OK620910-02-0310C_3	OK620910020310_00	Cimarron R.	11050002	52918	12/2/2013	2	267	1387	11.19	86.2	490	8.2	4.2	1.85	NA	195.9	830	0.27	6.14	0.009	0.023	187.2	10	6.14	6.41	4.869	5
3	CGP	CGP	Indian Creek	OK620910-02-0310C	OK620910-02-0310C_3	OK620910020310_00	Cimarron R.	11050002	52696	10/21/2013	2	242	1299	11.82	108.5	320	8.14	11.3	2.64	NA	192.2	780	0.29	6.2	0.025	0.038	179.1	10	6.2	6.49	2.12	5
3	CGP	CGP	Indian Creek	OK620910-02-0310C	OK620910-02-0310C_3	OK620910020310_00	Cimarron R.	11050002	52527	9/16/2013	2	206	1192	6.95	79	289	8.01	21.5	9.71	0.072	179.2	709	0.55	5.42	0.059	0.086	152.5	10	5.492	5.97	0	5
3	CGP	CGP	Indian Creek	OK620910-02-0310C	OK620910-02-0310C_3	OK620910020310_00	Cimarron R.	11050002	52490	8/12/2013	2	232	1145	7.13	84.4	382	7.97	23	29	0.062	152.2	693	0.61	3.97	0.184	0.209	154.3	24	4.032	4.58	6.59	6
3	CGP	CGP	Indian Creek	OK620910-02-0310C	OK620910-02-0310C_3	OK620910020310_00	Cimarron R.	11050002	52227	7/8/2013	2	200	1246	4.25	51.6	330	7.66	24.9	5.77	0.053	195.5	716	0.48	2.1	0.024	0.046	141.9	10	2.153	2.58	1.9	5
3	CGP	CGP	Indian Creek	OK620910-02-0310C	OK620910-02-0310C_3	OK620910020310_00	Cimarron R.	11050002	51951	6/3/2013	2	248	1327	7.17	78.6	400	7.9	19.6	7.26	0.084	213.8	841	0.51	1.81	0.047	0.067	185.9	10	1.894	2.32	3.615	5
3	CGP	CGP	Indian Creek	OK620910-02-0310C	OK620910-02-0310C_3	OK620910020310_00	Cimarron R.	11050002	51870	5/20/2013	2	NA	NA	NA	NA	NA	NA	NA	NA	NA	NA	NA	NA	NA	NA	NA	NA	NA	NA	NA	0	6
3	CGP	CGP	Indian Creek	OK620910-02-0310C	OK620910-02-0310C_3	OK620910020310_00	Cimarron R.	11050002	51793	4/29/2013	2	221	1395	9.79	102	503	8.12	17.2	3.55	NA	211.3	853	0.68	2.36	0.006	0.031	213.1	10	2.36	3.04	3.489	5
3	CGP	CGP	Indian Creek	OK620910-02-0310C	OK620910-02-0310C_3	OK620910020310_00	Cimarron R.	11050002	51593	3/25/2013	2	195	1331	14.3	108.5	370	8.26	3.6	5.61	NA	198	830	0.35	5.03	0.007	0.024	184.4	10	5.03	5.38	1.983	5
3	CGP	CGP	Indian Creek	OK620910-02-0310C	OK620910-02-0310C_3	OK620910020310_00	Cimarron R.	11050002	51451	2/19/2013	2	222	1258	15.35	131.5	400	8.47	8.4	5.78	NA	194.9	750	0.23	5.34	0.006	0.022	183.8	10	5.34	5.57	2.859	5
3	CGP	CGP	Indian Creek	OK620910-02-0310C	OK620910-02-0310C_3	OK620910020310_00	Cimarron R.	11050002	51305	1/22/2013	2	214	1303	12.37	94.8	480	8.52	4.1	1.46	NA	186.5	764	0.13	6.35	0.005	0.012	182.4	10	6.35	6.48	3.85	5
3	CGP	CGP	Indian Creek	OK620910-02-0310C	OK620910-02-0310C_3	OK620910020310_00	Cimarron R.	11050002	51181	12/10/2012	2	239	1279	14.8	115	361	8.38	4.5	1.62	NA	182.6	750	0.11	6.19	0.005	0.011	174.8	10	6.19	6.3	2.78	5
3	CGP	CGP	Indian Creek	OK620910-02-0310C	OK620910-02-0310C_3	OK620910020310_00	Cimarron R.	11050002	51013	10/29/2012	2	249	1238	14.9	134	384	8.01	10.5	2.08	NA	171.4	744	0.42	5.37	0.006	0.017	142.8	10	5.37	5.79	1.569	5
3	CGP	CGP	Indian Creek	OK620910-02-0310C	OK620910-02-0310C_3	OK620910020310_00	Cimarron R.	11050002	50840	9/24/2012	2	188	1162	10.85	120.1	340	8.08	20.1	4.42	NA	180.6	605	0.38	3.95	0.009	0.025	146.1	10	3.95	4.33	1.952	5
3	CGP	CGP	Indian Creek	OK620910-02-0310C	OK620910-02-0310C_3	OK620910020310_00	Cimarron R.	11050002	50658	8/20/2012	2	165	1077	9.52	112.1	320	8.25	23.2	9.57	0.025	182.2	643	0.28	3.59	0.013	0.038	145.6	10	3.615	3.87	0.978	5
3	CGP	CGP	Indian Creek	OK620910-02-0310C	OK620910-02-0310C_3	OK620910020310_00	Cimarron R.	11050002	50507	7/23/2012	2	210	1252	6.49	77.2	450	7.81	24.6	3.69	0.037	180.2	731	0.35	5.18	0.023	0.044	147.8	10	5.217	5.53	0.619	5
3	CGP	CGP	Indian Creek	OK620910-02-0310C	OK620910-02-0310C_3	OK620910020310_00	Cimarron R.	11050002	50710	7/11/2012	2	200	855	7.13	85.5	530	7.9	24.4	3.37	NA	NA	NA	NA	NA	NA	NA	NA	NA	NA	NA	1.813	5
3	CGP	CGP	Indian Creek	OK620910-02-0310C	OK620910-02-0310C_3	OK620910020310_00	Cimarron R.	11050002	50419	7/9/2012	2	NA	NA	NA	NA	NA	NA	NA	NA	NA	NA	NA	NA	NA	NA	NA	NA	NA	NA	NA	0	4
3	CGP	CGP	Indian Creek	OK620910-02-0310C	OK620910-02-0310C_3	OK620910020310_00	Cimarron R.	11050002	50194	6/11/2012	2	295	1318	7.38	92.7	500	8.23	27.1	19.1	0.015	199.3	876	0.77	4.35	0.115	0.158	199.2	21	4.365	5.12	4.504	5
2	CGP	CGP	Indian Creek	OK620910-02-0310C	OK620910-02-0310C_2	OK620910020310_00	Cimarron R.	11050002	43282	4/6/2009	2	312	1367	11.19	88.7	495	8.35	5.4	3.26	0.015	191.3	889	0.48	4.63	0.043	0.184	314.8	10	4.645	5.11	0	5
2	CGP	CGP	Indian Creek	OK620910-02-0310C	OK620910-02-0310C_2	OK620910020310_00	Cimarron R.	11050002	42974	3/2/2009	2	284	1168	13.63	101.2	484	8.2	2.9	1.95	0.015	266.3	883	0.32	4.03	0.011	0.044	313.5	10	4.045	4.35	4.139	5
2	CGP	CGP	Indian Creek	OK620910-02-0310C	OK620910-02-0310C_2	OK620910020310_00	Cimarron R.	11050002	42759	2/2/2009	2	303	1465	13.46	101.6	514	8.35	3.6	5.18	0.015	191.7	905	0.39	4.59	0.047	0.072	286.5	10	4.605	4.98	4.024	5
2	CGP	CGP	Indian Creek	OK620910-02-0310C	OK620910-02-0310C_2	OK620910020310_00	Cimarron R.	11050002	42278	12/15/2008	2	360	NA	14.76	101	649	8.23	0.1	3.18	0.015	180.6	1013	0.43	4.24	0.014	0.029	283.9	10	4.255	4.67	18.061	5
2	CGP	CGP	Indian Creek	OK620910-02-0310C	OK620910-02-0310C_2	OK620910020310_00	Cimarron R.	11050002	41988	11/3/2008	2	369	1112	9.69	94.9	557	8.29	14.4	6.24	0.015	220.5	954	0.38	4.37	0.052	0.076	298.8	10	4.385	4.75	15.062	5
2	CGP	CGP	Indian Creek	OK620910-02-0310C	OK620910-02-0310C_2	OK620910020310_00	Cimarron R.	11050002	41555	9/29/2008	2	300	1332	8.63	91.3	545	8.25	18	5.34	0.015	224.4	1006	0.11	3.36	0.034	0.073	301.8	15	3.375	3.47	10.464	5
2	CGP	CGP	Indian Creek	OK620910-02-0310C	OK620910-02-0310C_2	OK620910020310_00	Cimarron R.	11050002	41470	9/16/2008	2	NA	NA	NA	NA	NA	NA	NA	NA	NA	NA	NA	NA	NA	NA	NA	NA	NA	NA	NA	0	7
2	CGP	CGP	Indian Creek	OK620910-02-0310C	OK620910-02-0310C_2	OK620910020310_00	Cimarron R.	11050002	41208	8/25/2008	2	270	776	9.05	103.8	447	8.28	22.1	7.94	0.015	216.2	854	0.25	5.21	0.105	0.159	210.1	13	5.225	5.46	7.304	5
2	CGP	CGP	Indian Creek	OK620910-02-0310C	OK620910-02-0310C_2	OK620910020310_00	Cimarron R.	11050002	40914	7/21/2008	2	295	1195	7.9	93.8	454	8.17	23.8	10.8	0.015	202.2	880	0.37	3.96	0.1	0.138	200.7	18	3.975	4.33	10.047	5
2	CGP	CGP	Indian Creek	OK620910-02-0310C	OK620910-02-0310C_2	OK620910020310_00	Cimarron R.	11050002	40467	6/16/2008	2	298	1623	8.52	97.8	552	7.82	22.2	22.8	0.015	233.8	1001	0.87	3.12	0.175	0.225	345	39	3.135	3.99	29.717	7
2	CGP	CGP	Indian Creek	OK620910-02-0310C	OK620910-02-0310C_2	OK620910020310_00	Cimarron R.	11050002	40229	5/12/2008	2	290	1410	9.21	90.9	520.8	8.17	14.7	11.5	0.015	172.4	880	0.12	5.26	0.14	0.173	248	14	5.275	5.38	19.897	5
2	CGP	CGP	Indian Creek	OK620910-02-0310C	OK620910-02-0310C_2	OK620910020310_00	Cimarron R.	11050002	39914	4/7/2008	2	270	1273	9.8	89.4	491.4	8.09	11.2	8.72	0.015	191.8	880	0.45	3.77	0.114	0.14	330.8	15	3.785	4.22	17.386	5
2	CGP	CGP	Indian Creek	OK620910-02-0310C	OK620910-02-0310C_2	OK620910020310_00	Cimarron R.	11050002	39627	3/3/2008	2	195	696	10.15	83.7	294	7.97	5.7	986	0.347	137.6	599	2.39	2.4	0.478	0.903	163.8	422	2.747	4.79	71.003	7
2	CGP	CGP	Indian Creek	OK620910-02-0310C	OK620910-02-0310C_2	OK620910020310_00	Cimarron R.	11050002	39169	1/22/2008	2	293	NA	13.02	91.8	555.3	8.13	1.2	3.87	0.02	185.7	905	0.29	5.97	0.046	0.068	282.3	10	5.99	6.26	15.052	5
2	CGP	CGP	Indian Creek	OK620910-02-0310C	OK620910-02-0310C_2	OK620910020310_00	Cimarron R.	11050002	38701	12/18/2007	2	284	1082	11.93	92.1	555.3	8.19	4.4	3.94	0.015	186.2	927	0.48	5.21	0.064	0.097	321.7	10	5.225	5.69	13.308	5
2	CGP	CGP	Indian Creek	OK620910-02-0310C	OK620910-02-0310C_2	OK620910020310_00	Cimarron R.	11050002	38544	11/13/2007	2	272	876	11.3	114	478.8	8.31	15.8	2.46	0.015	184.3	854	0.28	3.84	0.025	0.05	318.3	10	3.855	4.12	10.594	5
2	CGP	CGP	Indian Creek	OK620910-02-0310C	OK620910-02-0310C_2	OK620910020310_00	Cimarron R.	11050002	38396	10/15/2007	2	234	1050	8.25	83.3	526	8.11	15.7	302	0.015	132.7	995	1.33	2.52	0.322	0.6	340.5	436	2.535	3.85	42.936	7
2	CGP	CGP	Indian Creek	OK620910-02-0310C	OK620910-02-0310C_2	OK620910020310_00	Cimarron R.	11050002	38330	9/17/2007	2	276	1421	7.59	88.6	450.6	8.02	23.1	7.07	0.015	181.7	866	0.48	5.94	0.098	0.132	161.8	11	5.955	6.42	44.798	5
2	CGP	CGP	Indian Creek	OK620910-02-0310C	OK620910-02-0310C_2	OK620910020310_00	Cimarron R.	11050002	37793	7/30/2007	2	275	1755	7.64	91.8	491.8	8.1	24.6	3.51	0.015	178.9	886	0.18	5.71	0.05	0.088	184.2	10	5.725	5.89	6.408	5
2	CGP	CGP	Indian Creek	OK620910-02-0310C	OK620910-02-0310C_2	OK620910020310_00	Cimarron R.	11050002	37760	7/23/2007	2	NA	NA	NA	NA	NA	NA	NA	NA	NA	NA	NA	NA	NA	NA	NA	NA	NA	NA	NA	0	5
2	CGP	CGP	Indian Creek	OK620910-02-0310C	OK620910-02-0310C_2	OK620910020310_00	Cimarron R.	11050002	37309	6/25/2007	2	262	1156	7.36	84.6	470.1	7.86	22	23.5	0.015	161.4	870	0.62	3.57	0.176	0.202	182.5	28	3.585	4.19	8.45	6
2	CGP	CGP	Indian Creek	OK620910-02-0310C	OK620910-02-0310C_2	OK620910020310_00	Cimarron R.	11050002	37171	5/31/2007	2	218	1167	8.97	96.2	NA	7.82	18.8	44.1	NA	NA	NA	NA	NA	NA	NA	NA	NA	NA	NA	11.572	5
2	CGP	CGP	Indian Creek	OK620910-02-0310C	OK620910-02-0310C_2	OK620910020310_00	Cimarron R.	11050002	37134	5/30/2007	2	245	1005	8.19	92.3	433.7	7.15	21.3	18	0.015	155.5	832	0.74	3.84	0.115	0.152	178.2	26	3.855	4.58	9.958	5
1	CGP	CGP	Indian Creek	OK620910-02-0310C	OK620910-02-0310C_1	OK620910020310_00	Cimarron R.	11050002	30351	6/7/2004	2	219	1162	10.96	134	373.5	8.34	25.5	2.61	0.028	162.3	788	0.2	4.42	0.019	0.076	131.4	10	4.448	4.62	5.741	5
1	CGP	CGP	Indian Creek	OK620910-02-0310C	OK620910-02-0310C_1	OK620910020310_00	Cimarron R.	11050002	30104	4/27/2004	2	228	655	8.4	99	367	8.13	23.5	39	0.025	112.3	661	0.78	2.59	0.244	0.293	132	44	2.615	3.37	23.248	6
1	CGP	CGP	Indian Creek	OK620910-02-0310C	OK620910-02-0310C_1	OK620910020310_00	Cimarron R.	11050002	29788	3/23/2004	2	214	1440	13.8	145.2	419.3	7.7	17.8	2	0.015	165.6	796	0.312	4.12	0.005	0.109	98.5	14	4.135	4.432	11.334	5
1	CGP	CGP	Indian Creek	OK620910-02-0310C	OK620910-02-0310C_1	OK620910020310_00	Cimarron R.	11050002	29616	2/18/2004	2	251	1483	16.28	139.7	405.9	8.42	8.7	2.33	0.019	159.3	773	0.411	5.13	0.008	0.072	133	10	5.149	5.541	8.327	5
1	CGP	CGP	Indian Creek	OK620910-02-0310C	OK620910-02-0310C_1	OK620910020310_00	Cimarron R.	11050002	29445	1/13/2004	2	251	1467	16.69	141.2	415.5	8.51	8.1	2.02	0.015	159.6	776	0.31	5.73	0.011	0.111	138.6	10	5.745	6.04	6.902	5
1	CGP	CGP	Indian Creek	OK620910-02-0310C	OK620910-02-0310C_1	OK620910020310_00	Cimarron R.	11050002	28571	12/9/2003	2	233	1193	11.39	91.3	381.7	8.24	5.9	2.2	0.015	129.5	748	0.297	5.38	0.014	0.067	146.5	10	5.395	5.677	7.53	5
1	CGP	CGP	Indian Creek	OK620910-02-0310C	OK620910-02-0310C_1	OK620910020310_00	Cimarron R.	11050002	28433	10/28/2003	2	249	1308	13.71	136.2	362.1	8.29	15.1	1.12	0.015	156.9	709	0.282	5.3	0.015	0.061	122.6	10	5.315	5.582	5.033	5
1	CGP	CGP	Indian Creek	OK620910-02-0310C	OK620910-02-0310C_1	OK620910020310_00	Cimarron R.	11050002	28279	9/23/2003	2	233	1224	11.83	134.1	367.5	8.35	21.6	2.31	0.015	154.9	645	0.488	5.25	0.005	0.069	5.25	10	5.265	5.738	4.331	5
1	CGP	CGP	Indian Creek	OK620910-02-0310C	OK620910-02-0310C_1	OK620910020310_00	Cimarron R.	11050002	28112	8/18/2003	2	177	1112	6.1	82.8	293.8	8.38	31.4	2.36	0.02	147.8	632	0.47	4.6	0.01	0.078	100.4	10	4.62	5.07	1.896	5
1	CGP	CGP	Indian Creek	OK620910-02-0310C	OK620910-02-0310C_1	OK620910020310_00	Cimarron R.	11050002	27809	7/14/2003	2	199	1144	9.24	130.4	323.3	8.25	33.8	2.59	0.024	150.1	596	0.347	5.4	0.016	0.068	107.3	20	5.424	5.747	4.053	5
1	CGP	CGP	Indian Creek	OK620910-02-0310C	OK620910-02-0310C_1	OK620910020310_00	Cimarron R.	11050002	27684	6/9/2003	2	262	1013	8.13	98.1	388.5	8.17	24.5	16.8	0.019	148.5	748	0.618	3.67	0.102	0.234	116.8	27	3.689	4.288	11.529	6
1	CGP	CGP	Indian Creek	OK620910-02-0310C	OK620910-02-0310C_1	OK620910020310_00	Cimarron R.	11050002	27542	5/5/2003	2	259	1392	8.33	100.2	419.3	8.26	24.5	4.76	0.02	164.9	836	0.45	4.57	0.045	0.038	145.6	17	4.59	5.02	8.252	5
1	CGP	CGP	Indian Creek	OK620910-02-0310C	OK620910-02-0310C_1	OK620910020310_00	Cimarron R.	11050002	27349	3/31/2003	2	256	1089	9.3	NA	416.7	8.35	18.3	3.11	0.015	176.8	849	0.499	4.6	0.03	0.049	180.5	17	4.615	5.099	11.171	5
1	CGP	CGP	Indian Creek	OK620910-02-0310C	OK620910-02-0310C_1	OK620910020310_00	Cimarron R.	11050002	27188	3/3/2003	2	277	1361	12.72	110	505.7	8.25	7.6	3.26	0.015	184.3	927	0.11	5.13	0.017	0.027	209	10	5.145	5.24	13.349	5
1	CGP	CGP	Indian Creek	OK620910-02-0310C	OK620910-02-0310C_1	OK620910020310_00	Cimarron R.	11050002	26620	1/21/2003	2	264	1397	14.23	117	407.9	NA	5.6	1.8	0.015	174.8	819	0.316	5.48	0.005	0.017	184.9	10	5.495	5.796	9.435	5
1	CGP	CGP	Indian Creek	OK620910-02-0310C	OK620910-02-0310C_1	OK620910020310_00	Cimarron R.	11050002	26230	12/9/2002	2	269	1003	12.39	107	512.9	7.97	7.9	2.63	0.017	176.49	920	0.359	5.15	0.015	0.046	209.24	10	5.167	5.509	12.499	5
1	CGP	CGP	Indian Creek	OK620910-02-0310C	OK620910-02-0310C_1	OK620910020310_00	Cimarron R.	11050002	26104	11/13/2002	2	272	1380	9.89	98	427	7.8	13.8	3.71	0.018	155.7	801	0.352	5.38	0.083	0.095	167.4	10	5.398	5.732	11.336	5
1	CGP	CGP	Indian Creek	OK620910-02-0310C	OK620910-02-0310C_1	OK620910020310_00	Cimarron R.	11050002	25950	10/8/2002	2	200	773	8.94	93	318.7	7.9	15.7	57.9	0.035	93.69	529	0.766	3.65	0.214	0.241	81.01	10	3.685	4.416	11.534	6
1	CGP	CGP	Indian Creek	OK620910-02-0310C	OK620910-02-0310C_1	OK620910020310_00	Cimarron R.	11050002	25796	9/4/2002	2	159	1085	11.22	140	353.7	8.54	25.9	1.9	0.015	149.6	671	0.463	3.95	NA	NA	110.2	10	3.965	4.413	4.257	5
1	CGP	CGP	Indian Creek	OK620910-02-0310C	OK620910-02-0310C_1	OK620910020310_00	Cimarron R.	11050002	25401	7/23/2002	2	218	1057	10.39	149	290.9	8.18	32.3	2.91	0.064	133.6	622	0.522	4.6	0.018	0.031	89.7	10	4.664	5.122	3.464	5
1	CGP	CGP	Indian Creek	OK620910-02-0310C	OK620910-02-0310C_1	OK620910020310_00	Cimarron R.	11050002	25653	6/27/2002	2	219	1145	10.25	NA	NA	8.37	31.9	2.27	NA	NA	NA	NA	NA	NA	NA	NA	NA	NA	NA	5.179	5
2	CGP	CGP	Skeleton Creek: Lower	OK620910-03-0010F	OK620910-03-0010F_2	OK620910030010_00	Cimarron R.	11050002	44268	8/7/2009	2	170	823	4.46	56.4	210	7.68	27.1	240	NA	NA	NA	NA	NA	NA	NA	NA	NA	NA	NA	11.401	5
2	CGP	CGP	Skeleton Creek: Lower	OK620910-03-0010F	OK620910-03-0010F_2	OK620910030010_00	Cimarron R.	11050002	43299	4/7/2009	2	331	1724	11.64	104.4	446	8.31	11.3	63.7	0.14	295.6	1038	1.37	2.24	0.398	0.606	242.8	35	2.38	3.61	0	5
2	CGP	CGP	Skeleton Creek: Lower	OK620910-03-0010F	OK620910-03-0010F_2	OK620910030010_00	Cimarron R.	11050002	42985	3/2/2009	2	357	1872	16.92	137	468	8.82	6.5	18	0.015	311	1110	1.25	2.37	0.343	0.526	237.5	23	2.385	3.62	0	5
2	CGP	CGP	Skeleton Creek: Lower	OK620910-03-0010F	OK620910-03-0010F_2	OK620910030010_00	Cimarron R.	11050002	42776	2/3/2009	2	366	1795	14.39	111.4	498	8.57	4.5	15.5	0.015	302	1043	0.74	3.74	0.884	0.909	205.1	10	3.755	4.48	0	5
2	CGP	CGP	Skeleton Creek: Lower	OK620910-03-0010F	OK620910-03-0010F_2	OK620910030010_00	Cimarron R.	11050002	42296	12/16/2008	2	383	NA	14.9	105	660	8.68	1.5	6.03	0.015	230.3	1081	0.7	3.79	0.443	0.579	178.2	10	3.805	4.49	0	6
2	CGP	CGP	Skeleton Creek: Lower	OK620910-03-0010F	OK620910-03-0010F_2	OK620910030010_00	Cimarron R.	11050002	42012	11/3/2008	2	345	1755	13.72	144.9	442	8.6	17.3	32.5	0.015	212.7	1058	0.83	4.64	0.396	0.464	184.6	31	4.655	5.47	0	6
2	CGP	CGP	Skeleton Creek: Lower	OK620910-03-0010F	OK620910-03-0010F_2	OK620910030010_00	Cimarron R.	11050002	41566	9/29/2008	2	340	1748	10.63	127.7	378	8.43	24.7	73.6	0.015	221	1037	1.13	2.24	0.191	0.341	177	60	2.255	3.37	0	5
2	CGP	CGP	Skeleton Creek: Lower	OK620910-03-0010F	OK620910-03-0010F_2	OK620910030010_00	Cimarron R.	11050002	41268	8/28/2008	2	NA	NA	8.45	106.5	NA	NA	NA	NA	NA	NA	NA	NA	NA	NA	NA	NA	NA	NA	NA	0	0
2	CGP	CGP	Skeleton Creek: Lower	OK620910-03-0010F	OK620910-03-0010F_2	OK620910030010_00	Cimarron R.	11050002	41220	8/25/2008	2	294	1535	17.57	200	375	8.53	29	63.2	0.015	240.2	976	1.84	0.78	0.034	0.206	169.4	83	0.795	2.62	0	5
2	CGP	CGP	Skeleton Creek: Lower	OK620910-03-0010F	OK620910-03-0010F_2	OK620910030010_00	Cimarron R.	11050002	40931	7/21/2008	2	260	973	14.77	197.4	298	8.34	30.5	23.5	0.015	189.5	771	2.11	0.36	0.01	0.206	132.7	50	0.375	2.47	0	6
2	CGP	CGP	Skeleton Creek: Lower	OK620910-03-0010F	OK620910-03-0010F_2	OK620910030010_00	Cimarron R.	11050002	40484	6/17/2008	2	295	975	5.62	67.5	346	7.91	24.1	1000	0.015	140.2	786	2.58	1.31	1.141	2.196	107	6857	1.325	3.89	0	9
2	CGP	CGP	Skeleton Creek: Lower	OK620910-03-0010F	OK620910-03-0010F_2	OK620910030010_00	Cimarron R.	11050002	40247	5/13/2008	2	257	1101	8.83	98.7	376	8.18	20.6	80	0.015	125.3	662	0.78	1.26	0.176	0.253	115.8	76	1.275	2.04	0	7
2	CGP	CGP	Skeleton Creek: Lower	OK620910-03-0010F	OK620910-03-0010F_2	OK620910030010_00	Cimarron R.	11050002	39923	4/7/2008	2	327	1633	9.23	92.5	419.9	8.33	15.5	50	0.015	233.6	927	0.79	1.82	0.165	0.192	197.1	38	1.835	2.61	112.587	6
2	CGP	CGP	Skeleton Creek: Lower	OK620910-03-0010F	OK620910-03-0010F_2	OK620910030010_00	Cimarron R.	11050002	39644	3/4/2008	2	267	1420	9.19	75.5	364.4	8.3	7.8	361	0.028	178.8	853	1.13	1.86	0.254	0.41	172.1	271	1.888	2.99	0	9
2	CGP	CGP	Skeleton Creek: Lower	OK620910-03-0010F	OK620910-03-0010F_2	OK620910030010_00	Cimarron R.	11050002	39186	1/23/2008	2	370	NA	18.03	129.4	444.3	NA	1.7	11.3	0.015	244.1	1158	0.51	3.07	0.148	0.233	200.5	11	3.085	3.58	0	7
2	CGP	CGP	Skeleton Creek: Lower	OK620910-03-0010F	OK620910-03-0010F_2	OK620910030010_00	Cimarron R.	11050002	38729	12/18/2007	2	310	1800	13.41	102.5	434.4	5.33	4	19.9	0.015	232	978	0.79	2.32	0.226	0.277	157.2	11	2.335	3.11	110.202	6
2	CGP	CGP	Skeleton Creek: Lower	OK620910-03-0010F	OK620910-03-0010F_2	OK620910030010_00	Cimarron R.	11050002	38579	11/14/2007	2	387	1869	13.13	130.9	484.5	8.58	15.2	14.2	0.015	234.4	1090	0.92	1.71	0.145	0.219	174.9	17	1.725	2.63	65.428	5
2	CGP	CGP	Skeleton Creek: Lower	OK620910-03-0010F	OK620910-03-0010F_2	OK620910030010_00	Cimarron R.	11050002	38407	10/15/2007	2	360	NA	7.19	80	479.8	8.29	19.9	47.7	0.015	244.7	1161	0.92	2.29	0.196	0.28	194.7	52	2.305	3.21	0	7
2	CGP	CGP	Skeleton Creek: Lower	OK620910-03-0010F	OK620910-03-0010F_2	OK620910030010_00	Cimarron R.	11050002	38257	9/11/2007	2	NA	518	6.26	72.9	139.5	7.9	22.5	906	0.045	49.3	231	1.54	1.61	0.379	0.711	40.2	635	1.655	3.15	0	7
2	CGP	CGP	Skeleton Creek: Lower	OK620910-03-0010F	OK620910-03-0010F_2	OK620910030010_00	Cimarron R.	11050002	37810	7/31/2007	2	374	1776	7.2	91.4	463.6	7.56	28.1	45	0.015	212	1030	0.65	0.8	0.103	0.191	159.8	67	0.815	1.45	0	7
2	CGP	CGP	Skeleton Creek: Lower	OK620910-03-0010F	OK620910-03-0010F_2	OK620910030010_00	Cimarron R.	11050002	37962	7/25/2007	2	NA	NA	NA	NA	NA	NA	NA	NA	NA	NA	NA	NA	NA	NA	NA	NA	NA	NA	NA	0	0
2	CGP	CGP	Skeleton Creek: Lower	OK620910-03-0010F	OK620910-03-0010F_2	OK620910030010_00	Cimarron R.	11050002	37322	6/26/2007	2	231	968	4.43	53	268.6	7.63	25.3	51.6	0.015	98	578	1.46	1.01	0.287	0.538	86.5	500	1.025	2.47	0	7
2	CGP	CGP	Skeleton Creek: Lower	OK620910-03-0010F	OK620910-03-0010F_2	OK620910030010_00	Cimarron R.	11050002	37144	5/30/2007	2	NA	230.7	6.97	76.9	79.3	7.79	20.2	NA	0.015	14.9	268	2.2	0.38	0.302	0.878	14	1907	0.395	2.58	0	9
1	CGP	CGP	Skeleton Creek: Lower	OK620910-03-0010F	OK620910-03-0010F_1	OK620910030010_00	Cimarron R.	11050002	30324	6/2/2004	2	273	2122	14.99	186.3	388.8	8.39	26.7	68	0.015	326.4	1156	1.84	0.02	0.033	0.236	243.9	59	0.035	1.86	18.295	5
1	CGP	CGP	Skeleton Creek: Lower	OK620910-03-0010F	OK620910-03-0010F_1	OK620910030010_00	Cimarron R.	11050002	30060	4/20/2004	2	346	1809	8.56	96.3	453.5	8.26	21.1	37.9	0.015	214.6	1004	0.854	1.45	0.124	0.197	182.3	45	1.465	2.304	84.787	6
1	CGP	CGP	Skeleton Creek: Lower	OK620910-03-0010F	OK620910-03-0010F_1	OK620910030010_00	Cimarron R.	11050002	29742	3/16/2004	2	339	1869	8.98	83	469.2	8.19	11.8	82.1	0.022	194.1	1036	0.57	2.29	0.125	0.229	188	84	2.312	2.86	147.767	7
1	CGP	CGP	Skeleton Creek: Lower	OK620910-03-0010F	OK620910-03-0010F_1	OK620910030010_00	Cimarron R.	11050002	29591	2/10/2004	2	235	1480	13.07	98.7	342.5	8.23	3.6	204	0.083	168.1	789	1.354	2.4	0.239	0.409	126.1	216	2.483	3.754	837.8	7
1	CGP	CGP	Skeleton Creek: Lower	OK620910-03-0010F	OK620910-03-0010F_1	OK620910030010_00	Cimarron R.	11050002	29383	1/5/2004	2	298	1810	15.09	117.5	421.1	8.79	4.9	16.9	0.018	210.7	1016	1.07	4.85	0.306	0.547	217	16	4.868	5.92	25.123	5
1	CGP	CGP	Skeleton Creek: Lower	OK620910-03-0010F	OK620910-03-0010F_1	OK620910030010_00	Cimarron R.	11050002	28545	12/2/2003	2	316	1896	11.53	94.3	436.1	8.49	6.5	11.6	0.015	50.1	1028	0.87	4.32	0.377	0.437	195.5	10	4.335	5.19	19.302	5
1	CGP	CGP	Skeleton Creek: Lower	OK620910-03-0010F	OK620910-03-0010F_1	OK620910030010_00	Cimarron R.	11050002	28380	10/21/2003	2	203	1095	9.5	103.2	275.8	8.15	19.4	45.3	0.028	130.7	620	0.715	1.73	0.218	0.32	107.9	43	1.758	2.445	18.708	5
1	CGP	CGP	Skeleton Creek: Lower	OK620910-03-0010F	OK620910-03-0010F_1	OK620910030010_00	Cimarron R.	11050002	28231	9/16/2003	2	185	1282	10.1	119.4	283.8	8.89	23.7	85.4	0.015	172.4	698	1.46	0.02	0.243	0.439	160	99	0.035	1.48	23.808	6
1	CGP	CGP	Skeleton Creek: Lower	OK620910-03-0010F	OK620910-03-0010F_1	OK620910030010_00	Cimarron R.	11050002	28072	8/12/2003	2	254	2579	5.21	66.8	390.7	8.38	28	68	0.015	400.6	1421	1.515	0.17	0.13	0.312	335.9	64	0.185	1.685	6.624	5
1	CGP	CGP	Skeleton Creek: Lower	OK620910-03-0010F	OK620910-03-0010F_1	OK620910030010_00	Cimarron R.	11050002	27977	7/29/2003	2	211	2091	6.01	77.3	NA	8.43	28.3	87	NA	NA	NA	NA	NA	NA	NA	NA	NA	NA	NA	4.154	4
1	CGP	CGP	Skeleton Creek: Lower	OK620910-03-0010F	OK620910-03-0010F_1	OK620910030010_00	Cimarron R.	11050002	27761	7/8/2003	2	244	1570	8.58	110.4	238.4	8.67	28.8	140	0.015	226.5	897	1.487	0.04	0.163	0.393	169.9	89	0.055	1.527	13.268	5
1	CGP	CGP	Skeleton Creek: Lower	OK620910-03-0010F	OK620910-03-0010F_1	OK620910030010_00	Cimarron R.	11050002	27642	6/2/2003	2	241	1309	8.2	102.9	303.6	8.48	26.6	95	0.024	178	782	1.539	0.8	0.033	0.26	147.1	86	0.824	2.339	34.331	5
1	CGP	CGP	Skeleton Creek: Lower	OK620910-03-0010F	OK620910-03-0010F_1	OK620910030010_00	Cimarron R.	11050002	27435	4/29/2003	2	284	1350	7.47	87	387.1	8.31	22.9	63.3	0.089	146.2	731	0.854	1.48	0.201	0.294	131.5	62	1.569	2.334	65.786	5
1	CGP	CGP	Skeleton Creek: Lower	OK620910-03-0010F	OK620910-03-0010F_1	OK620910030010_00	Cimarron R.	11050002	27332	3/25/2003	2	256	1180	7.81	NA	313.2	8.2	16.5	83.8	0.073	129.7	682	0.955	1.91	0.231	0.324	121.3	69	1.983	2.865	135.646	6
1	CGP	CGP	Skeleton Creek: Lower	OK620910-03-0010F	OK620910-03-0010F_1	OK620910030010_00	Cimarron R.	11050002	26809	2/19/2003	2	320	1753	15.03	128	445.9	8.63	7.8	13.4	0.015	225.7	972	0.11	3.7	0.342	0.51	196.9	10	3.715	3.81	62.489	6
1	CGP	CGP	Skeleton Creek: Lower	OK620910-03-0010F	OK620910-03-0010F_1	OK620910030010_00	Cimarron R.	11050002	26598	1/15/2003	2	314	1667	12.83	101	433.1	8.22	4	12.2	0.042	201.5	1032	0.406	3.85	0.105	0.187	187.7	10	3.892	4.256	73.737	6
1	CGP	CGP	Skeleton Creek: Lower	OK620910-03-0010F	OK620910-03-0010F_1	OK620910030010_00	Cimarron R.	11050002	26213	12/3/2002	2	323	1762	14.09	114	438.5	7.95	5.5	9.84	0.024	235.45	1024	0.535	3.39	0.295	0.36	205.63	10	3.414	3.925	42.46	6
1	CGP	CGP	Skeleton Creek: Lower	OK620910-03-0010F	OK620910-03-0010F_1	OK620910030010_00	Cimarron R.	11050002	26059	11/5/2002	2	230	1108	10.23	89	301.6	7.75	8.6	83	0.029	137.4	646	0.665	3.26	0.344	0.355	121	73	3.289	3.925	90.824	7
1	CGP	CGP	Skeleton Creek: Lower	OK620910-03-0010F	OK620910-03-0010F_1	OK620910030010_00	Cimarron R.	11050002	25904	10/1/2002	2	187	840	9.77	120	241.9	8.14	24.4	71.7	0.085	91.5	484	0.6	1.86	0.231	0.259	80	42	1.945	2.46	20.565	6
1	CGP	CGP	Skeleton Creek: Lower	OK620910-03-0010F	OK620910-03-0010F_1	OK620910030010_00	Cimarron R.	11050002	25785	9/4/2002	2	208	1048	7.69	104	241.7	8.7	29.4	107	0.16	127	595	1.083	0.46	0.268	0.262	96.2	78	0.62	1.543	8.972	5
1	CGP	CGP	Skeleton Creek: Lower	OK620910-03-0010F	OK620910-03-0010F_1	OK620910030010_00	Cimarron R.	11050002	25643	8/6/2002	2	200	1572	6.8	92	303.7	8.65	29.9	72.5	0.257	232.3	438	1.924	1.96	0.32	0.446	171.9	30	2.217	3.884	12.285	6
3	CGP	CGP	Skeleton Creek: Upper	OK620910-03-0010S	OK620910-03-0010S_3	OK620910030010_00	Cimarron R.	11050002	53535	4/29/2014	2	314	1999	8.29	91.6	346	9.15	18.9	83.4	NA	332.3	1200	2.93	0.67	0.373	0.704	239.5	96	0.67	3.6	16.874	6
3	CGP	CGP	Skeleton Creek: Upper	OK620910-03-0010S	OK620910-03-0010S_3	OK620910030010_00	Cimarron R.	11050002	53235	3/24/2014	2	372	2133	11.01	97.2	588	8.31	10.5	41.1	NA	335	1300	1.87	5.01	0.515	0.672	291	47	5.01	6.88	14.097	5
3	CGP	CGP	Skeleton Creek: Upper	OK620910-03-0010S	OK620910-03-0010S_3	OK620910030010_00	Cimarron R.	11050002	53410	2/18/2014	2	344	2017	12.73	105.3	592	6.91	7.9	31.3	NA	308.9	1200	0.85	6.28	0.361	0.459	272.3	150	6.28	7.13	11.42	6
3	CGP	CGP	Skeleton Creek: Upper	OK620910-03-0010S	OK620910-03-0010S_3	OK620910030010_00	Cimarron R.	11050002	53075	1/13/2014	2	358	1916	12.9	94.5	626	8.64	3.1	11	NA	281.9	1100	0.78	7.41	0.581	0.615	242.1	10	7.41	8.19	22.252	7
3	CGP	CGP	Skeleton Creek: Upper	OK620910-03-0010S	OK620910-03-0010S_3	OK620910030010_00	Cimarron R.	11050002	52930	12/3/2013	2	463	1864	11.52	98.6	583	8.42	6.4	23	NA	288.1	1100	0.84	6.7	0.581	0.601	231	10	6.7	7.54	0	6
3	CGP	CGP	Skeleton Creek: Upper	OK620910-03-0010S	OK620910-03-0010S_3	OK620910030010_00	Cimarron R.	11050002	52708	10/22/2013	2	285	1388	10.14	97.8	414	8.65	12.3	50.2	NA	200.9	830	0.62	3.28	0.438	0.476	152	23	3.28	3.9	12.031	5
3	CGP	CGP	Skeleton Creek: Upper	OK620910-03-0010S	OK620910-03-0010S_3	OK620910030010_00	Cimarron R.	11050002	52560	9/17/2013	2	288	1656	6.69	82.1	344	8.58	24	110	0.334	281.7	980	1.93	2.68	0.458	0.599	198.8	138	3.014	4.61	0	6
3	CGP	CGP	Skeleton Creek: Upper	OK620910-03-0010S	OK620910-03-0010S_3	OK620910030010_00	Cimarron R.	11050002	52411	8/12/2013	2	206	849	NA	NA	286	8.28	26.9	115	0.025	97.8	552	1.42	1.14	0.352	0.412	89.7	66	1.165	2.56	0	7
3	CGP	CGP	Skeleton Creek: Upper	OK620910-03-0010S	OK620910-03-0010S_3	OK620910030010_00	Cimarron R.	11050002	52386	7/31/2013	2	NA	NA	NA	NA	NA	NA	NA	NA	NA	NA	NA	NA	NA	NA	NA	NA	NA	NA	NA	0	7
3	CGP	CGP	Skeleton Creek: Upper	OK620910-03-0010S	OK620910-03-0010S_3	OK620910030010_00	Cimarron R.	11050002	52166	7/1/2013	2	101	1548	9.58	124.4	270	8.64	27.3	150	0.015	277.4	948	3.42	1.2	0.084	0.437	255.7	138	1.215	4.62	10.093	5
3	CGP	CGP	Skeleton Creek: Upper	OK620910-03-0010S	OK620910-03-0010S_3	OK620910030010_00	Cimarron R.	11050002	51962	6/3/2013	2	140	791	7.61	90.5	226	8.06	22.3	158	0.087	96.2	526	1.59	1.28	0.382	0.436	106.6	100	1.367	2.87	0	7
3	CGP	CGP	Skeleton Creek: Upper	OK620910-03-0010S	OK620910-03-0010S_3	OK620910030010_00	Cimarron R.	11050002	51805	4/30/2013	2	241	1656	8.49	98.2	538	8.46	20.5	64.1	NA	267	1041	1.49	5.85	0.44	0.496	227.2	43	5.85	7.34	16.911	6
3	CGP	CGP	Skeleton Creek: Upper	OK620910-03-0010S	OK620910-03-0010S_3	OK620910030010_00	Cimarron R.	11050002	51587	3/26/2013	2	247	1675	12.58	106.6	560	9.19	7.2	16	NA	297.9	1011	0.99	5.83	0.38	0.473	205.9	11	5.83	6.82	0	5
3	CGP	CGP	Skeleton Creek: Upper	OK620910-03-0010S	OK620910-03-0010S_3	OK620910030010_00	Cimarron R.	11050002	51581	3/12/2013	2	NA	1530	11.04	99.1	NA	8.45	9.3	NA	NA	NA	NA	NA	NA	NA	NA	NA	NA	NA	NA	0	5
3	CGP	CGP	Skeleton Creek: Upper	OK620910-03-0010S	OK620910-03-0010S_3	OK620910030010_00	Cimarron R.	11050002	51445	2/20/2013	2	328	1691	11.46	96.6	582	8.78	6.7	73.9	NA	265.4	1014	0.98	6.59	1.029	1.094	195.3	23	6.59	7.57	5.314	5
3	CGP	CGP	Skeleton Creek: Upper	OK620910-03-0010S	OK620910-03-0010S_3	OK620910030010_00	Cimarron R.	11050002	51316	1/22/2013	2	296	1810	11.5	90.2	755	8.58	3.9	15.4	NA	282.6	1062	0.63	9.14	0.358	0.394	222.9	10	9.14	9.77	8.785	5
3	CGP	CGP	Skeleton Creek: Upper	OK620910-03-0010S	OK620910-03-0010S_3	OK620910030010_00	Cimarron R.	11050002	51193	12/11/2012	2	320	1741	11.33	90.3	363	8.49	5.7	48.2	NA	259	977	0.68	6.02	1.575	1.672	181.9	30	6.02	6.7	7.296	5
3	CGP	CGP	Skeleton Creek: Upper	OK620910-03-0010S	OK620910-03-0010S_3	OK620910030010_00	Cimarron R.	11050002	51029	10/29/2012	2	406	2063	9.74	92.1	1015	8.7	11.5	36.9	NA	342.8	1353	1.79	7.1	0.946	1.036	323.2	20	7.1	8.89	6.703	5
3	CGP	CGP	Skeleton Creek: Upper	OK620910-03-0010S	OK620910-03-0010S_3	OK620910030010_00	Cimarron R.	11050002	50824	9/25/2012	2	300	1742	7.06	80.6	382	8.23	21.9	57.4	NA	284	1015	1.71	2.61	1.286	1.365	219.9	50	2.61	4.32	8.451	5
3	CGP	CGP	Skeleton Creek: Upper	OK620910-03-0010S	OK620910-03-0010S_3	OK620910030010_00	Cimarron R.	11050002	50729	8/23/2012	2	244	2047	6.72	81.2	398	8.25	25	61.4	NA	NA	NA	NA	NA	NA	NA	NA	NA	NA	NA	6.836	5
3	CGP	CGP	Skeleton Creek: Upper	OK620910-03-0010S	OK620910-03-0010S_3	OK620910030010_00	Cimarron R.	11050002	50666	8/20/2012	2	272	1240	8.66	110.89	585	8.63	26.1	68.3	0.061	346	1152	1.03	6.99	0.273	0.388	297.3	64	7.051	8.02	17.901	6
3	CGP	CGP	Skeleton Creek: Upper	OK620910-03-0010S	OK620910-03-0010S_3	OK620910030010_00	Cimarron R.	11050002	50531	7/25/2012	2	NA	NA	NA	NA	NA	NA	NA	NA	NA	NA	NA	NA	NA	NA	NA	NA	NA	NA	NA	0	4
3	CGP	CGP	Skeleton Creek: Upper	OK620910-03-0010S	OK620910-03-0010S_3	OK620910030010_00	Cimarron R.	11050002	50480	7/23/2012	2	204	1805	7.19	101.3	60	8.13	31.3	37.6	0.301	327.4	1020	2.28	0.89	0.104	0.22	240	40	1.191	3.17	8.824	4
3	CGP	CGP	Skeleton Creek: Upper	OK620910-03-0010S	OK620910-03-0010S_3	OK620910030010_00	Cimarron R.	11050002	50205	6/11/2012	2	237	1479	9.59	126.5	405	8.61	27.7	70.1	0.024	228.4	822	2.5	0.6	0.081	0.285	166.1	70	0.624	3.1	25.653	6
2	CGP	CGP	Skeleton Creek: Upper	OK620910-03-0010S	OK620910-03-0010S_2	OK620910030010_00	Cimarron R.	11050002	43285	4/6/2009	2	341	1914	10.29	95.3	454	8.12	11.9	72.3	0.232	376.5	1226	1.39	4.54	0.857	1.126	281.5	46	4.772	5.93	0	5
2	CGP	CGP	Skeleton Creek: Upper	OK620910-03-0010S	OK620910-03-0010S_2	OK620910030010_00	Cimarron R.	11050002	42977	3/2/2009	2	334	1881	15.15	122.7	420	8.07	6.3	9.47	0.015	380	1186	1.27	3.29	0.79	0.807	262.3	10	3.305	4.56	18.399	5
2	CGP	CGP	Skeleton Creek: Upper	OK620910-03-0010S	OK620910-03-0010S_2	OK620910030010_00	Cimarron R.	11050002	42762	2/2/2009	2	367	1887	14.88	112.9	458	8.15	3.8	17.2	0.015	291	1130	0.56	4.01	1.036	0.955	220.4	10	4.025	4.57	15.722	5
2	CGP	CGP	Skeleton Creek: Upper	OK620910-03-0010S	OK620910-03-0010S_2	OK620910030010_00	Cimarron R.	11050002	42281	12/15/2008	2	378	2025	13.35	102.9	534	8.34	4.5	10.3	0.015	302.9	1241	0.66	5.9	0.931	1.121	213.4	10	5.915	6.56	24.687	5
2	CGP	CGP	Skeleton Creek: Upper	OK620910-03-0010S	OK620910-03-0010S_2	OK620910030010_00	Cimarron R.	11050002	41991	11/3/2008	2	352	1892	11.43	114.9	460	8.45	15.6	54.8	0.015	259.5	1135	0.81	6.54	1.133	1.1	202.8	43	6.555	7.35	15.589	5
2	CGP	CGP	Skeleton Creek: Upper	OK620910-03-0010S	OK620910-03-0010S_2	OK620910030010_00	Cimarron R.	11050002	41558	9/29/2008	2	318	2155	9.95	117	462	8.74	23.4	46.1	0.015	311.8	1293	0.48	6.16	0.329	0.44	287.7	40	6.175	6.64	17.793	5
2	CGP	CGP	Skeleton Creek: Upper	OK620910-03-0010S	OK620910-03-0010S_2	OK620910030010_00	Cimarron R.	11050002	41473	9/16/2008	2	NA	NA	NA	NA	NA	NA	NA	NA	NA	NA	NA	NA	NA	NA	NA	NA	NA	NA	NA	0	6
2	CGP	CGP	Skeleton Creek: Upper	OK620910-03-0010S	OK620910-03-0010S_2	OK620910030010_00	Cimarron R.	11050002	41211	8/25/2008	2	356	2189	8.94	115.1	486	8.46	28.5	69.1	0.015	357.4	1328	0.82	5.25	0.469	0.518	248.3	58	5.265	6.07	18.002	5
2	CGP	CGP	Skeleton Creek: Upper	OK620910-03-0010S	OK620910-03-0010S_2	OK620910030010_00	Cimarron R.	11050002	40917	7/21/2008	2	365	1730	8.97	117.5	399	8.43	29.4	51.8	0.015	266.8	1026	1.56	2.62	0.308	0.43	170.7	74	2.635	4.18	25.514	5
2	CGP	CGP	Skeleton Creek: Upper	OK620910-03-0010S	OK620910-03-0010S_2	OK620910030010_00	Cimarron R.	11050002	40470	6/16/2008	2	372	1438	NA	NA	454	7.87	25.8	195	0.015	206	1012	1.15	2.26	0.454	0.573	150.3	192	2.275	3.41	0	9
2	CGP	CGP	Skeleton Creek: Upper	OK620910-03-0010S	OK620910-03-0010S_2	OK620910030010_00	Cimarron R.	11050002	40232	5/12/2008	2	300	1433	9.36	99.8	406.2	8.12	18.4	114	0.015	193.7	857	0.79	2.13	0.271	0.348	142.3	115	2.145	2.92	70.531	7
2	CGP	CGP	Skeleton Creek: Upper	OK620910-03-0010S	OK620910-03-0010S_2	OK620910030010_00	Cimarron R.	11050002	39917	4/7/2008	2	360	1858	9.09	90.8	464.4	8.24	15.4	68.4	0.015	274.6	1098	0.7	2.63	0.245	0.315	211.7	64	2.645	3.33	53.96	7
2	CGP	CGP	Skeleton Creek: Upper	OK620910-03-0010S	OK620910-03-0010S_2	OK620910030010_00	Cimarron R.	11050002	39630	3/3/2008	2	310	1648	10.19	88.8	381	8.37	9.2	36.9	0.021	197.9	986	1.14	2.42	0.385	0.452	181.8	304	2.441	3.56	0	9
2	CGP	CGP	Skeleton Creek: Upper	OK620910-03-0010S	OK620910-03-0010S_2	OK620910030010_00	Cimarron R.	11050002	39172	1/22/2008	2	398	NA	13.02	93.8	515.9	8.35	1.8	14.6	0.015	288	1306	0.44	4.07	0.168	0.271	219.5	11	4.085	4.51	33.316	5
2	CGP	CGP	Skeleton Creek: Upper	OK620910-03-0010S	OK620910-03-0010S_2	OK620910030010_00	Cimarron R.	11050002	38698	12/17/2007	2	332	NA	13.15	94.6	434.1	8.16	1.7	23	0.036	264.3	1047	1.02	3.84	0.336	0.398	202.6	18	3.876	4.86	12.43	5
2	CGP	CGP	Skeleton Creek: Upper	OK620910-03-0010S	OK620910-03-0010S_2	OK620910030010_00	Cimarron R.	11050002	38552	11/14/2007	2	395	2050	9.67	96.2	476.7	8.23	13.9	38.6	0.015	279.7	1225	0.8	2.14	0.29	0.406	194.5	64	2.155	2.94	17.011	5
2	CGP	CGP	Skeleton Creek: Upper	OK620910-03-0010S	OK620910-03-0010S_2	OK620910030010_00	Cimarron R.	11050002	38399	10/15/2007	2	363	2281	9.25	101.1	515.6	8.41	19.7	53.7	0.015	343.3	1398	1.01	3.49	0.291	0.384	228.9	75	3.505	4.5	1	7
2	CGP	CGP	Skeleton Creek: Upper	OK620910-03-0010S	OK620910-03-0010S_2	OK620910030010_00	Cimarron R.	11050002	38337	9/18/2007	2	370	2007	8.13	95.8	489.8	8.1	23.5	73.5	0.015	285.5	1197	0.22	4.01	0.309	0.363	202.9	98	4.025	4.23	51.439	5
2	CGP	CGP	Skeleton Creek: Upper	OK620910-03-0010S	OK620910-03-0010S_2	OK620910030010_00	Cimarron R.	11050002	38748	8/14/2007	2	574	2016	6.34	82.8	NA	8.25	29.4	80.4	NA	NA	NA	NA	NA	NA	NA	NA	NA	NA	NA	26.412	5
2	CGP	CGP	Skeleton Creek: Upper	OK620910-03-0010S	OK620910-03-0010S_2	OK620910030010_00	Cimarron R.	11050002	37796	7/30/2007	2	388	2004	7.09	92.2	468.2	8.15	29	48.2	0.015	276	1208	1.24	1.47	0.167	0.244	205.9	57	1.485	2.71	0	7
2	CGP	CGP	Skeleton Creek: Upper	OK620910-03-0010S	OK620910-03-0010S_2	OK620910030010_00	Cimarron R.	11050002	37763	7/23/2007	2	NA	NA	NA	NA	NA	NA	NA	NA	NA	NA	NA	NA	NA	NA	NA	NA	NA	NA	NA	0	7
2	CGP	CGP	Skeleton Creek: Upper	OK620910-03-0010S	OK620910-03-0010S_2	OK620910030010_00	Cimarron R.	11050002	37306	6/25/2007	2	214	1094	6.61	81	282	7.79	25.3	520	0.015	130	746	1.77	1.59	0.439	0.67	115	623	1.605	3.36	3	7
2	CGP	CGP	Skeleton Creek: Upper	OK620910-03-0010S	OK620910-03-0010S_2	OK620910030010_00	Cimarron R.	11050002	37131	5/30/2007	2	207	1043	7.47	85.8	248	7.92	22.1	346	0.015	127.7	680	1.53	1.29	0.35	0.474	97.9	332	1.305	2.82	3	9
1	CGP	CGP	Skeleton Creek: Upper	OK620910-03-0010S	OK620910-03-0010S_1	OK620910030010_00	Cimarron R.	11050002	30322	6/2/2004	2	334	2459	8.43	102.1	449.5	8.37	25	66.8	0.015	354	1380	1.21	3.38	0.344	0.458	272.1	79	3.395	4.59	10.293	5
1	CGP	CGP	Skeleton Creek: Upper	OK620910-03-0010S	OK620910-03-0010S_1	OK620910030010_00	Cimarron R.	11050002	30058	4/20/2004	2	329	2209	9.03	99.6	473.5	8.25	20.1	53.1	0.034	296.4	1249	1.084	2.3	0.064	0.196	244.1	80	2.334	3.384	54.011	6
1	CGP	CGP	Skeleton Creek: Upper	OK620910-03-0010S	OK620910-03-0010S_1	OK620910030010_00	Cimarron R.	11050002	29740	3/16/2004	2	361	2283	9.64	88.6	511.8	8.16	11.7	64.8	0.027	266	1263	0.712	3.04	0.159	0.32	243.8	91	3.067	3.752	257	7
1	CGP	CGP	Skeleton Creek: Upper	OK620910-03-0010S	OK620910-03-0010S_1	OK620910030010_00	Cimarron R.	11050002	29589	2/10/2004	2	NA	1251	14.87	109.9	255.8	8.29	2.8	900	0.115	141.9	765	2.241	2.79	0.487	0.793	130	783	2.905	5.031	0	9
1	CGP	CGP	Skeleton Creek: Upper	OK620910-03-0010S	OK620910-03-0010S_1	OK620910030010_00	Cimarron R.	11050002	29381	1/5/2004	2	310	2311	14.51	113.8	454.4	8.59	5.1	31.5	0.026	303.6	1272	1.203	9.76	1.116	1.183	263	21	9.786	10.963	14.71	5
1	CGP	CGP	Skeleton Creek: Upper	OK620910-03-0010S	OK620910-03-0010S_1	OK620910030010_00	Cimarron R.	11050002	28543	12/2/2003	2	302	2083	12.98	104.6	424.1	8.2	6.1	9.77	0.016	278.6	1144	0.897	8.53	1.115	1.125	205.8	10	8.546	9.427	12.373	5
1	CGP	CGP	Skeleton Creek: Upper	OK620910-03-0010S	OK620910-03-0010S_1	OK620910030010_00	Cimarron R.	11050002	28378	10/21/2003	2	261	1659	8.15	86.2	431.4	8.09	18.1	32.3	0.046	77.8	1181	0.617	10.32	0.516	0.617	232.8	31	10.366	10.937	9.642	5
1	CGP	CGP	Skeleton Creek: Upper	OK620910-03-0010S	OK620910-03-0010S_1	OK620910030010_00	Cimarron R.	11050002	28229	9/16/2003	2	243	2037	8.12	93.1	440.3	8.48	22.2	61.8	0.033	358.2	1377	1.381	0.09	0.15	0.627	306.5	73	0.123	1.471	13.799	5
1	CGP	CGP	Skeleton Creek: Upper	OK620910-03-0010S	OK620910-03-0010S_1	OK620910030010_00	Cimarron R.	11050002	28070	8/12/2003	2	235	2499	4.4	55.9	400.5	7.62	27.6	66.5	0.191	408.3	1549	1.696	1.49	0.255	0.446	395.7	92	1.681	3.186	5.292	4
1	CGP	CGP	Skeleton Creek: Upper	OK620910-03-0010S	OK620910-03-0010S_1	OK620910030010_00	Cimarron R.	11050002	27759	7/8/2003	2	286	1885	7.13	90.5	321.1	8.51	27.6	122	0.067	271.7	1130	1.279	5.53	0.388	0.693	222.5	135	5.597	6.809	25.157	5
1	CGP	CGP	Skeleton Creek: Upper	OK620910-03-0010S	OK620910-03-0010S_1	OK620910030010_00	Cimarron R.	11050002	27640	6/2/2003	2	277	1696	7.38	90.8	363.2	8.47	25.7	112	0.026	239.2	982	0.915	3.06	0.295	0.504	174.4	109	3.086	3.975	25.242	5
1	CGP	CGP	Skeleton Creek: Upper	OK620910-03-0010S	OK620910-03-0010S_1	OK620910030010_00	Cimarron R.	11050002	27433	4/29/2003	2	328	1836	7.03	82.5	483.5	8.27	22.7	83.8	0.028	235.9	1079	0.902	3.77	0.278	0.402	213.6	38	3.798	4.672	41.558	6
1	CGP	CGP	Skeleton Creek: Upper	OK620910-03-0010S	OK620910-03-0010S_1	OK620910030010_00	Cimarron R.	11050002	27330	3/25/2003	2	304	1524	8.62	NA	373.5	8.12	16.2	93.3	0.091	37.2	892	1.176	2.42	0.263	0.347	164.7	103	2.511	3.596	2.046	7
1	CGP	CGP	Skeleton Creek: Upper	OK620910-03-0010S	OK620910-03-0010S_1	OK620910030010_00	Cimarron R.	11050002	26807	2/19/2003	2	331	2111	14.53	121	474.6	8.4	6.3	9.68	0.015	305	1187	0.11	5.08	0.416	0.437	247.1	10	5.095	5.19	37.638	6
1	CGP	CGP	Skeleton Creek: Upper	OK620910-03-0010S	OK620910-03-0010S_1	OK620910030010_00	Cimarron R.	11050002	26596	1/15/2003	2	326	1922	13.18	104	459.5	8.2	4	10.8	0.17	248.3	1213	0.511	5.84	0.117	0.198	227.1	10	6.01	6.351	50.563	6
1	CGP	CGP	Skeleton Creek: Upper	OK620910-03-0010S	OK620910-03-0010S_1	OK620910030010_00	Cimarron R.	11050002	26211	12/3/2002	2	322	2100	13.05	106	492.8	8.13	5.8	13	0.195	292.42	1235	0.661	6.02	0.04	0.45	255.02	17	6.215	6.681	30.193	6
1	CGP	CGP	Skeleton Creek: Upper	OK620910-03-0010S	OK620910-03-0010S_1	OK620910030010_00	Cimarron R.	11050002	26057	11/5/2002	2	278	1457	10.7	94	366.4	7.92	8.2	81	0.07	195.1	288	0.725	4.68	0.406	0.411	195.2	59	4.75	5.405	59.137	7
1	CGP	CGP	Skeleton Creek: Upper	OK620910-03-0010S	OK620910-03-0010S_1	OK620910030010_00	Cimarron R.	11050002	25902	10/1/2002	2	295	1667	8.06	98	414.6	8	23.5	57.4	0.048	248.1	1039	0.676	5.06	0.345	0.363	280.8	97	5.108	5.736	11.761	6
1	CGP	CGP	Skeleton Creek: Upper	OK620910-03-0010S	OK620910-03-0010S_1	OK620910030010_00	Cimarron R.	11050002	25662	9/12/2002	2	180	2111	5.96	NA	NA	8.32	25.6	81.8	NA	NA	NA	NA	NA	NA	NA	NA	NA	NA	NA	7.439	5
1	CGP	CGP	Skeleton Creek: Upper	OK620910-03-0010S	OK620910-03-0010S_1	OK620910030010_00	Cimarron R.	11050002	25783	9/4/2002	2	200	1222	5.98	78	255.1	8.44	27.1	91.8	0.212	149.3	669	1.381	1.11	0.588	0.564	111.6	85	1.322	2.491	6.045	6
1	CGP	CGP	Skeleton Creek: Upper	OK620910-03-0010S	OK620910-03-0010S_1	OK620910030010_00	Cimarron R.	11050002	25641	8/6/2002	2	200	1397	5.61	76	296.6	8.27	29	129	0.224	187.4	266	1.365	1.26	0.62	0.767	119	45	1.484	2.625	11.625	6
4	CGP	CGP	Otter Creek	OK620910-03-0040C	OK620910-03-0040C_4	OK620910030040_00	Cimarron R.	11050002	61575	4/16/2019	2	302	1125	9.99	101.1	512	8.45	16.3	41.4	NA	125	670	0.8	0.09	0.089	0.135	93.6	18	0.09	0.89	0	7
4	CGP	CGP	Otter Creek	OK620910-03-0040C	OK620910-03-0040C_4	OK620910030040_00	Cimarron R.	11050002	61657	3/11/2019	2	494	1301	12.93	112.1	466	8.74	8.9	34.8	NA	168	750	0.88	0.02	0.005	0.09	122	44	0.02	0.9	7.75	7
4	CGP	CGP	Otter Creek	OK620910-03-0040C	OK620910-03-0040C_4	OK620910030040_00	Cimarron R.	11050002	60101	5/1/2018	2	408	1273	10.35	117.7	472	8.66	21.4	29.1	NA	163	770	1.16	0.02	0.108	0.176	122	26	0.02	1.18	5.138	5
4	CGP	CGP	Otter Creek	OK620910-03-0040C	OK620910-03-0040C_4	OK620910030040_00	Cimarron R.	11050002	59852	3/27/2018	2	454	1378	8.33	83.7	512	8.55	15.4	17.2	NA	183	800	0.62	0.02	0.093	0.147	109	18	0.02	0.64	0	7
4	CGP	CGP	Otter Creek	OK620910-03-0040C	OK620910-03-0040C_4	OK620910030040_00	Cimarron R.	11050002	59783	2/19/2018	2	430	1307	8.93	83.7	558	8.55	12.2	17.5	NA	164	760	0.55	0.02	0.023	0.072	103	22	0.02	0.57	9.164	6
4	CGP	CGP	Otter Creek	OK620910-03-0040C	OK620910-03-0040C_4	OK620910030040_00	Cimarron R.	11050002	59979	1/22/2018	2	373	1373	12.76	99.5	450	8.15	4.6	7.63	NA	179	760	0.31	0.02	0.016	0.042	108	10	0.02	0.33	6.008	5
4	CGP	CGP	Otter Creek	OK620910-03-0040C	OK620910-03-0040C_4	OK620910030040_00	Cimarron R.	11050002	59561	12/4/2017	2	332	1252	11.83	114.1	614	8.31	13.6	33.3	NA	161	810	0.68	0.21	0.128	0.167	101	23	0.21	0.89	10.584	6
4	CGP	CGP	Otter Creek	OK620910-03-0040C	OK620910-03-0040C_4	OK620910030040_00	Cimarron R.	11050002	59492	11/7/2017	2	217	753	12.01	108.6	288	8.51	10.8	26.4	NA	86.9	460	0.89	0.54	0.324	0.393	45.6	10	0.54	1.43	8.71	6
4	CGP	CGP	Otter Creek	OK620910-03-0040C	OK620910-03-0040C_4	OK620910030040_00	Cimarron R.	11050002	59347	10/3/2017	2	210	375.5	7.53	86.3	263	7.71	22.1	102	NA	32.4	250	1.39	1.93	0.559	0.624	23	21	1.93	3.32	11.401	6
4	CGP	CGP	Otter Creek	OK620910-03-0040C	OK620910-03-0040C_4	OK620910030040_00	Cimarron R.	11050002	59401	9/12/2017	2	NA	NA	NA	NA	NA	NA	NA	58.1	NA	NA	NA	NA	NA	NA	NA	NA	NA	NA	NA	0	5
4	CGP	CGP	Otter Creek	OK620910-03-0040C	OK620910-03-0040C_4	OK620910030040_00	Cimarron R.	11050002	59151	8/28/2017	2	151	406.6	7.04	87.6	204	7.9	26.4	245	0.064	36.3	310	1.74	1.15	0.564	0.678	27	87	1.214	2.89	8.26	6
4	CGP	CGP	Otter Creek	OK620910-03-0040C	OK620910-03-0040C_4	OK620910030040_00	Cimarron R.	11050002	58962	8/8/2017	2	NA	NA	NA	NA	NA	NA	NA	42.2	NA	NA	NA	NA	NA	NA	NA	NA	NA	NA	NA	0	6
4	CGP	CGP	Otter Creek	OK620910-03-0040C	OK620910-03-0040C_4	OK620910030040_00	Cimarron R.	11050002	59034	8/2/2017	2	323	1207	9.76	121.2	375	8.33	26.1	30.7	NA	NA	NA	NA	NA	NA	NA	NA	NA	NA	NA	2.634	5
4	CGP	CGP	Otter Creek	OK620910-03-0040C	OK620910-03-0040C_4	OK620910030040_00	Cimarron R.	11050002	58947	7/25/2017	2	355	1108	6.51	89.7	684	8.19	30.4	9.88	0.021	110	580	0.89	0.05	0.234	0.283	74.8	10	0.071	0.94	0	2
4	CGP	CGP	Otter Creek	OK620910-03-0040C	OK620910-03-0040C_4	OK620910030040_00	Cimarron R.	11050002	58553	6/19/2017	2	74	324.4	6.23	75.6	115	7.44	24	275	0.041	30.7	270	2.41	0.92	0.564	0.722	26.1	200	0.961	3.33	0	9
4	CGP	CGP	Otter Creek	OK620910-03-0040C	OK620910-03-0040C_4	OK620910030040_00	Cimarron R.	11050002	58402	5/16/2017	2	NA	NA	NA	NA	NA	NA	NA	49.7	NA	NA	NA	NA	NA	NA	NA	NA	NA	NA	NA	0	6
4	CGP	CGP	Otter Creek	OK620910-03-0040C	OK620910-03-0040C_4	OK620910030040_00	Cimarron R.	11050002	58739	3/22/2017	2	NA	1495	NA	NA	NA	NA	17.6	NA	NA	NA	NA	NA	NA	NA	NA	NA	NA	NA	NA	0	5
3	CGP	CGP	Otter Creek	OK620910-03-0040C	OK620910-03-0040C_3	OK620910030040_00	Cimarron R.	11050002	53536	4/29/2014	2	398	1376	7.57	76.6	512	8.87	15.8	18.7	NA	169.9	760	0.62	0.02	0.096	0.142	105.6	14	0.02	0.64	3.053	5
3	CGP	CGP	Otter Creek	OK620910-03-0040C	OK620910-03-0040C_3	OK620910030040_00	Cimarron R.	11050002	53236	3/24/2014	2	362	1193	9.64	80.9	544	8.59	8.5	28.4	NA	133.8	670	0.59	0.02	0.057	0.102	87.6	15	0.02	0.61	7.434	5
3	CGP	CGP	Otter Creek	OK620910-03-0040C	OK620910-03-0040C_3	OK620910030040_00	Cimarron R.	11050002	53411	2/18/2014	2	400	1211	11.96	97.4	490	6.73	7.2	18.9	NA	139.7	690	0.48	0.02	0.024	0.078	108.8	10	0.02	0.5	9.445	5
3	CGP	CGP	Otter Creek	OK620910-03-0040C	OK620910-03-0040C_3	OK620910030040_00	Cimarron R.	11050002	53076	1/13/2014	2	318	1230	13.58	103.1	554	8.69	4.5	8.98	NA	143.1	710	0.55	0.03	0.031	0.09	115.8	10	0.03	0.58	3.996	0
3	CGP	CGP	Otter Creek	OK620910-03-0040C	OK620910-03-0040C_3	OK620910030040_00	Cimarron R.	11050002	52931	12/3/2013	2	327	963	11.05	93.8	334	8.48	6.2	12.2	NA	101.3	560	0.72	0.02	0.145	0.176	75.4	10	0.02	0.74	1.701	5
3	CGP	CGP	Otter Creek	OK620910-03-0040C	OK620910-03-0040C_3	OK620910030040_00	Cimarron R.	11050002	52709	10/22/2013	2	177	686	9.86	93.1	328	8.74	11.5	21.6	NA	121.9	470	0.62	0.02	0.13	0.168	59.6	11	0.02	0.64	0.611	5
3	CGP	CGP	Otter Creek	OK620910-03-0040C	OK620910-03-0040C_3	OK620910030040_00	Cimarron R.	11050002	52561	9/17/2013	2	233	614	7.26	88.7	222	8.55	24	33.3	0.015	47.8	360	0.71	0.03	0.146	0.177	40.7	24	0.045	0.74	0.3	3
3	CGP	CGP	Otter Creek	OK620910-03-0040C	OK620910-03-0040C_3	OK620910030040_00	Cimarron R.	11050002	52412	8/12/2013	2	167	313	NA	NA	202	8.14	27.3	74	0.028	22.1	246	1.31	0.55	0.289	0.321	24.6	20	0.578	1.86	0	7
3	CGP	CGP	Otter Creek	OK620910-03-0040C	OK620910-03-0040C_3	OK620910030040_00	Cimarron R.	11050002	52385	7/31/2013	2	NA	NA	NA	NA	NA	NA	NA	NA	NA	NA	NA	NA	NA	NA	NA	NA	NA	NA	NA	0	7
3	CGP	CGP	Otter Creek	OK620910-03-0040C	OK620910-03-0040C_3	OK620910030040_00	Cimarron R.	11050002	52167	7/1/2013	2	197	572	6.59	84.1	191	8.45	26.3	21.1	0.015	43.5	347	0.85	0.02	0.195	0.255	45	10	0.035	0.87	0.404	5
3	CGP	CGP	Otter Creek	OK620910-03-0040C	OK620910-03-0040C_3	OK620910030040_00	Cimarron R.	11050002	51963	6/3/2013	2	107	334.6	6.54	79.6	122	7.89	23.5	146	0.146	21.6	272	1.88	1.33	0.332	0.396	27.5	51	1.476	3.21	17.601	7
3	CGP	CGP	Otter Creek	OK620910-03-0040C	OK620910-03-0040C_3	OK620910030040_00	Cimarron R.	11050002	51806	4/30/2013	2	215	467.6	6.64	75.4	300	8.04	19.6	127	NA	36.1	345	1.64	0.37	0.188	0.283	28.3	24	0.37	2.01	0.329	5
3	CGP	CGP	Otter Creek	OK620910-03-0040C	OK620910-03-0040C_3	OK620910030040_00	Cimarron R.	11050002	51588	3/26/2013	2	167	939	11.17	93.2	430	8.65	6.8	31.6	NA	159.8	540	1.94	0.02	0.182	0.313	58.4	10	0.02	1.96	0	4
3	CGP	CGP	Otter Creek	OK620910-03-0040C	OK620910-03-0040C_3	OK620910030040_00	Cimarron R.	11050002	51446	2/20/2013	2	313	921	10.25	86.5	488	8.55	6.9	17	NA	93.7	542	0.75	0.02	0.044	0.113	77.7	10	0.02	0.77	0.236	4
3	CGP	CGP	Otter Creek	OK620910-03-0040C	OK620910-03-0040C_3	OK620910030040_00	Cimarron R.	11050002	51317	1/22/2013	2	370	842	11.77	94.3	517	8.39	4.9	7.72	NA	51.5	467	0.43	0.02	0.018	0.062	50.5	10	0.02	0.45	0	2
3	CGP	CGP	Otter Creek	OK620910-03-0040C	OK620910-03-0040C_3	OK620910030040_00	Cimarron R.	11050002	51194	12/11/2012	2	346	899	11.97	93.7	346	7.8	5.8	10.1	NA	61.6	486	0.69	0.02	0.054	0.102	38.2	10	0.02	0.71	0	2
3	CGP	CGP	Otter Creek	OK620910-03-0040C	OK620910-03-0040C_3	OK620910030040_00	Cimarron R.	11050002	50825	9/25/2012	2	247	733	7.4	82.7	239	8.18	20.8	20.9	NA	64.9	223	1.42	0.02	0.071	0.178	34.3	10	0.02	1.44	0	2
3	CGP	CGP	Otter Creek	OK620910-03-0040C	OK620910-03-0040C_3	OK620910030040_00	Cimarron R.	11050002	50667	8/20/2012	2	236	722	11.33	145	2280	8.7	26.2	23.6	0.015	67.3	403	0.99	0.02	0.088	0.163	33.5	10	0.035	1.01	0	2
3	CGP	CGP	Otter Creek	OK620910-03-0040C	OK620910-03-0040C_3	OK620910030040_00	Cimarron R.	11050002	50731	8/6/2012	2	248	679	2.95	35.8	228	8.01	25.8	25.3	NA	NA	NA	NA	NA	NA	NA	NA	NA	NA	NA	0	2
3	CGP	CGP	Otter Creek	OK620910-03-0040C	OK620910-03-0040C_3	OK620910030040_00	Cimarron R.	11050002	50530	7/25/2012	2	NA	NA	NA	NA	NA	NA	NA	NA	NA	NA	NA	NA	NA	NA	NA	NA	NA	NA	NA	0	2
3	CGP	CGP	Otter Creek	OK620910-03-0040C	OK620910-03-0040C_3	OK620910030040_00	Cimarron R.	11050002	50481	7/23/2012	2	237	724	5.91	81.1	190	8.4	31.6	17.5	0.015	61.7	412	1	0.02	0.096	0.169	32.6	10	0.035	1.02	0	2
3	CGP	CGP	Otter Creek	OK620910-03-0040C	OK620910-03-0040C_3	OK620910030040_00	Cimarron R.	11050002	50204	6/11/2012	2	239	677	5.02	64.4	234	8.33	26.3	23.7	0.016	55.4	336	0.83	0.02	0.142	0.203	43	27	0.036	0.85	0.088	4
2	CGP	CGP	Otter Creek	OK620910-03-0040C	OK620910-03-0040C_2	OK620910030040_00	Cimarron R.	11050002	43300	4/7/2009	2	319	1274	15.36	145.7	390	8.72	13	23.3	0.015	181	709	1.14	0.52	0.025	0.123	144.7	12	0.535	1.66	3.559	5
2	CGP	CGP	Otter Creek	OK620910-03-0040C	OK620910-03-0040C_2	OK620910030040_00	Cimarron R.	11050002	42986	3/2/2009	2	372	1174	NA	NA	448	8.34	NA	14.6	0.015	152.2	684	0.62	0.07	0.025	0.08	123.4	10	0.085	0.69	0	5
2	CGP	CGP	Otter Creek	OK620910-03-0040C	OK620910-03-0040C_2	OK620910030040_00	Cimarron R.	11050002	42775	2/3/2009	2	395	1196	14.16	106.8	476	8.34	3.5	4.58	0.015	131.4	661	0.5	0.07	0.02	0.043	93.6	10	0.085	0.57	3.399	5
2	CGP	CGP	Otter Creek	OK620910-03-0040C	OK620910-03-0040C_2	OK620910030040_00	Cimarron R.	11050002	42295	12/16/2008	2	390	NA	15.96	112.3	498	8.37	0.8	4.97	0.015	102.1	682	0.43	0.58	0.029	0.049	97.4	10	0.595	1.01	0	6
2	CGP	CGP	Otter Creek	OK620910-03-0040C	OK620910-03-0040C_2	OK620910030040_00	Cimarron R.	11050002	42011	11/3/2008	2	361	1147	12.8	133.5	356	8.43	17.4	17.5	0.015	110.5	638	0.5	0.13	0.027	0.071	78.6	11	0.145	0.63	3.018	5
2	CGP	CGP	Otter Creek	OK620910-03-0040C	OK620910-03-0040C_2	OK620910030040_00	Cimarron R.	11050002	41565	9/29/2008	2	329	1055	11.17	131.3	312	8.38	23.3	17.1	0.015	100.4	619	0.11	0.2	0.023	0.095	83	10	0.215	0.31	1.92	5
2	CGP	CGP	Otter Creek	OK620910-03-0040C	OK620910-03-0040C_2	OK620910030040_00	Cimarron R.	11050002	41219	8/25/2008	2	292	946	8.83	110.6	285	8.26	26.8	27.1	0.015	102.3	536	0.7	0.1	0.032	0.107	71.8	19	0.115	0.8	3.145	5
2	CGP	CGP	Otter Creek	OK620910-03-0040C	OK620910-03-0040C_2	OK620910030040_00	Cimarron R.	11050002	40932	7/22/2008	2	283	819	8.84	120.9	292	8.27	30.9	13.8	0.015	68.3	473	0.5	0.02	0.065	0.124	52.7	10	0.035	0.52	0	6
2	CGP	CGP	Otter Creek	OK620910-03-0040C	OK620910-03-0040C_2	OK620910030040_00	Cimarron R.	11050002	40485	6/17/2008	2	90	285.5	6.6	75	84	7.62	21.3	1000	0.015	35	329	2.84	0.57	0.847	2.065	29	6082	0.585	3.41	0	9
2	CGP	CGP	Otter Creek	OK620910-03-0040C	OK620910-03-0040C_2	OK620910030040_00	Cimarron R.	11050002	40248	5/13/2008	2	250	793	9.53	109.4	322.9	8.18	22.3	34.1	0.015	69.7	442	0.34	0.77	0.104	0.201	59.3	29	0.785	1.11	26.123	6
2	CGP	CGP	Otter Creek	OK620910-03-0040C	OK620910-03-0040C_2	OK620910030040_00	Cimarron R.	11050002	39924	4/7/2008	2	336	1315	10.25	101.1	382.7	8.39	14.8	19.8	0.015	176.5	677	0.56	0.57	0.012	0.047	137.9	14	0.585	1.13	29.229	5
2	CGP	CGP	Otter Creek	OK620910-03-0040C	OK620910-03-0040C_2	OK620910030040_00	Cimarron R.	11050002	39645	3/4/2008	2	289	1031	11.97	101.6	332.8	8.31	8.3	126	0.019	109.7	610	0.45	0.88	0.08	0.149	94	53	0.899	1.33	39.83	7
2	CGP	CGP	Otter Creek	OK620910-03-0040C	OK620910-03-0040C_2	OK620910030040_00	Cimarron R.	11050002	39185	1/23/2008	2	350	NA	19.96	142.6	390.6	NA	1.7	10.1	0.015	143.9	728	0.59	0.8	0.056	0.093	94.7	10	0.815	1.39	5.67	6
2	CGP	CGP	Otter Creek	OK620910-03-0040C	OK620910-03-0040C_2	OK620910030040_00	Cimarron R.	11050002	38730	12/18/2007	2	324	1415	16.09	123.8	453.7	8.51	4.3	10.6	0.015	173.2	714	0.64	1.19	0.071	0.105	111.6	10	1.205	1.83	15.703	5
2	CGP	CGP	Otter Creek	OK620910-03-0040C	OK620910-03-0040C_2	OK620910030040_00	Cimarron R.	11050002	38553	11/14/2007	2	378	1188	11.24	111.3	404.7	8.4	14.9	9.48	0.015	110.8	687	0.47	0.1	0.03	0.087	82.1	10	0.115	0.57	11.437	5
2	CGP	CGP	Otter Creek	OK620910-03-0040C	OK620910-03-0040C_2	OK620910030040_00	Cimarron R.	11050002	38408	10/15/2007	2	344	NA	8.64	95.5	384.6	8.4	19.9	42.1	0.015	129.3	679	0.37	0.29	0.053	0.115	100.8	42	0.305	0.66	9.237	6
2	CGP	CGP	Otter Creek	OK620910-03-0040C	OK620910-03-0040C_2	OK620910030040_00	Cimarron R.	11050002	38258	9/11/2007	2	68	268.2	6.72	77.6	86.4	7.84	22.5	489	0.037	18.5	151	1.15	1.72	0.33	0.565	16.1	305	1.757	2.87	0	7
2	CGP	CGP	Otter Creek	OK620910-03-0040C	OK620910-03-0040C_2	OK620910030040_00	Cimarron R.	11050002	38764	8/29/2007	2	255	971	5.58	69.4	NA	7.98	26.5	14.4	NA	NA	NA	NA	NA	NA	NA	NA	NA	NA	NA	4.839	6
2	CGP	CGP	Otter Creek	OK620910-03-0040C	OK620910-03-0040C_2	OK620910030040_00	Cimarron R.	11050002	37811	7/31/2007	2	359	1191	8.76	118.3	383.5	8.18	30.9	7.77	0.015	114.7	673	0.11	0.17	0.041	0.063	94.6	15	0.185	0.28	13.429	6
2	CGP	CGP	Otter Creek	OK620910-03-0040C	OK620910-03-0040C_2	OK620910030040_00	Cimarron R.	11050002	37963	7/25/2007	2	NA	NA	NA	NA	NA	NA	NA	NA	NA	NA	NA	NA	NA	NA	NA	NA	NA	NA	NA	0	0
2	CGP	CGP	Otter Creek	OK620910-03-0040C	OK620910-03-0040C_2	OK620910030040_00	Cimarron R.	11050002	37323	6/26/2007	2	249	838	7.44	92.8	280	7.81	26.5	26.2	0.015	70.8	479	0.84	0.18	0.148	0.219	54.4	28	0.195	1.02	43.726	7
2	CGP	CGP	Otter Creek	OK620910-03-0040C	OK620910-03-0040C_2	OK620910030040_00	Cimarron R.	11050002	37143	5/30/2007	2	NA	262.6	6.42	71.6	101	7.04	20.2	NA	0.046	17.6	485	5.18	0.33	0.479	2.383	13.8	7600	0.376	5.51	0	9
1	CGP	CGP	Otter Creek	OK620910-03-0040C	OK620910-03-0040C_1	OK620910030040_00	Cimarron R.	11050002	30323	6/2/2004	2	339	1393	6.59	80.3	390.8	8.08	25.3	10.1	0.015	162.3	738	0.64	0.06	0.024	0.105	104.8	10	0.075	0.7	1.619	5
1	CGP	CGP	Otter Creek	OK620910-03-0040C	OK620910-03-0040C_1	OK620910030040_00	Cimarron R.	11050002	30059	4/20/2004	2	350	1276	9	100.8	410.3	8.26	20.8	17.5	0.015	116.2	689	0.743	0.08	0.015	0.111	99.4	31	0.095	0.823	13.844	6
1	CGP	CGP	Otter Creek	OK620910-03-0040C	OK620910-03-0040C_1	OK620910030040_00	Cimarron R.	11050002	29741	3/16/2004	2	312	1268	9.8	88.8	398.6	8.26	11	40.3	0.018	102.2	694	0.478	0.89	0.066	0.169	98.8	51	0.908	1.368	25.554	7
1	CGP	CGP	Otter Creek	OK620910-03-0040C	OK620910-03-0040C_1	OK620910030040_00	Cimarron R.	11050002	29590	2/10/2004	2	233	1338	14.6	108.9	348.2	8.4	3.1	205	0.152	141.9	760	1.306	1.1	0.165	0.315	109.9	205	1.252	2.406	122.451	7
1	CGP	CGP	Otter Creek	OK620910-03-0040C	OK620910-03-0040C_1	OK620910030040_00	Cimarron R.	11050002	29382	1/5/2004	2	325	1185	14	102.9	380.9	8.5	2.5	5.34	0.015	99.9	617	0.284	0.11	0.005	0.088	93.3	10	0.125	0.394	2.74	5
1	CGP	CGP	Otter Creek	OK620910-03-0040C	OK620910-03-0040C_1	OK620910030040_00	Cimarron R.	11050002	28544	12/2/2003	2	302	960	11.75	95	326.6	8.2	6.2	6.02	0.015	57.8	524	0.471	0.12	0.076	0.161	63.8	17	0.135	0.591	1.783	5
1	CGP	CGP	Otter Creek	OK620910-03-0040C	OK620910-03-0040C_1	OK620910030040_00	Cimarron R.	11050002	28379	10/21/2003	2	140	441.8	6.49	67.1	190.2	8.02	17.1	61.9	0.031	26.9	279	1.014	1.04	0.156	0.298	29.8	39	1.071	2.054	4.139	5
1	CGP	CGP	Otter Creek	OK620910-03-0040C	OK620910-03-0040C_1	OK620910030040_00	Cimarron R.	11050002	28230	9/16/2003	2	114	500	8.16	92.8	155	8.22	21.8	93.3	0.027	65.9	320	1.619	0.06	0.302	0.298	33.1	63	0.087	1.679	3.23	6
1	CGP	CGP	Otter Creek	OK620910-03-0040C	OK620910-03-0040C_1	OK620910030040_00	Cimarron R.	11050002	28071	8/12/2003	2	256	779	4.84	62.2	256.7	8.02	27.4	10.9	0.015	52.6	408	0.627	0.06	0.048	0.141	26.1	10	0.075	0.687	0	2
1	CGP	CGP	Otter Creek	OK620910-03-0040C	OK620910-03-0040C_1	OK620910030040_00	Cimarron R.	11050002	27760	7/8/2003	2	174	511	5.92	74.2	158.4	8.03	27.4	34.6	0.015	49.5	319	0.573	0.09	0.129	0.281	27.7	15	0.105	0.663	0.481	6
1	CGP	CGP	Otter Creek	OK620910-03-0040C	OK620910-03-0040C_1	OK620910030040_00	Cimarron R.	11050002	27641	6/2/2003	2	228	761	4.63	56.6	247	8.34	25.4	39.8	0.019	62.4	429	0.603	0.24	0.078	0.215	40.7	17	0.259	0.843	5.619	5
1	CGP	CGP	Otter Creek	OK620910-03-0040C	OK620910-03-0040C_1	OK620910030040_00	Cimarron R.	11050002	27434	4/29/2003	2	252	912	7.88	88.4	319.9	8.28	20.9	47.5	0.054	83.2	503	0.843	0.65	0.101	0.202	64.5	39	0.704	1.493	10.72	6
1	CGP	CGP	Otter Creek	OK620910-03-0040C	OK620910-03-0040C_1	OK620910030040_00	Cimarron R.	11050002	27331	3/25/2003	2	204	708	7.96	NA	229.3	8.07	15.3	111	0.105	59.7	438	0.793	1.15	0.177	0.319	46.4	49	1.255	1.943	23.994	7
1	CGP	CGP	Otter Creek	OK620910-03-0040C	OK620910-03-0040C_1	OK620910030040_00	Cimarron R.	11050002	26808	2/19/2003	2	318	1222	12.73	106	329.1	8.43	6.9	7.33	0.015	134.2	646	0.11	0.24	0.005	0.008	95.7	10	0.255	0.35	7.692	5
1	CGP	CGP	Otter Creek	OK620910-03-0040C	OK620910-03-0040C_1	OK620910030040_00	Cimarron R.	11050002	26597	1/15/2003	2	250	892	12.86	96	307.8	8.25	2.9	15.2	0.015	83.4	584	0.144	0.48	0.03	0.07	61.9	10	0.495	0.624	8.234	6
1	CGP	CGP	Otter Creek	OK620910-03-0040C	OK620910-03-0040C_1	OK620910030040_00	Cimarron R.	11050002	26212	12/3/2002	2	261	880	12.62	102	309.8	8.2	5.5	5.7	0.021	82.91	476	0.21	0.25	0.035	0.093	60.56	10	0.271	0.46	3.933	7
1	CGP	CGP	Otter Creek	OK620910-03-0040C	OK620910-03-0040C_1	OK620910030040_00	Cimarron R.	11050002	26058	11/5/2002	2	170	443.3	10.11	88	154.9	7.56	8.3	139	0.032	31.44	276	0.773	3.28	0.255	0.266	25.14	78	3.312	4.053	7.363	7
1	CGP	CGP	Otter Creek	OK620910-03-0040C	OK620910-03-0040C_1	OK620910030040_00	Cimarron R.	11050002	25903	10/1/2002	2	139	388.1	7.24	88	151.4	7.68	23	109	0.044	22.59	259	0.297	1.22	0.181	0.215	21.79	72	1.264	1.517	1.565	6
1	CGP	CGP	Otter Creek	OK620910-03-0040C	OK620910-03-0040C_1	OK620910030040_00	Cimarron R.	11050002	25784	9/4/2002	2	117	441	6.46	84	155.6	8.25	27.8	74.8	0.16	39.05	260	1.183	0.7	NA	NA	18.11	57	0.86	1.883	0.236	5
1	CGP	CGP	Otter Creek	OK620910-03-0040C	OK620910-03-0040C_1	OK620910030040_00	Cimarron R.	11050002	25642	8/6/2002	2	229	669	8.72	120	227.8	8.18	30.6	12.8	0.153	47.13	542	0.95	0.55	0.143	0.21	17.25	10	0.703	1.5	0.003	4
1	CGP	CGP	Otter Creek	OK620910-03-0040C	OK620910-03-0040C_1	OK620910030040_00	Cimarron R.	11050002	25558	7/30/2002	2	178	647	3.99	NA	NA	7.95	26.5	28.6	NA	NA	NA	NA	NA	NA	NA	NA	NA	NA	NA	0.4	4
4	CGP	CGP	Lyon Creek	OK620910-03-0140H	OK620910-03-0140H_4	OK620910030140_00	Cimarron R.	11050002	61633	4/16/2019	2	290	NA	7.3	73.5	694	8.06	15.3	82.1	NA	297	1700	0.82	1.29	0.075	0.134	188	58	1.29	2.11	3.02	5
4	CGP	CGP	Lyon Creek	OK620910-03-0140H	OK620910-03-0140H_4	OK620910030140_00	Cimarron R.	11050002	61720	3/11/2019	2	337	1524	14.27	127.9	710	8.04	9.1	15.1	NA	214	1200	0.78	2.71	0.009	0.062	387	15	2.71	3.49	1.62	5
4	CGP	CGP	Lyon Creek	OK620910-03-0140H	OK620910-03-0140H_4	OK620910030140_00	Cimarron R.	11050002	61244	2/4/2019	2	404	1560	7.95	93.7	1380	8.36	10.9	2.12	NA	257	1200	0.45	4.56	0.073	0.079	381	10	4.56	5.01	1.81	5
4	CGP	CGP	Lyon Creek	OK620910-03-0140H	OK620910-03-0140H_4	OK620910030140_00	Cimarron R.	11050002	61121	1/7/2019	2	217	832	10.28	92.7	730	8.16	9	165	NA	104	670	1.31	3.25	0.263	0.368	181	23	3.25	4.56	0	8
4	CGP	CGP	Lyon Creek	OK620910-03-0140H	OK620910-03-0140H_4	OK620910030140_00	Cimarron R.	11050002	61039	12/10/2018	2	461	1761	13.36	99	1430	8.25	1.8	2.46	NA	233	1400	0.46	2.37	0.011	0.026	452	10	2.37	2.83	1.661	5
4	CGP	CGP	Lyon Creek	OK620910-03-0140H	OK620910-03-0140H_4	OK620910030140_00	Cimarron R.	11050002	60845	10/15/2018	2	241	1742	9.6	84.9	530	7.24	9.6	35	NA	270	1100	0.7	2.34	0.236	0.275	212	10	2.34	3.04	0	7
4	CGP	CGP	Lyon Creek	OK620910-03-0140H	OK620910-03-0140H_4	OK620910030140_00	Cimarron R.	11050002	60715	9/4/2018	2	220	1140	4.51	53.5	410	7.71	24.5	44.9	0.131	160	680	1.19	0.02	0.274	0.37	108	61	0.151	1.21	0.584	6
4	CGP	CGP	Lyon Creek	OK620910-03-0140H	OK620910-03-0140H_4	OK620910030140_00	Cimarron R.	11050002	60448	8/6/2018	2	293	1720	2.35	27.2	550	7.91	24.5	37.2	0.052	275	1000	2.04	0.14	0.432	0.593	160	36	0.192	2.18	0	2
4	CGP	CGP	Lyon Creek	OK620910-03-0140H	OK620910-03-0140H_4	OK620910030140_00	Cimarron R.	11050002	60288	6/26/2018	2	88	893	7.19	85.1	270	7.58	23.6	248	0.079	172	620	0.41	0.54	0.431	0.547	65.1	130	0.619	0.95	0	9
4	CGP	CGP	Lyon Creek	OK620910-03-0140H	OK620910-03-0140H_4	OK620910030140_00	Cimarron R.	11050002	60130	5/29/2018	2	191	1444	5.58	65.3	383	7.73	26.8	15.4	0.628	212	820	1.67	0.02	0.643	0.7	180	12	0.648	1.69	0.084	5
4	CGP	CGP	Lyon Creek	OK620910-03-0140H	OK620910-03-0140H_4	OK620910030140_00	Cimarron R.	11050002	59913	5/9/2018	2	NA	NA	NA	NA	NA	NA	NA	NA	NA	NA	NA	NA	NA	NA	NA	NA	NA	NA	NA	0	5
4	CGP	CGP	Lyon Creek	OK620910-03-0140H	OK620910-03-0140H_4	OK620910030140_00	Cimarron R.	11050002	60053	4/24/2018	2	248	1966	8.39	80.2	730	7.8	16.6	19.3	NA	347	1200	1.77	0.33	0.278	0.373	241	22	0.33	2.1	1.42	5
4	CGP	CGP	Lyon Creek	OK620910-03-0140H	OK620910-03-0140H_4	OK620910030140_00	Cimarron R.	11050002	59838	3/19/2018	2	333	2855	9.92	88.5	670	8.15	9.2	18.3	NA	524	1800	0.92	0.17	0.018	0.118	377	13	0.17	1.09	0	5
4	CGP	CGP	Lyon Creek	OK620910-03-0140H	OK620910-03-0140H_4	OK620910030140_00	Cimarron R.	11050002	59774	2/12/2018	2	330	3035	16.2	113.5	740	8.38	0.1	2.78	NA	556	1800	0.37	1.2	0.006	0.016	410	10	1.2	1.57	0	5
4	CGP	CGP	Lyon Creek	OK620910-03-0140H	OK620910-03-0140H_4	OK620910030140_00	Cimarron R.	11050002	59666	1/16/2018	2	379	2801	14.42	100.3	570	8.26	0.2	7.86	NA	468	1700	0.35	1.83	0.008	0.02	339	10	1.83	2.18	0	5
4	CGP	CGP	Lyon Creek	OK620910-03-0140H	OK620910-03-0140H_4	OK620910030140_00	Cimarron R.	11050002	59568	12/4/2017	2	363	2682	9.94	98.7	780	8.12	14.7	15	NA	441	1600	0.75	0.63	0.044	0.074	349	10	0.63	1.38	1.33	5
4	CGP	CGP	Lyon Creek	OK620910-03-0140H	OK620910-03-0140H_4	OK620910030140_00	Cimarron R.	11050002	59450	10/30/2017	2	329	2171	9.5	84.7	720	8.17	10.2	15.5	NA	350	1300	0.74	1.74	0.152	0.191	260	10	1.74	2.48	1.2	5
4	CGP	CGP	Lyon Creek	OK620910-03-0140H	OK620910-03-0140H_4	OK620910030140_00	Cimarron R.	11050002	59309	9/25/2017	2	385	2100	4.33	50.5	615	7.91	24.1	14	NA	363	1200	1.28	0.35	0.333	0.494	198	14	0.35	1.63	0	5
4	CGP	CGP	Lyon Creek	OK620910-03-0140H	OK620910-03-0140H_4	OK620910030140_00	Cimarron R.	11050002	59182	9/4/2017	2	NA	NA	NA	NA	NA	NA	NA	NA	NA	NA	NA	NA	NA	NA	NA	NA	NA	NA	NA	0	5
4	CGP	CGP	Lyon Creek	OK620910-03-0140H	OK620910-03-0140H_4	OK620910030140_00	Cimarron R.	11050002	59124	8/21/2017	2	293	1670	5.62	70.5	420	8.11	26.5	27.3	0.015	242	970	1.17	0.74	0.224	0.299	192	23	0.755	1.91	0.503	5
4	CGP	CGP	Lyon Creek	OK620910-03-0140H	OK620910-03-0140H_4	OK620910030140_00	Cimarron R.	11050002	58905	7/17/2017	2	338	2047	6.57	83.3	490	8.23	27.2	20.5	0.039	305	1200	1.11	0.97	0.227	0.271	240	10	1.009	2.08	0.884	5
4	CGP	CGP	Lyon Creek	OK620910-03-0140H	OK620910-03-0140H_4	OK620910030140_00	Cimarron R.	11050002	58475	6/12/2017	2	367	2638	7.5	92	550	8	25.3	14.3	0.015	400	1600	0.92	1.81	0.197	0.229	312	10	1.825	2.73	2.837	5
4	CGP	CGP	Lyon Creek	OK620910-03-0140H	OK620910-03-0140H_4	OK620910030140_00	Cimarron R.	11050002	58596	5/25/2017	2	342	2344	7.45	79	646	8.26	15.7	36.9	NA	NA	NA	NA	NA	NA	NA	NA	NA	NA	NA	5.08	6
4	CGP	CGP	Lyon Creek	OK620910-03-0140H	OK620910-03-0140H_4	OK620910030140_00	Cimarron R.	11050002	58428	5/23/2017	2	NA	NA	NA	NA	NA	NA	NA	NA	NA	NA	NA	NA	NA	NA	NA	NA	NA	NA	NA	0	6
4	CGP	CGP	Lyon Creek	OK620910-03-0140H	OK620910-03-0140H_4	OK620910030140_00	Cimarron R.	11050002	58366	5/8/2017	2	NA	2310	NA	NA	NA	NA	NA	NA	NA	NA	NA	NA	NA	NA	NA	NA	NA	NA	NA	0	6
2	CT	CT	Cottonwood Creek	OK620910-04-0010D	OK620910-04-0010D_2	OK620910040010_00	Cimarron R.	11050002	43301	4/7/2009	2	380	1147	10.38	97.4	266	8.24	12.5	32.6	0.015	102.3	688	0.72	2.85	0.544	0.661	175	37	2.865	3.57	0	5
2	CT	CT	Cottonwood Creek	OK620910-04-0010D	OK620910-04-0010D_2	OK620910040010_00	Cimarron R.	11050002	42987	3/2/2009	2	260	1222	7.86	67.4	656	8.28	8.2	8.48	0.015	127.6	780	0.44	3.37	0.881	0.889	203.1	10	3.385	3.81	0	6
2	CT	CT	Cottonwood Creek	OK620910-04-0010D	OK620910-04-0010D_2	OK620910040010_00	Cimarron R.	11050002	42778	2/3/2009	2	244	1305	13.66	109.5	498	8.52	5.9	12.9	0.015	182.1	781	0.51	3.3	0.947	1.003	236.7	10	3.315	3.81	0	5
2	CT	CT	Cottonwood Creek	OK620910-04-0010D	OK620910-04-0010D_2	OK620910040010_00	Cimarron R.	11050002	42294	12/16/2008	2	226	NA	12.61	93.2	460	8.33	2.9	15.9	0.015	117.2	764	0.62	5.91	1.178	1.44	186.2	10	5.925	6.53	0	6
2	CT	CT	Cottonwood Creek	OK620910-04-0010D	OK620910-04-0010D_2	OK620910040010_00	Cimarron R.	11050002	42010	11/3/2008	2	205	1165	9.15	91.9	368	8.09	15.6	22.3	0.015	120.8	716	0.67	6.11	1.755	1.529	170.7	15	6.125	6.78	17.86	5
2	CT	CT	Cottonwood Creek	OK620910-04-0010D	OK620910-04-0010D_2	OK620910040010_00	Cimarron R.	11050002	41568	9/29/2008	2	210	1120	7.81	90.5	240	8.09	22.9	19.8	0.015	116.6	703	0.19	5.45	1.535	1.552	158.1	15	5.465	5.64	32.47	5
2	CT	CT	Cottonwood Creek	OK620910-04-0010D	OK620910-04-0010D_2	OK620910040010_00	Cimarron R.	11050002	41222	8/25/2008	2	189	896	6.69	85.2	280	7.37	27.4	78.9	0.015	96.7	551	0.97	2.08	0.571	0.614	115.3	60	2.095	3.05	0	7
2	CT	CT	Cottonwood Creek	OK620910-04-0010D	OK620910-04-0010D_2	OK620910040010_00	Cimarron R.	11050002	40933	7/22/2008	2	229	1186	8.38	112.7	354	8.07	31.3	29	0.015	137.4	727	0.77	5.56	1.303	1.287	168	46	5.575	6.33	0	6
2	CT	CT	Cottonwood Creek	OK620910-04-0010D	OK620910-04-0010D_2	OK620910040010_00	Cimarron R.	11050002	40738	7/9/2008	2	245	1108	6.29	78.4	NA	8.07	26.6	61.7	NA	NA	NA	NA	NA	NA	NA	NA	NA	NA	NA	50.245	5
2	CT	CT	Cottonwood Creek	OK620910-04-0010D	OK620910-04-0010D_2	OK620910040010_00	Cimarron R.	11050002	40486	6/17/2008	2	97	264.6	7.29	86.2	124	7.88	22.7	772	0.015	16.5	261	0.6	0.33	0.291	0.607	13.7	820	0.345	0.93	0	9
2	CT	CT	Cottonwood Creek	OK620910-04-0010D	OK620910-04-0010D_2	OK620910040010_00	Cimarron R.	11050002	40244	5/12/2008	2	205	806	6.04	66.9	337	7.76	19.9	193	0.015	56.8	499	0.11	1.31	0.296	0.35	102.8	196	1.325	1.42	0	7
2	CT	CT	Cottonwood Creek	OK620910-04-0010D	OK620910-04-0010D_2	OK620910040010_00	Cimarron R.	11050002	39933	4/8/2008	2	270	1099	8.28	81.9	389.3	8.04	14.8	142	0.016	85	669	0.11	2.03	0.348	0.437	155.4	123	2.046	2.14	500	9
2	CT	CT	Cottonwood Creek	OK620910-04-0010D	OK620910-04-0010D_2	OK620910040010_00	Cimarron R.	11050002	39642	3/3/2008	2	NA	544	9.06	80.9	162.8	8.06	10.6	1000	0.175	63.4	352	1.71	0.82	0.581	1.182	67.6	2047	0.995	2.53	0	9
2	CT	CT	Cottonwood Creek	OK620910-04-0010D	OK620910-04-0010D_2	OK620910040010_00	Cimarron R.	11050002	39188	1/23/2008	2	270	NA	NA	NA	416.3	NA	NA	9.43	0.015	123.7	780	0.56	5.02	0.99	1.032	179.1	11	5.035	5.58	0	7
2	CT	CT	Cottonwood Creek	OK620910-04-0010D	OK620910-04-0010D_2	OK620910040010_00	Cimarron R.	11050002	38726	12/18/2007	2	223	1124	11.66	90	336.3	8.17	4.5	24.4	0.136	103.4	627	0.32	2.54	0.408	0.435	151	21	2.676	2.86	118.677	6
2	CT	CT	Cottonwood Creek	OK620910-04-0010D	OK620910-04-0010D_2	OK620910040010_00	Cimarron R.	11050002	38570	11/13/2007	2	276	1328	9.3	94.2	433.6	7.93	15.9	10.7	0.015	120.5	799	0.6	5.11	1.123	1.133	179.7	11	5.125	5.71	66.15	5
2	CT	CT	Cottonwood Creek	OK620910-04-0010D	OK620910-04-0010D_2	OK620910040010_00	Cimarron R.	11050002	38409	10/15/2007	2	242	NA	7.08	79	383.8	7.98	19.7	168	0.015	111.3	736	0.71	3.99	1.408	1.554	163.3	186	4.005	4.7	0	7
2	CT	CT	Cottonwood Creek	OK620910-04-0010D	OK620910-04-0010D_2	OK620910040010_00	Cimarron R.	11050002	38259	9/11/2007	2	271	1242	6.95	81.9	405.4	7.95	24.1	48.2	0.015	91.6	726	0.56	3.18	0.913	0.917	142	60	3.195	3.74	0	7
2	CT	CT	Cottonwood Creek	OK620910-04-0010D	OK620910-04-0010D_2	OK620910040010_00	Cimarron R.	11050002	38021	8/8/2007	2	276	1308	7.02	88.9	428.7	7.65	28.3	25.4	0.015	111	786	0.67	3.83	0.889	0.977	186.2	38	3.845	4.5	48.81	6
2	CT	CT	Cottonwood Creek	OK620910-04-0010D	OK620910-04-0010D_2	OK620910040010_00	Cimarron R.	11050002	37971	7/25/2007	2	NA	NA	NA	NA	NA	NA	NA	NA	NA	NA	NA	NA	NA	NA	NA	NA	NA	NA	NA	0	0
2	CT	CT	Cottonwood Creek	OK620910-04-0010D	OK620910-04-0010D_2	OK620910040010_00	Cimarron R.	11050002	37960	7/24/2007	2	NA	NA	NA	NA	216.6	NA	NA	1000	0.024	56.7	505	2.19	1.21	0.626	0.981	88.8	1314	1.234	3.4	0	9
2	CT	CT	Cottonwood Creek	OK620910-04-0010D	OK620910-04-0010D_2	OK620910040010_00	Cimarron R.	11050002	37146	5/30/2007	2	NA	633	7.49	84.5	208.3	7.6	21.3	NA	0.015	47.4	407	2.15	1.6	0.652	0.955	80	831	1.615	3.75	0	7
1	CT	CT	Cottonwood Creek	OK620910-04-0010D	OK620910-04-0010D_1	OK620910040010_00	Cimarron R.	11050002	30326	6/3/2004	2	153	1060	6.5	73.6	263.3	7.8	21.5	337	0.448	107.8	581	1.75	3.68	1.551	1.674	150.7	241	4.128	5.43	35.82	5
1	CT	CT	Cottonwood Creek	OK620910-04-0010D	OK620910-04-0010D_1	OK620910040010_00	Cimarron R.	11050002	30062	4/21/2004	2	186	1302	7.1	76.7	359.1	8.03	19.3	20	0.033	118.9	774	1.013	3.83	1.029	1.103	187.4	34	3.863	4.843	58.1	5
1	CT	CT	Cottonwood Creek	OK620910-04-0010D	OK620910-04-0010D_1	OK620910040010_00	Cimarron R.	11050002	29744	3/16/2004	2	203	1255	10.06	95.1	356.4	8.08	12.8	45.9	0.067	99	724	0.729	3.7	0.181	0.787	176.4	58	3.767	4.429	70.008	6
1	CT	CT	Cottonwood Creek	OK620910-04-0010D	OK620910-04-0010D_1	OK620910040010_00	Cimarron R.	11050002	29593	2/10/2004	2	142	1318	13.55	108	322.1	8.12	5.8	30.9	0.053	121.2	711	0.906	6.4	1.067	1.152	180.2	30	6.453	7.306	53.048	5
1	CT	CT	Cottonwood Creek	OK620910-04-0010D	OK620910-04-0010D_1	OK620910040010_00	Cimarron R.	11050002	29385	1/6/2004	2	153	1412	13.56	98.2	319.8	8.08	2	16.2	0.029	139.9	748	0.931	7.78	1.71	1.698	213.3	12	7.809	8.711	52.962	5
1	CT	CT	Cottonwood Creek	OK620910-04-0010D	OK620910-04-0010D_1	OK620910040010_00	Cimarron R.	11050002	28547	12/2/2003	2	142	1371	11.35	94.8	304.8	8.01	7.5	22.4	0.043	147.7	760	0.776	8.21	2.116	1.825	205.5	37	8.253	8.986	32.307	5
1	CT	CT	Cottonwood Creek	OK620910-04-0010D	OK620910-04-0010D_1	OK620910040010_00	Cimarron R.	11050002	28382	10/21/2003	2	135	1152	8.71	94.1	302.8	7.94	19.1	28.5	0.045	130.1	671	0.711	8.76	1.58	1.55	182.6	35	8.805	9.471	29.151	5
1	CT	CT	Cottonwood Creek	OK620910-04-0010D	OK620910-04-0010D_1	OK620910040010_00	Cimarron R.	11050002	28233	9/16/2003	2	125	989	9.72	114.4	230.9	8.22	23.5	71.1	0.015	114.4	509	1.1	0.02	0.009	1.387	135	90	0.035	1.12	38.691	6
1	CT	CT	Cottonwood Creek	OK620910-04-0010D	OK620910-04-0010D_1	OK620910040010_00	Cimarron R.	11050002	28074	8/12/2003	2	110	1278	8.16	106	263.1	8.09	29	67.1	0.02	188.6	748	0.896	8.4	1.455	2.585	221.6	74	8.42	9.296	25.663	5
1	CT	CT	Cottonwood Creek	OK620910-04-0010D	OK620910-04-0010D_1	OK620910040010_00	Cimarron R.	11050002	27763	7/8/2003	2	160	1222	8.99	115.9	260.2	8.24	28.5	343	0.015	135.2	744	0.794	5.73	1.682	1.559	196.6	30	5.745	6.524	30.344	5
1	CT	CT	Cottonwood Creek	OK620910-04-0010D	OK620910-04-0010D_1	OK620910040010_00	Cimarron R.	11050002	27644	6/2/2003	2	187	1223	11.13	140.2	331.8	8.32	27.2	36.5	0.018	131.6	773	0.887	6.21	1.038	1.213	183.7	43	6.228	7.097	27.419	5
1	CT	CT	Cottonwood Creek	OK620910-04-0010D	OK620910-04-0010D_1	OK620910040010_00	Cimarron R.	11050002	27437	4/29/2003	2	207	1188	7.97	93	380.5	8	23.1	63	0.087	113.4	696	0.796	5.46	1.247	1.248	174.5	84	5.547	6.256	43.347	5
1	CT	CT	Cottonwood Creek	OK620910-04-0010D	OK620910-04-0010D_1	OK620910040010_00	Cimarron R.	11050002	27334	3/25/2003	2	219	1202	10.12	NA	354.6	8.16	16.6	28.8	0.031	115.4	735	0.349	4.45	0.906	0.994	178	45	4.481	4.799	57.664	5
1	CT	CT	Cottonwood Creek	OK620910-04-0010D	OK620910-04-0010D_1	OK620910040010_00	Cimarron R.	11050002	26811	2/19/2003	2	220	1236	13.4	117	369.6	8.33	8.4	6.69	0.015	116.7	675	0.11	5.22	NA	NA	184.1	10	5.235	5.33	59.786	5
1	CT	CT	Cottonwood Creek	OK620910-04-0010D	OK620910-04-0010D_1	OK620910040010_00	Cimarron R.	11050002	26600	1/15/2003	2	224	1224	13.35	108	376	8.06	5.6	8.45	0.015	108.3	777	0.755	4.74	1.16	1.21	183.1	32	4.755	5.495	57.724	6
1	CT	CT	Cottonwood Creek	OK620910-04-0010D	OK620910-04-0010D_1	OK620910040010_00	Cimarron R.	11050002	26215	12/3/2002	2	227	1196	1.88	16	374.5	7.79	6.3	7.39	0.019	112.55	705	0.329	5.73	1.065	1.238	179.42	10	5.749	6.059	153.313	6
1	CT	CT	Cottonwood Creek	OK620910-04-0010D	OK620910-04-0010D_1	OK620910040010_00	Cimarron R.	11050002	26061	11/5/2002	2	179	776	10.49	96	259.6	7.58	10.1	72.7	0.015	65.2	482	0.504	2.51	0.48	0.528	122.5	69	2.525	3.014	0	9
1	CT	CT	Cottonwood Creek	OK620910-04-0010D	OK620910-04-0010D_1	OK620910040010_00	Cimarron R.	11050002	25906	10/1/2002	2	162	1043	7.72	95	290.7	7.96	24.6	38.6	0.034	112.5	607	0.565	6.55	1.567	1.594	147.5	45	6.584	7.115	32.281	6
1	CT	CT	Cottonwood Creek	OK620910-04-0010D	OK620910-04-0010D_1	OK620910040010_00	Cimarron R.	11050002	25787	9/4/2002	2	121	1093	8.63	117	271.2	8.21	29.2	23.6	0.05	119.4	636	0.847	6.45	1.091	1.519	144.5	26	6.5	7.297	28.434	5
1	CT	CT	Cottonwood Creek	OK620910-04-0010D	OK620910-04-0010D_1	OK620910040010_00	Cimarron R.	11050002	25645	8/6/2002	2	170	1101	9.05	124	293.1	8.18	30.9	42.1	0.085	117.1	659	1.031	5.44	1.21	1.395	145.8	35	5.525	6.471	24.721	6
1	CT	CT	Cottonwood Creek	OK620910-04-0010D	OK620910-04-0010D_1	OK620910040010_00	Cimarron R.	11050002	25544	7/29/2002	2	120	1064	6.52	NA	NA	8.11	26.6	81.1	NA	NA	NA	NA	NA	NA	NA	NA	NA	NA	NA	36.017	6
3	CT	CT	Cottonwood Creek	OK620910-04-0010E	OK620910-04-0010E_3	OK620910040010_00	Cimarron R.	11050002	53538	4/29/2014	2	212	1244	7.35	76.9	342	8.48	17.3	113	NA	125.2	740	1.48	1.99	0.94	1.103	205.5	120	1.99	3.47	0	9
3	CT	CT	Cottonwood Creek	OK620910-04-0010E	OK620910-04-0010E_3	OK620910040010_00	Cimarron R.	11050002	53238	3/24/2014	2	264	1353	12.18	110.7	312	8.52	11.7	31.3	NA	157.5	810	0.98	4.43	0.935	0.955	231.6	27	4.43	5.41	77.649	6
3	CT	CT	Cottonwood Creek	OK620910-04-0010E	OK620910-04-0010E_3	OK620910040010_00	Cimarron R.	11050002	53413	2/18/2014	2	424	1342	13.27	118.3	522	7.18	11	32.1	NA	140.2	820	0.74	5.75	1.14	1.18	239.9	50	5.75	6.49	0	9
3	CT	CT	Cottonwood Creek	OK620910-04-0010E	OK620910-04-0010E_3	OK620910040010_00	Cimarron R.	11050002	53078	1/13/2014	2	183	1357	12.93	107.6	396	8.55	7.9	8.64	NA	134.6	840	0.48	6.33	1.606	1.649	238.9	10	6.33	6.81	0	9
3	CT	CT	Cottonwood Creek	OK620910-04-0010E	OK620910-04-0010E_3	OK620910040010_00	Cimarron R.	11050002	52933	12/3/2013	2	289	1306	11.02	102.9	483	8.28	10.1	11	NA	142	800	0.61	5.49	1.511	1.522	221.2	10	5.49	6.1	0	5
3	CT	CT	Cottonwood Creek	OK620910-04-0010E	OK620910-04-0010E_3	OK620910040010_00	Cimarron R.	11050002	52711	10/22/2013	2	222	1091	10.05	101.4	302	8.21	14.2	23.7	NA	114.9	670	0.62	6	1.484	1.523	199.6	26	6	6.62	0	6
3	CT	CT	Cottonwood Creek	OK620910-04-0010E	OK620910-04-0010E_3	OK620910040010_00	Cimarron R.	11050002	52563	9/17/2013	2	108	606	5.99	92.2	218	8.34	23.2	640	0.044	65.4	410	2.37	5.21	1.201	1.512	90.3	767	5.254	7.58	0	7
3	CT	CT	Cottonwood Creek	OK620910-04-0010E	OK620910-04-0010E_3	OK620910040010_00	Cimarron R.	11050002	52414	8/12/2013	2	296	805	NA	NA	300	8.17	26.5	181	0.042	63.9	541	1.25	1.79	0.448	0.536	119.6	200	1.832	3.04	0	7
3	CT	CT	Cottonwood Creek	OK620910-04-0010E	OK620910-04-0010E_3	OK620910040010_00	Cimarron R.	11050002	52383	7/31/2013	2	NA	NA	NA	NA	NA	NA	NA	NA	NA	NA	NA	NA	NA	NA	NA	NA	NA	NA	NA	0	7
3	CT	CT	Cottonwood Creek	OK620910-04-0010E	OK620910-04-0010E_3	OK620910040010_00	Cimarron R.	11050002	52170	7/1/2013	2	285	1208	7.93	100	408	8.28	25.6	56.6	0.015	129.8	888	0.76	3.03	0.826	0.848	243.1	55	3.045	3.79	0	6
3	CT	CT	Cottonwood Creek	OK620910-04-0010E	OK620910-04-0010E_3	OK620910040010_00	Cimarron R.	11050002	51965	6/3/2013	2	190	733.5	5.94	70.2	174	7.79	21.6	897	0.178	29.4	374	2.47	0.8	0.601	0.866	67.8	1307	0.978	3.27	0	9
3	CT	CT	Cottonwood Creek	OK620910-04-0010E	OK620910-04-0010E_3	OK620910040010_00	Cimarron R.	11050002	51808	4/30/2013	2	191	866	7.91	91.1	494	8.11	20.1	82.8	NA	72.3	571	1.11	1.81	0.389	0.452	177.9	76	1.81	2.92	0	7
3	CT	CT	Cottonwood Creek	OK620910-04-0010E	OK620910-04-0010E_3	OK620910040010_00	Cimarron R.	11050002	51590	3/26/2013	2	196	1379	12.02	104	765	8.57	8.1	12.6	NA	174.9	836	0.66	7.44	1.747	1.768	278.3	10	7.44	8.1	0	5
3	CT	CT	Cottonwood Creek	OK620910-04-0010E	OK620910-04-0010E_3	OK620910040010_00	Cimarron R.	11050002	51448	2/20/2013	2	179	1190	10.47	90.7	538	8.46	7.7	32.4	NA	149.3	757	0.77	6.52	1.425	1.373	218.3	20	6.52	7.29	31.991	5
3	CT	CT	Cottonwood Creek	OK620910-04-0010E	OK620910-04-0010E_3	OK620910040010_00	Cimarron R.	11050002	51320	1/23/2013	2	206	1240	13.64	108	500	8.27	4.4	15.2	NA	148	576	0.81	8.23	1.988	1.877	233.9	11	8.23	9.04	22.979	5
3	CT	CT	Cottonwood Creek	OK620910-04-0010E	OK620910-04-0010E_3	OK620910040010_00	Cimarron R.	11050002	51196	12/11/2012	2	171	1327	12.51	99	398	8.07	5.4	14.6	NA	158.4	775	0.68	8.74	2.5	2.446	232.1	10	8.74	9.42	27.107	5
3	CT	CT	Cottonwood Creek	OK620910-04-0010E	OK620910-04-0010E_3	OK620910040010_00	Cimarron R.	11050002	51027	10/29/2012	2	181	1352	9.51	86.1	424	8.31	9.8	14.2	NA	NA	NA	NA	NA	NA	NA	NA	NA	NA	NA	35.427	5
3	CT	CT	Cottonwood Creek	OK620910-04-0010E	OK620910-04-0010E_3	OK620910040010_00	Cimarron R.	11050002	50827	9/25/2012	2	118	1232	8.67	100.4	282	7.85	22.7	64.1	NA	171.5	1033	0.91	10.78	2.768	2.821	202.1	81	10.78	11.69	17.804	5
3	CT	CT	Cottonwood Creek	OK620910-04-0010E	OK620910-04-0010E_3	OK620910040010_00	Cimarron R.	11050002	50673	8/21/2012	2	320	740	6.66	81.9	108	7.96	24.2	133	0.106	80.2	485	1.04	3.03	1.016	1.064	135.1	85	3.136	4.07	47.567	6
3	CT	CT	Cottonwood Creek	OK620910-04-0010E	OK620910-04-0010E_3	OK620910040010_00	Cimarron R.	11050002	50733	8/8/2012	2	117	1348	5.59	72.6	740	7.94	28.7	68.8	NA	NA	NA	NA	NA	NA	NA	NA	NA	NA	NA	22.64	5
3	CT	CT	Cottonwood Creek	OK620910-04-0010E	OK620910-04-0010E_3	OK620910040010_00	Cimarron R.	11050002	50487	7/24/2012	2	167	1314	6.82	93.5	314	8.13	30	71.3	0.015	173.1	803	0.72	8.77	2.021	2.065	224.7	37	8.785	9.49	17.734	4
3	CT	CT	Cottonwood Creek	OK620910-04-0010E	OK620910-04-0010E_3	OK620910040010_00	Cimarron R.	11050002	50529	7/24/2012	2	NA	NA	NA	NA	NA	NA	NA	NA	NA	NA	NA	NA	NA	NA	NA	NA	NA	NA	NA	0	4
3	CT	CT	Cottonwood Creek	OK620910-04-0010E	OK620910-04-0010E_3	OK620910040010_00	Cimarron R.	11050002	50202	6/11/2012	2	213	1118	6.07	77.9	446	8.05	25.8	51.1	0.033	114.7	883	0.73	5.17	1.303	1.334	194.6	58	5.203	5.9	98.194	6
4	CGP	CGP	Cottonwood Creek	OK620910-04-0010H	OK620910-04-0010H_4	OK620910040010_00	Cimarron R.	11050002	61576	4/16/2019	2	242	1013	8.38	85.7	560	8.21	16.4	38.9	NA	63.6	720	0.59	0.4	0.117	0.152	185	24	0.4	0.99	0	9
4	CGP	CGP	Cottonwood Creek	OK620910-04-0010H	OK620910-04-0010H_4	OK620910040010_00	Cimarron R.	11050002	61658	3/11/2019	2	346	1324	14.12	122.1	562	8.54	8.8	21.2	NA	88.8	910	0.47	0.52	0.047	0.077	302	10	0.52	0.99	29.47	7
4	CGP	CGP	Cottonwood Creek	OK620910-04-0010H	OK620910-04-0010H_4	OK620910040010_00	Cimarron R.	11050002	60102	5/1/2018	2	394	1612	6.51	72.4	700	8.26	20.3	30.3	NA	109	1100	0.67	0.02	0.154	0.197	379	40	0.02	0.69	4.706	5
4	CGP	CGP	Cottonwood Creek	OK620910-04-0010H	OK620910-04-0010H_4	OK620910040010_00	Cimarron R.	11050002	59853	3/27/2018	2	498	1334	7.03	70.3	602	8.22	15.4	18.5	NA	100	1100	0.38	0.02	0.062	0.095	389	23	0.02	0.4	0	7
4	CGP	CGP	Cottonwood Creek	OK620910-04-0010H	OK620910-04-0010H_4	OK620910040010_00	Cimarron R.	11050002	59784	2/19/2018	2	346	1502	8.91	85.7	610	8.25	13.4	8.81	NA	92.8	1000	0.47	0.3	0.096	0.118	368	10	0.3	0.77	13.779	6
4	CGP	CGP	Cottonwood Creek	OK620910-04-0010H	OK620910-04-0010H_4	OK620910040010_00	Cimarron R.	11050002	59980	1/22/2018	2	325	1260	10.15	84.4	656	7.85	7.2	3.97	NA	81	1000	0.56	0.85	0.104	0.137	379	10	0.85	1.41	8.903	5
4	CGP	CGP	Cottonwood Creek	OK620910-04-0010H	OK620910-04-0010H_4	OK620910040010_00	Cimarron R.	11050002	59562	12/4/2017	2	329	1328	12.16	119.8	714	8.07	14.7	9.73	NA	73.1	940	0.36	0.16	0.054	0.076	329	10	0.16	0.52	18.328	6
4	CGP	CGP	Cottonwood Creek	OK620910-04-0010H	OK620910-04-0010H_4	OK620910040010_00	Cimarron R.	11050002	59493	11/7/2017	2	249	1216	9.31	83.2	319	8.05	10.2	6.87	NA	65.8	860	0.28	0.54	0.131	0.136	280	10	0.54	0.82	19.279	7
4	CGP	CGP	Cottonwood Creek	OK620910-04-0010H	OK620910-04-0010H_4	OK620910040010_00	Cimarron R.	11050002	59348	10/3/2017	2	218	807	7.01	80.2	337	7.98	21.9	54.4	NA	44.3	560	0.32	0.47	0.173	0.215	198	29	0.47	0.79	0	7
4	CGP	CGP	Cottonwood Creek	OK620910-04-0010H	OK620910-04-0010H_4	OK620910040010_00	Cimarron R.	11050002	59402	9/12/2017	2	NA	NA	NA	NA	NA	NA	NA	14.3	NA	NA	NA	NA	NA	NA	NA	NA	NA	NA	NA	0	4
4	CGP	CGP	Cottonwood Creek	OK620910-04-0010H	OK620910-04-0010H_4	OK620910040010_00	Cimarron R.	11050002	59152	8/28/2017	2	201	1045	6.85	83.6	473	8.01	25.3	101	0.053	47	660	0.7	0.29	0.204	0.235	275	44	0.343	0.99	10.661	7
4	CGP	CGP	Cottonwood Creek	OK620910-04-0010H	OK620910-04-0010H_4	OK620910040010_00	Cimarron R.	11050002	58963	8/8/2017	2	NA	NA	NA	NA	NA	NA	NA	14.2	NA	NA	NA	NA	NA	NA	NA	NA	NA	NA	NA	0	5
4	CGP	CGP	Cottonwood Creek	OK620910-04-0010H	OK620910-04-0010H_4	OK620910040010_00	Cimarron R.	11050002	59032	8/1/2017	2	343	1810	6.02	70.1	NA	7.91	23	49.1	NA	NA	NA	NA	NA	NA	NA	NA	NA	NA	NA	5.013	6
4	CGP	CGP	Cottonwood Creek	OK620910-04-0010H	OK620910-04-0010H_4	OK620910040010_00	Cimarron R.	11050002	58948	7/25/2017	2	391	1856	4.96	66.1	416	7.95	28.3	13.5	0.029	135	1200	0.55	0.02	0.216	0.238	460	10	0.049	0.57	0.802	5
4	CGP	CGP	Cottonwood Creek	OK620910-04-0010H	OK620910-04-0010H_4	OK620910040010_00	Cimarron R.	11050002	58554	6/19/2017	2	440	1625	6.79	85.4	604	7.95	24.9	12.1	0.044	124	1200	0.51	0.13	0.209	0.211	390	10	0.174	0.64	3.474	6
4	CGP	CGP	Cottonwood Creek	OK620910-04-0010H	OK620910-04-0010H_4	OK620910040010_00	Cimarron R.	11050002	58403	5/16/2017	2	NA	NA	NA	NA	NA	NA	NA	52.6	NA	NA	NA	NA	NA	NA	NA	NA	NA	NA	NA	0	7
4	CGP	CGP	Cottonwood Creek	OK620910-04-0010H	OK620910-04-0010H_4	OK620910040010_00	Cimarron R.	11050002	58740	3/22/2017	2	NA	1634	NA	NA	NA	NA	18.4	NA	NA	NA	NA	NA	NA	NA	NA	NA	NA	NA	NA	0	0
4	CGP	CGP	Kingfisher Creek	OK620910-05-0010J	OK620910-05-0010J_4	OK620910050010_00	Cimarron R.	11050002	61636	4/16/2019	2	270	1993	7.67	79.7	745	8.11	17.3	17	NA	268	1600	0.67	0.14	0.017	0.073	604	19	0.14	0.81	5.25	5
4	CGP	CGP	Kingfisher Creek	OK620910-05-0010J	OK620910-05-0010J_4	OK620910050010_00	Cimarron R.	11050002	61723	3/12/2019	2	337	2623	NA	NA	2030	8.01	10.5	31.5	NA	400	2200	0.47	2.24	0.03	0.076	829	30	2.24	2.71	25	6
4	CGP	CGP	Kingfisher Creek	OK620910-05-0010J	OK620910-05-0010J_4	OK620910050010_00	Cimarron R.	11050002	61247	2/5/2019	2	352	2689	10.77	96.7	2390	8.46	8.9	25.5	NA	429	2200	0.62	2.31	0.075	0.117	772	45	2.31	2.93	25	6
4	CGP	CGP	Kingfisher Creek	OK620910-05-0010J	OK620910-05-0010J_4	OK620910050010_00	Cimarron R.	11050002	61124	1/8/2019	2	247	2612	12.22	105.1	1975	8.28	7.2	46.6	NA	381	2100	0.77	1.38	0.11	0.163	812	36	1.38	2.15	0	7
4	CGP	CGP	Kingfisher Creek	OK620910-05-0010J	OK620910-05-0010J_4	OK620910050010_00	Cimarron R.	11050002	61043	12/11/2018	2	365	2458	3.24	101.9	3190	8.29	2.8	3.21	NA	351	2000	0.29	0.92	0.019	0.025	877	10	0.92	1.21	41.23	7
4	CGP	CGP	Kingfisher Creek	OK620910-05-0010J	OK620910-05-0010J_4	OK620910050010_00	Cimarron R.	11050002	60848	10/16/2018	2	267	2461	10.1	91.2	1160	7.52	10	84.1	NA	262	1800	0.66	1.26	0.176	0.221	692	44	1.26	1.92	0	9
4	CGP	CGP	Kingfisher Creek	OK620910-05-0010J	OK620910-05-0010J_4	OK620910050010_00	Cimarron R.	11050002	60718	9/5/2018	2	291	1607	5.03	61.5	953	7.94	25.4	172	0.04	149	1000	1.07	0.29	0.202	0.281	302	44	0.33	1.36	3.55	6
4	CGP	CGP	Kingfisher Creek	OK620910-05-0010J	OK620910-05-0010J_4	OK620910050010_00	Cimarron R.	11050002	59841	8/20/2018	2	286	1902	13.03	112.4	520	8.31	5.1	25.3	NA	188	1200	0.41	0.61	0.031	0.057	411	21	0.61	1.02	0	6
4	CGP	CGP	Kingfisher Creek	OK620910-05-0010J	OK620910-05-0010J_4	OK620910050010_00	Cimarron R.	11050002	60451	8/7/2018	2	195	1251	8.93	111.6	400	7.96	26.6	45.3	0.015	105	810	1.25	0.1	0.111	0.246	250	67	0.115	1.35	2.119	5
4	CGP	CGP	Kingfisher Creek	OK620910-05-0010J	OK620910-05-0010J_4	OK620910050010_00	Cimarron R.	11050002	60291	6/27/2018	2	86	1168	6.06	74.4	404	7.58	25.7	423	0.045	90.9	850	1.57	0.27	0.345	0.514	338	320	0.315	1.84	0	9
4	CGP	CGP	Kingfisher Creek	OK620910-05-0010J	OK620910-05-0010J_4	OK620910050010_00	Cimarron R.	11050002	60133	5/30/2018	2	329	2377	5.01	52.6	840	7.91	26.1	87.3	0.209	269	1600	1.35	1.51	0.218	0.318	557	63	1.719	2.86	0.229	5
4	CGP	CGP	Kingfisher Creek	OK620910-05-0010J	OK620910-05-0010J_4	OK620910050010_00	Cimarron R.	11050002	59897	5/8/2018	2	NA	NA	NA	NA	NA	NA	NA	NA	NA	NA	NA	NA	NA	NA	NA	NA	NA	NA	NA	0	5
4	CGP	CGP	Kingfisher Creek	OK620910-05-0010J	OK620910-05-0010J_4	OK620910050010_00	Cimarron R.	11050002	60045	4/23/2018	2	252	1830	7.37	71.4	720	7.92	13.9	69.7	NA	204	1200	1.55	0.63	0.095	0.164	385	49	0.63	2.18	7.557	6
4	CGP	CGP	Kingfisher Creek	OK620910-05-0010J	OK620910-05-0010J_4	OK620910050010_00	Cimarron R.	11050002	59777	2/13/2018	2	325	2833	12.58	90.8	1300	8.18	1.6	10.7	NA	288	2000	0.28	2.34	0.059	0.07	792	10	2.34	2.62	0	5
4	CGP	CGP	Kingfisher Creek	OK620910-05-0010J	OK620910-05-0010J_4	OK620910050010_00	Cimarron R.	11050002	59669	1/17/2018	2	404	2252	11.71	84.8	980	7.96	1.6	8.52	NA	213	1500	0.76	2.68	0.112	0.115	470	10	2.68	3.44	0	5
4	CGP	CGP	Kingfisher Creek	OK620910-05-0010J	OK620910-05-0010J_4	OK620910050010_00	Cimarron R.	11050002	59571	12/5/2017	2	277	2560	10.01	87.2	1240	8.11	9	9.77	NA	290	1800	0.42	0.96	0.021	0.037	708	10	0.96	1.38	17.87	5
4	CGP	CGP	Kingfisher Creek	OK620910-05-0010J	OK620910-05-0010J_4	OK620910050010_00	Cimarron R.	11050002	59453	10/31/2017	2	336	2249	8.88	79.1	1060	8.25	10	27	NA	231	1500	0.36	1.78	0.114	0.135	505	13	1.78	2.14	9.22	6
4	CGP	CGP	Kingfisher Creek	OK620910-05-0010J	OK620910-05-0010J_4	OK620910050010_00	Cimarron R.	11050002	59305	9/25/2017	2	292	2223	4.65	57.3	970	7.88	24.1	76.1	NA	245	1400	0.63	0.82	0.127	0.166	492	35	0.82	1.45	0	5
4	CGP	CGP	Kingfisher Creek	OK620910-05-0010J	OK620910-05-0010J_4	OK620910050010_00	Cimarron R.	11050002	59188	9/5/2017	2	NA	NA	NA	NA	NA	NA	NA	NA	NA	NA	NA	NA	NA	NA	NA	NA	NA	NA	NA	0	5
4	CGP	CGP	Kingfisher Creek	OK620910-05-0010J	OK620910-05-0010J_4	OK620910050010_00	Cimarron R.	11050002	59127	8/22/2017	2	283	1976	4.5	56.1	800	7.9	27.1	141	0.108	180	1300	0.77	0.99	0.203	0.251	474	85	1.098	1.76	3.804	6
4	CGP	CGP	Kingfisher Creek	OK620910-05-0010J	OK620910-05-0010J_4	OK620910050010_00	Cimarron R.	11050002	58908	7/18/2017	2	223	2254	4.52	58	690	7.98	27.9	50.5	0.116	248	1500	0.78	0.31	0.093	0.131	517	30	0.426	1.09	3.607	5
4	CGP	CGP	Kingfisher Creek	OK620910-05-0010J	OK620910-05-0010J_4	OK620910050010_00	Cimarron R.	11050002	58741	7/6/2017	2	273	2226	5.31	65.3	NA	7.76	27.3	54.1	NA	NA	NA	NA	NA	NA	NA	NA	NA	NA	NA	3.089	5
4	CGP	CGP	Kingfisher Creek	OK620910-05-0010J	OK620910-05-0010J_4	OK620910050010_00	Cimarron R.	11050002	58478	6/13/2017	2	251	2631	6.08	73	970	7.99	24.3	45.2	0.015	285	1800	0.75	1.03	0.067	0.114	696	36	1.045	1.78	12.102	5
4	CGP	CGP	Kingfisher Creek	OK620910-05-0010J	OK620910-05-0010J_4	OK620910050010_00	Cimarron R.	11050002	58420	5/23/2017	2	NA	NA	NA	NA	NA	NA	NA	NA	NA	NA	NA	NA	NA	NA	NA	NA	NA	NA	NA	0	6
4	CGP	CGP	Kingfisher Creek	OK620910-05-0010J	OK620910-05-0010J_4	OK620910050010_00	Cimarron R.	11050002	58369	5/9/2017	2	NA	2800	NA	NA	NA	NA	NA	NA	NA	NA	NA	NA	NA	NA	NA	NA	NA	NA	NA	0	7
3	CGP	CGP	Kingfisher Creek	OK620910-05-0010J	OK620910-05-0010J_3	OK620910050010_00	Cimarron R.	11050002	53546	4/29/2014	2	215	NA	8.47	85.9	737	8.55	16	41.1	NA	307.5	1800	1.09	0.24	0.041	0.118	739.3	30	0.24	1.33	5.5	5
3	CGP	CGP	Kingfisher Creek	OK620910-05-0010J	OK620910-05-0010J_3	OK620910050010_00	Cimarron R.	11050002	53249	3/25/2014	2	242	2730	8.85	76.4	1200	7.86	8.6	22.5	NA	340	1900	0.71	0.28	0.021	0.067	920.9	25	0.28	0.99	12.598	5
3	CGP	CGP	Kingfisher Creek	OK620910-05-0010J	OK620910-05-0010J_3	OK620910050010_00	Cimarron R.	11050002	53162	2/19/2014	2	254	2635	9.56	82.5	940	8.02	8.5	32.4	NA	302.2	1900	0.77	0.83	0.018	0.085	849.6	20	0.83	1.6	13.737	5
3	CGP	CGP	Kingfisher Creek	OK620910-05-0010J	OK620910-05-0010J_3	OK620910050010_00	Cimarron R.	11050002	53041	1/14/2014	2	276	2743	10.32	80.4	1100	8.1	4.4	7.5	NA	296.9	2000	0.52	1.71	0.007	0.035	846.1	10	1.71	2.23	6.151	5
3	CGP	CGP	Kingfisher Creek	OK620910-05-0010J	OK620910-05-0010J_3	OK620910050010_00	Cimarron R.	11050002	52923	12/3/2013	2	275	2763	9.71	78.4	980	8.01	5.8	6.88	NA	318.2	1900	0.38	1.32	0.008	0.024	808.4	10	1.32	1.7	15.612	5
3	CGP	CGP	Kingfisher Creek	OK620910-05-0010J	OK620910-05-0010J_3	OK620910050010_00	Cimarron R.	11050002	52701	10/22/2013	2	257	2605	10.4	95.6	900	8.18	11.5	5.37	NA	329.6	1900	0.43	1.26	0.014	0.029	858.1	10	1.26	1.69	11.638	5
3	CGP	CGP	Kingfisher Creek	OK620910-05-0010J	OK620910-05-0010J_3	OK620910050010_00	Cimarron R.	11050002	52532	9/17/2013	2	295	2566	6.16	74.5	610	8.05	24.6	27.6	0.066	347	1780	0.59	1.65	0.069	0.09	751.7	22	1.716	2.24	13.753	7
3	CGP	CGP	Kingfisher Creek	OK620910-05-0010J	OK620910-05-0010J_3	OK620910050010_00	Cimarron R.	11050002	52497	8/13/2013	2	298	2140	5.65	70.1	710	8.07	26	NA	0.034	235.6	1550	0.97	1.62	0.239	0.288	701.9	60	1.654	2.59	0	7
3	CGP	CGP	Kingfisher Creek	OK620910-05-0010J	OK620910-05-0010J_3	OK620910050010_00	Cimarron R.	11050002	52233	7/9/2013	2	214	2783	5.82	75.1	1000	7.92	28.1	42	0.043	410.2	1930	0.74	0.04	0.044	0.109	881.2	35	0.083	0.78	5.93	5
3	CGP	CGP	Kingfisher Creek	OK620910-05-0010J	OK620910-05-0010J_3	OK620910050010_00	Cimarron R.	11050002	51956	6/4/2013	2	81	583	6.19	68	180	7.59	19.8	1000	0.121	35.2	465	4	0.41	1.173	1.55	147.9	1288	0.531	4.41	0	9
3	CGP	CGP	Kingfisher Creek	OK620910-05-0010J	OK620910-05-0010J_3	OK620910050010_00	Cimarron R.	11050002	51865	5/20/2013	2	NA	NA	NA	NA	NA	NA	NA	NA	NA	NA	NA	NA	NA	NA	NA	NA	NA	NA	NA	0	7
3	CGP	CGP	Kingfisher Creek	OK620910-05-0010J	OK620910-05-0010J_3	OK620910050010_00	Cimarron R.	11050002	51798	4/30/2013	2	150	1892	6.06	65.8	930	7.94	19.1	126	NA	166.6	1379	1.22	0.42	0.143	0.201	713.8	68	0.42	1.64	0	9
3	CGP	CGP	Kingfisher Creek	OK620910-05-0010J	OK620910-05-0010J_3	OK620910050010_00	Cimarron R.	11050002	51598	3/26/2013	2	209	2265	13.3	108.8	810	8.42	6.4	28.9	NA	250.6	1577	0.45	0.16	0.033	0.056	738.2	19	0.16	0.61	3.887	5
3	CGP	CGP	Kingfisher Creek	OK620910-05-0010J	OK620910-05-0010J_3	OK620910050010_00	Cimarron R.	11050002	51457	2/20/2013	2	254	1782	10.75	90	590	8.15	7.4	45.3	NA	189.3	1138	0.8	0.42	0.075	0.129	502.4	33	0.42	1.22	0	6
3	CGP	CGP	Kingfisher Creek	OK620910-05-0010J	OK620910-05-0010J_3	OK620910050010_00	Cimarron R.	11050002	51310	1/23/2013	2	300	1830	14	106.7	585	8.05	3.8	22.3	NA	181.7	1175	0.6	0.78	0.031	0.058	479.2	10	0.78	1.38	2.148	5
3	CGP	CGP	Kingfisher Creek	OK620910-05-0010J	OK620910-05-0010J_3	OK620910050010_00	Cimarron R.	11050002	51186	12/11/2012	2	353	2265	13.02	98	574	8.29	3.2	5.42	NA	252.4	1466	0.41	0.32	0.026	0.047	581.4	10	0.32	0.73	1.742	5
3	CGP	CGP	Kingfisher Creek	OK620910-05-0010J	OK620910-05-0010J_3	OK620910050010_00	Cimarron R.	11050002	51018	10/30/2012	2	347	1815	11.08	99.7	602	8.36	10.4	19.8	NA	198.2	1204	0.7	0.23	0.063	0.096	495.5	10	0.23	0.93	0.34	4
3	CGP	CGP	Kingfisher Creek	OK620910-05-0010J	OK620910-05-0010J_3	OK620910050010_00	Cimarron R.	11050002	50845	9/25/2012	2	315	1908	4.54	51.5	505	8.12	21.3	22.4	NA	217	1150	1.07	0.02	0.046	0.098	445.1	15	0.02	1.09	0.263	4
3	CGP	CGP	Kingfisher Creek	OK620910-05-0010J	OK620910-05-0010J_3	OK620910050010_00	Cimarron R.	11050002	50663	8/21/2012	2	270	1521	6.17	73.4	400	8.11	23.8	38.6	0.082	181	906	1.15	0.05	0.103	0.213	293	19	0.132	1.2	0.589	4
3	CGP	CGP	Kingfisher Creek	OK620910-05-0010J	OK620910-05-0010J_3	OK620910050010_00	Cimarron R.	11050002	50512	7/24/2012	2	340	1711	4.27	53.5	330	8.47	27.1	67.2	0.071	204.4	1044	1.96	0.02	0.304	0.468	303.7	12	0.091	1.98	0	3
3	CGP	CGP	Kingfisher Creek	OK620910-05-0010J	OK620910-05-0010J_3	OK620910050010_00	Cimarron R.	11050002	50715	7/19/2012	2	319	1723	3.26	41.7	770	8.4	27.7	41.6	NA	NA	NA	NA	NA	NA	NA	NA	NA	NA	NA	0	4
3	CGP	CGP	Kingfisher Creek	OK620910-05-0010J	OK620910-05-0010J_3	OK620910050010_00	Cimarron R.	11050002	50414	7/9/2012	2	NA	NA	NA	NA	NA	NA	NA	NA	NA	NA	NA	NA	NA	NA	NA	NA	NA	NA	NA	0	4
3	CGP	CGP	Kingfisher Creek	OK620910-05-0010J	OK620910-05-0010J_3	OK620910050010_00	Cimarron R.	11050002	50199	6/12/2012	2	243	1028	3.58	42.9	506	7.87	24.7	136	0.628	94.1	683	1.92	1.33	0.479	0.537	194.6	25	1.958	3.25	0.523	5
2	CGP	CGP	Kingfisher Creek	OK620910-05-0010J	OK620910-05-0010J_2	OK620910050010_00	Cimarron R.	11050002	43288	4/7/2009	2	275	2447	9.05	74.4	874	8.19	6.8	41.8	0.049	276.6	1821	0.58	0.84	0.03	0.241	902.9	19	0.889	1.42	0	5
2	CGP	CGP	Kingfisher Creek	OK620910-05-0010J	OK620910-05-0010J_2	OK620910050010_00	Cimarron R.	11050002	42980	3/3/2009	2	265	2254	10.74	84.6	825	8.1	5.2	7.97	0.015	272.8	1716	0.29	1.12	0.013	0.055	1063.8	10	1.135	1.41	10.622	5
2	CGP	CGP	Kingfisher Creek	OK620910-05-0010J	OK620910-05-0010J_2	OK620910050010_00	Cimarron R.	11050002	42765	2/3/2009	2	296	2490	11.35	83.3	995	8.1	2.6	9.17	0.015	263.9	1786	0.43	1.94	0.018	0.038	1102	10	1.955	2.37	16.644	5
2	CGP	CGP	Kingfisher Creek	OK620910-05-0010J	OK620910-05-0010J_2	OK620910050010_00	Cimarron R.	11050002	42284	12/16/2008	2	284	NA	15.25	105.1	1048	8.08	0.3	7.95	0.015	212.4	1804	0.48	2.18	0.016	0.023	779.6	10	2.195	2.66	8.639	5
2	CGP	CGP	Kingfisher Creek	OK620910-05-0010J	OK620910-05-0010J_2	OK620910050010_00	Cimarron R.	11050002	41994	11/4/2008	2	293	2401	7.44	73	975	8.09	14.6	43	0.027	355.3	1783	0.84	1.46	0.042	0.062	1017.4	30	1.487	2.3	8.526	5
2	CGP	CGP	Kingfisher Creek	OK620910-05-0010J	OK620910-05-0010J_2	OK620910050010_00	Cimarron R.	11050002	41561	9/30/2008	2	254	2240	5.34	58.7	695	8.06	19.9	73.9	0.053	203.4	1544	0.23	0.72	0.047	0.118	601.2	52	0.773	0.95	6.285	5
2	CGP	CGP	Kingfisher Creek	OK620910-05-0010J	OK620910-05-0010J_2	OK620910050010_00	Cimarron R.	11050002	41465	9/16/2008	2	NA	NA	NA	NA	NA	NA	NA	NA	NA	NA	NA	NA	NA	NA	NA	NA	NA	NA	NA	0	5
2	CGP	CGP	Kingfisher Creek	OK620910-05-0010J	OK620910-05-0010J_2	OK620910050010_00	Cimarron R.	11050002	41214	8/26/2008	2	260	1578	6.67	77.9	822	8.11	23.1	113	0.015	185.9	1619	0.5	1.09	0.098	0.154	637.2	74	1.105	1.59	17.253	5
2	CGP	CGP	Kingfisher Creek	OK620910-05-0010J	OK620910-05-0010J_2	OK620910050010_00	Cimarron R.	11050002	40920	7/22/2008	2	276	2215	4.73	58.6	727	7.98	26.3	73.9	0.022	233.7	1520	0.62	0.64	0.074	0.133	548	51	0.662	1.26	9.926	5
2	CGP	CGP	Kingfisher Creek	OK620910-05-0010J	OK620910-05-0010J_2	OK620910050010_00	Cimarron R.	11050002	40473	6/17/2008	2	323	2265	6.61	75	833	7.64	21.7	239	0.015	231.5	1685	0.43	1.04	0.184	0.238	621.7	184	1.055	1.47	0	9
2	CGP	CGP	Kingfisher Creek	OK620910-05-0010J	OK620910-05-0010J_2	OK620910050010_00	Cimarron R.	11050002	40235	5/13/2008	2	314	2449	8.34	88.6	1139.8	NA	18.2	86	0.015	221.3	1749	0.55	1.31	0.109	0.166	681.5	60	1.325	1.86	49.216	5
2	CGP	CGP	Kingfisher Creek	OK620910-05-0010J	OK620910-05-0010J_2	OK620910050010_00	Cimarron R.	11050002	39920	4/8/2008	2	255	2701	8.23	79.9	1059.2	8.14	14	22.5	0.015	316.3	1946	0.63	0.85	0.015	0.036	908.9	22	0.865	1.48	29.312	6
2	CGP	CGP	Kingfisher Creek	OK620910-05-0010J	OK620910-05-0010J_2	OK620910050010_00	Cimarron R.	11050002	39633	3/4/2008	2	229	3097	11.26	89.1	1024.5	8.14	5.4	456	0.107	353.5	2105	1.51	1.37	0.186	0.335	717.1	331	1.477	2.88	0	9
2	CGP	CGP	Kingfisher Creek	OK620910-05-0010J	OK620910-05-0010J_2	OK620910050010_00	Cimarron R.	11050002	39175	1/23/2008	2	335	NA	13.98	95.7	969.1	8.21	0	14.6	0.019	294.8	2027	0.4	2.56	0.039	0.061	800.7	21	2.579	2.96	8.91	5
2	CGP	CGP	Kingfisher Creek	OK620910-05-0010J	OK620910-05-0010J_2	OK620910050010_00	Cimarron R.	11050002	38695	12/17/2007	2	312	NA	12.61	90.5	966.3	8.12	1.7	14	0.015	316.4	1923	0.65	2.18	0.05	0.077	746.2	12	2.195	2.83	15.839	6
2	CGP	CGP	Kingfisher Creek	OK620910-05-0010J	OK620910-05-0010J_2	OK620910050010_00	Cimarron R.	11050002	38549	11/14/2007	2	328	2517	8.05	70.7	932	8.1	14.3	15.5	0.015	233	1786	0.41	1.39	0.023	0.05	683.7	21	1.405	1.8	58.474	5
2	CGP	CGP	Kingfisher Creek	OK620910-05-0010J	OK620910-05-0010J_2	OK620910050010_00	Cimarron R.	11050002	38402	10/16/2007	2	286	2449	7.99	81.7	898.6	7.92	16.3	57.4	0.015	203.9	1730	0.68	1.73	0.082	0.147	591.6	69	1.745	2.41	58.176	7
2	CGP	CGP	Kingfisher Creek	OK620910-05-0010J	OK620910-05-0010J_2	OK620910050010_00	Cimarron R.	11050002	38334	9/18/2007	2	412	2443	7.92	90.8	914.2	8.03	22	14.1	0.015	241.8	1744	0.62	1.29	0.063	0.108	730.1	15	1.305	1.91	36.893	5
2	CGP	CGP	Kingfisher Creek	OK620910-05-0010J	OK620910-05-0010J_2	OK620910050010_00	Cimarron R.	11050002	38093	8/8/2007	2	284	2518	7.24	90.1	NA	7.94	26.5	17.5	NA	NA	NA	NA	NA	NA	NA	NA	NA	NA	NA	23.916	6
2	CGP	CGP	Kingfisher Creek	OK620910-05-0010J	OK620910-05-0010J_2	OK620910050010_00	Cimarron R.	11050002	37799	7/31/2007	2	241	1905	6.32	75.2	687.1	7.85	24.5	209	0.018	160.2	1390	1.96	0.91	0.219	0.351	439.3	102	0.928	2.87	14.596	7
2	CGP	CGP	Kingfisher Creek	OK620910-05-0010J	OK620910-05-0010J_2	OK620910050010_00	Cimarron R.	11050002	37755	7/23/2007	2	NA	NA	NA	NA	NA	NA	NA	NA	NA	NA	NA	NA	NA	NA	NA	NA	NA	NA	NA	0	6
2	CGP	CGP	Kingfisher Creek	OK620910-05-0010J	OK620910-05-0010J_2	OK620910050010_00	Cimarron R.	11050002	37314	6/25/2007	2	152	1638	6.46	78.1	551.1	7.57	25.3	1000	0.015	93.5	1163	1.51	0.39	0.495	0.78	409.6	1200	0.405	1.9	5	9
2	CGP	CGP	Kingfisher Creek	OK620910-05-0010J	OK620910-05-0010J_2	OK620910050010_00	Cimarron R.	11050002	37127	5/29/2007	2	214	1865	6.94	77.9	786.3	7.94	21.2	136	0.015	148.1	1389	1.29	0.47	0.199	0.326	529.6	111	0.485	1.76	32.494	7
1	CGP	CGP	Kingfisher Creek	OK620910-05-0010J	OK620910-05-0010J_1	OK620910050010_00	Cimarron R.	11050002	30356	6/9/2004	2	228	2190	7.11	83.5	619.1	7.94	23.3	82	0.037	210.1	1452	0.46	0.29	0.026	0.145	473.2	57	0.327	0.75	5.387	5
1	CGP	CGP	Kingfisher Creek	OK620910-05-0010J	OK620910-05-0010J_1	OK620910050010_00	Cimarron R.	11050002	30099	4/26/2004	2	232	2643	9.09	100.5	923.7	7.99	20.1	99.2	0.052	248.7	1983	0.933	0.74	0.111	0.201	713	124	0.792	1.673	30.533	6
1	CGP	CGP	Kingfisher Creek	OK620910-05-0010J	OK620910-05-0010J_1	OK620910050010_00	Cimarron R.	11050002	29784	3/22/2004	2	261	2892	12.03	116.3	957.3	8.18	13.9	13.4	0.015	265.8	1839	0.383	0.73	0.017	0.113	730.9	10	0.745	1.113	36.14	6
1	CGP	CGP	Kingfisher Creek	OK620910-05-0010J	OK620910-05-0010J_1	OK620910050010_00	Cimarron R.	11050002	29611	2/17/2004	2	228	2787	14.08	110.5	996.2	8.13	5.1	10.6	0.022	260.4	2015	0.447	1.43	0.02	0.095	833.8	23	1.452	1.877	10.759	5
1	CGP	CGP	Kingfisher Creek	OK620910-05-0010J	OK620910-05-0010J_1	OK620910050010_00	Cimarron R.	11050002	29440	1/12/2004	2	283	2444	12.91	102.1	817.9	8.07	5.3	11.7	0.035	203.7	1660	0.35	2.45	0.025	0.083	721.1	12	2.485	2.8	6.109	5
1	CGP	CGP	Kingfisher Creek	OK620910-05-0010J	OK620910-05-0010J_1	OK620910050010_00	Cimarron R.	11050002	28566	12/8/2003	2	276	2287	12.78	104.8	707.5	8.12	6.7	9.31	0.015	205.2	1623	0.34	1.98	0.007	0.065	603	23	1.995	2.32	5.315	5
1	CGP	CGP	Kingfisher Creek	OK620910-05-0010J	OK620910-05-0010J_1	OK620910050010_00	Cimarron R.	11050002	28428	10/27/2003	2	250	2080	10.33	99.8	622.6	8.04	13.8	8.35	0.022	199.1	1340	0.305	0.61	0.024	0.084	465.7	10	0.632	0.915	5.113	5
1	CGP	CGP	Kingfisher Creek	OK620910-05-0010J	OK620910-05-0010J_1	OK620910050010_00	Cimarron R.	11050002	28274	9/22/2003	2	253	2041	8.18	91	545.6	7.94	20.6	33.8	0.136	195.2	1218	0.761	1.02	0.044	0.144	491.7	36	1.156	1.781	2.24	5
1	CGP	CGP	Kingfisher Creek	OK620910-05-0010J	OK620910-05-0010J_1	OK620910050010_00	Cimarron R.	11050002	28117	8/10/2003	2	259	2049	6.99	91.1	503.4	8.22	29.1	44.9	0.107	212.5	1329	0.695	0.59	0.06	0.176	478.8	50	0.697	1.285	1.408	5
1	CGP	CGP	Kingfisher Creek	OK620910-05-0010J	OK620910-05-0010J_1	OK620910050010_00	Cimarron R.	11050002	27814	7/15/2003	2	256	2038	7.01	93.4	540.9	8.08	30.4	348	0.026	209.6	1295	0.579	0.36	0.037	0.119	491.1	27	0.386	0.939	4.308	5
1	CGP	CGP	Kingfisher Creek	OK620910-05-0010J	OK620910-05-0010J_1	OK620910050010_00	Cimarron R.	11050002	27689	6/10/2003	2	222	1779	7.85	93.9	593.5	8.07	24.3	76.5	0.016	160	1199	0.805	1.02	0.163	0.252	444.3	67	1.036	1.825	16.877	6
1	CGP	CGP	Kingfisher Creek	OK620910-05-0010J	OK620910-05-0010J_1	OK620910050010_00	Cimarron R.	11050002	27568	5/13/2003	2	225	2839	8.03	89.3	264.1	7.92	20.6	72.6	0.092	283.4	1920	0.841	0.66	0.049	0.09	779.5	80	0.752	1.501	7.681	5
1	CGP	CGP	Kingfisher Creek	OK620910-05-0010J	OK620910-05-0010J_1	OK620910050010_00	Cimarron R.	11050002	27354	4/1/2003	2	215	3052	10.84	NA	896.1	8.13	13.9	33.7	0.015	345.5	2201	0.745	0.75	0.005	0.069	871.4	123	0.765	1.495	15.751	6
1	CGP	CGP	Kingfisher Creek	OK620910-05-0010J	OK620910-05-0010J_1	OK620910050010_00	Cimarron R.	11050002	27193	3/4/2003	2	277	3106	12.68	109	970.5	6.93	7.7	12.3	0.015	329.4	1963	0.11	2.34	0.005	0.013	861.4	24	2.355	2.45	24.217	6
1	CGP	CGP	Kingfisher Creek	OK620910-05-0010J	OK620910-05-0010J_1	OK620910050010_00	Cimarron R.	11050002	26625	1/22/2003	2	344	1948	13.74	98	1088.9	8.3	0.6	11.4	0.015	359.2	2230	0.417	2.28	0.005	0.031	872.8	10	2.295	2.697	22.187	5
1	CGP	CGP	Kingfisher Creek	OK620910-05-0010J	OK620910-05-0010J_1	OK620910050010_00	Cimarron R.	11050002	26235	12/10/2002	2	276	3255	7.2	60	1018.8	7.93	6	11.7	0.038	452.4	2288	0.465	1.8	0.026	0.042	815.52	14	1.838	2.265	38.216	6
1	CGP	CGP	Kingfisher Creek	OK620910-05-0010J	OK620910-05-0010J_1	OK620910050010_00	Cimarron R.	11050002	26098	11/12/2002	2	327	2968	10.24	97	974.3	8.07	11.7	19.6	0.023	336.3	2176	0.468	1.95	0.076	0.093	706.4	22	1.973	2.418	27.905	7
1	CGP	CGP	Kingfisher Creek	OK620910-05-0010J	OK620910-05-0010J_1	OK620910050010_00	Cimarron R.	11050002	25944	10/7/2002	2	280	2554	9.28	100	882.1	7.91	17	8.6	0.022	300.8	1717	0.664	1.51	0.065	0.082	595.5	22	1.532	2.174	17.299	6
1	CGP	CGP	Kingfisher Creek	OK620910-05-0010J	OK620910-05-0010J_1	OK620910050010_00	Cimarron R.	11050002	25790	9/3/2002	2	175	1601	7.89	103	513.6	8.32	27.2	98	0.189	136.3	1142	1.128	1.61	NA	NA	378.1	94	1.799	2.738	3.276	5
1	CGP	CGP	Kingfisher Creek	OK620910-05-0010J	OK620910-05-0010J_1	OK620910050010_00	Cimarron R.	11050002	25396	7/22/2002	2	232	1953	10.13	140	501.7	8.27	30.2	23	0.169	213.4	1293	0.843	0.77	0.038	0.053	495.2	10	0.939	1.613	3.17	4
1	CGP	CGP	Kingfisher Creek	OK620910-05-0010J	OK620910-05-0010J_1	OK620910050010_00	Cimarron R.	11050002	25648	6/12/2002	2	236	2356	6.63	NA	NA	7.31	25.9	34.3	NA	NA	NA	NA	NA	NA	NA	NA	NA	NA	NA	12.962	5
4	CGP	CGP	Uncle John's Creek	OK620910-05-0030C	OK620910-05-0030C_4	OK620910050030_00	Cimarron R.	11050002	61638	4/16/2019	2	294	885	9.41	100.6	475	8.4	18.5	23.2	NA	63.9	760	0.86	0.4	0.087	0.143	238	27	0.4	1.26	43.37	6
4	CGP	CGP	Uncle John's Creek	OK620910-05-0030C	OK620910-05-0030C_4	OK620910050030_00	Cimarron R.	11050002	61725	3/12/2019	2	367	896	10.96	103	564	8.11	10.9	19.4	NA	72.6	590	0.54	1.11	0.044	0.089	255	10	1.11	1.65	39.79	6
4	CGP	CGP	Uncle John's Creek	OK620910-05-0030C	OK620910-05-0030C_4	OK620910050030_00	Cimarron R.	11050002	61249	2/5/2019	2	271	874	11	98	2930	8.61	8.4	22.2	NA	65.3	760	0.71	0.87	0.07	0.121	242	14	0.87	1.58	47.01	6
4	CGP	CGP	Uncle John's Creek	OK620910-05-0030C	OK620910-05-0030C_4	OK620910050030_00	Cimarron R.	11050002	61126	1/8/2019	2	239	715	13.08	110.9	1470	8.31	7.1	40.8	NA	51.5	610	0.87	0.91	0.162	0.284	181	28	0.91	1.78	0	7
4	CGP	CGP	Uncle John's Creek	OK620910-05-0030C	OK620910-05-0030C_4	OK620910050030_00	Cimarron R.	11050002	61044	12/11/2018	2	208	1013	14.07	114.8	6130	8.33	5.4	5.31	NA	66.8	810	0.48	1.4	0.038	0.056	238	10	1.4	1.88	33.14	7
4	CGP	CGP	Uncle John's Creek	OK620910-05-0030C	OK620910-05-0030C_4	OK620910050030_00	Cimarron R.	11050002	60850	10/16/2018	2	140	420	9.68	88.2	205	7.59	11.1	264	NA	28.5	460	1.09	0.82	0.382	0.456	102	72	0.82	1.91	0	9
4	CGP	CGP	Uncle John's Creek	OK620910-05-0030C	OK620910-05-0030C_4	OK620910050030_00	Cimarron R.	11050002	60720	9/5/2018	2	215	1089	6.35	75.7	430	7.98	24	10	0.025	63.6	700	0.41	0.54	0.177	0.181	246	11	0.565	0.95	10.06	6
4	CGP	CGP	Uncle John's Creek	OK620910-05-0030C	OK620910-05-0030C_4	OK620910050030_00	Cimarron R.	11050002	60453	8/7/2018	2	207	545	6.62	82.4	280	7.73	26.8	13.6	0.059	48.8	570	0.54	0.38	0.346	0.342	158	10	0.439	0.92	3.918	5
4	CGP	CGP	Uncle John's Creek	OK620910-05-0030C	OK620910-05-0030C_4	OK620910050030_00	Cimarron R.	11050002	60293	6/27/2018	2	151	760	6.18	74.8	249	7.91	24.9	145	0.02	46.7	560	1.76	0.47	0.323	0.462	167	82	0.49	2.23	29.969	9
4	CGP	CGP	Uncle John's Creek	OK620910-05-0030C	OK620910-05-0030C_4	OK620910050030_00	Cimarron R.	11050002	60135	5/30/2018	2	301	1076	9.42	118.1	640	8.2	26.8	2.33	0.019	84.7	870	0.43	0.45	0.217	0.233	290	10	0.469	0.88	2.494	5
4	CGP	CGP	Uncle John's Creek	OK620910-05-0030C	OK620910-05-0030C_4	OK620910050030_00	Cimarron R.	11050002	59899	5/8/2018	2	NA	NA	NA	NA	NA	NA	NA	NA	NA	NA	NA	NA	NA	NA	NA	NA	NA	NA	NA	0	5
4	CGP	CGP	Uncle John's Creek	OK620910-05-0030C	OK620910-05-0030C_4	OK620910050030_00	Cimarron R.	11050002	60043	4/23/2018	2	271	1294	10.4	96.7	423	8.03	12	8.62	NA	93.6	850	0.88	0.61	0.049	0.092	295	10	0.61	1.49	11.812	7
4	CGP	CGP	Uncle John's Creek	OK620910-05-0030C	OK620910-05-0030C_4	OK620910050030_00	Cimarron R.	11050002	59843	3/20/2018	2	315	1295	13.05	108.2	600	8.13	6.1	2.96	NA	76.4	830	0.42	0.85	0.019	0.037	290	10	0.85	1.27	0	5
4	CGP	CGP	Uncle John's Creek	OK620910-05-0030C	OK620910-05-0030C_4	OK620910050030_00	Cimarron R.	11050002	59779	2/13/2018	2	365	780	12.36	86.6	448	8.28	0.1	10.5	NA	72.7	890	0.46	2.49	0.111	0.125	296	11	2.49	2.95	0	5
4	CGP	CGP	Uncle John's Creek	OK620910-05-0030C	OK620910-05-0030C_4	OK620910050030_00	Cimarron R.	11050002	59671	1/17/2018	2	408	1484	11.94	82.4	760	8.03	0.1	2.6	NA	84.6	940	0.6	2.6	0.085	0.101	301	10	2.6	3.2	0	5
4	CGP	CGP	Uncle John's Creek	OK620910-05-0030C	OK620910-05-0030C_4	OK620910050030_00	Cimarron R.	11050002	59573	12/5/2017	2	288	1161	11.73	97.4	470	8.31	7.1	2.4	NA	64	780	0.47	0.91	0.032	0.057	232	10	0.91	1.38	8.62	5
4	CGP	CGP	Uncle John's Creek	OK620910-05-0030C	OK620910-05-0030C_4	OK620910050030_00	Cimarron R.	11050002	59455	10/31/2017	2	278	1082	10.2	87.3	462	8.34	8.6	8.63	NA	55.9	690	0.47	1.76	0.127	0.144	202	10	1.76	2.23	6.55	7
4	CGP	CGP	Uncle John's Creek	OK620910-05-0030C	OK620910-05-0030C_4	OK620910050030_00	Cimarron R.	11050002	59307	9/25/2017	2	294	1391	6.65	77.3	660	8.02	22.9	1.28	NA	88.3	860	0.34	0.47	0.218	0.239	349	10	0.47	0.81	0	5
4	CGP	CGP	Uncle John's Creek	OK620910-05-0030C	OK620910-05-0030C_4	OK620910050030_00	Cimarron R.	11050002	59190	9/5/2017	2	NA	NA	NA	NA	NA	NA	NA	NA	NA	NA	NA	NA	NA	NA	NA	NA	NA	NA	NA	0	5
4	CGP	CGP	Uncle John's Creek	OK620910-05-0030C	OK620910-05-0030C_4	OK620910050030_00	Cimarron R.	11050002	59129	8/22/2017	2	205	1012	6.7	83.7	330	8.1	26.7	14.3	0.023	58.9	650	0.53	1.06	0.292	0.299	208	10	1.083	1.59	3.001	6
4	CGP	CGP	Uncle John's Creek	OK620910-05-0030C	OK620910-05-0030C_4	OK620910050030_00	Cimarron R.	11050002	58906	7/18/2017	2	256	1450	5.6	67.3	444	7.79	24.9	1.44	0.015	92.5	930	0.47	0.18	0.092	0.101	349	10	0.195	0.65	2.525	5
4	CGP	CGP	Uncle John's Creek	OK620910-05-0030C	OK620910-05-0030C_4	OK620910050030_00	Cimarron R.	11050002	58792	7/3/2017	2	265	1353	5.8	66.8	416	7.99	23.2	2.6	NA	NA	NA	NA	NA	NA	NA	NA	NA	NA	NA	4.241	5
4	CGP	CGP	Uncle John's Creek	OK620910-05-0030C	OK620910-05-0030C_4	OK620910050030_00	Cimarron R.	11050002	58607	6/15/2017	2	295	1324	6.74	78.6	NA	7.96	22.9	10.3	NA	NA	NA	NA	NA	NA	NA	NA	NA	NA	NA	7.45	5
4	CGP	CGP	Uncle John's Creek	OK620910-05-0030C	OK620910-05-0030C_4	OK620910050030_00	Cimarron R.	11050002	58476	6/13/2017	2	296	1324	6.74	78.6	448	7.94	22.9	10.4	0.015	75.4	840	0.54	2.09	0.171	0.19	270	10	2.105	2.63	8.565	5
4	CGP	CGP	Uncle John's Creek	OK620910-05-0030C	OK620910-05-0030C_4	OK620910050030_00	Cimarron R.	11050002	58418	5/23/2017	2	NA	NA	NA	NA	NA	NA	NA	NA	NA	NA	NA	NA	NA	NA	NA	NA	NA	NA	NA	0	9
4	CGP	CGP	Uncle John's Creek	OK620910-05-0030C	OK620910-05-0030C_4	OK620910050030_00	Cimarron R.	11050002	58367	5/9/2017	2	NA	750	NA	NA	NA	NA	NA	NA	NA	NA	NA	NA	NA	NA	NA	NA	NA	NA	NA	0	7
3	CGP	CGP	Uncle John's Creek	OK620910-05-0030C	OK620910-05-0030C_3	OK620910050030_00	Cimarron R.	11050002	53544	4/29/2014	2	282	1107	8.63	82.6	424	7.05	13.2	32.6	NA	56.5	720	1.69	0.31	0.173	0.262	235.7	33	0.31	2	25.421	7
3	CGP	CGP	Uncle John's Creek	OK620910-05-0030C	OK620910-05-0030C_3	OK620910050030_00	Cimarron R.	11050002	53247	3/25/2014	2	278	1261	11.41	87.9	458	7.5	4.2	3.45	NA	79.7	790	0.52	0.61	0.01	0.043	335.7	10	0.61	1.13	8.67	5
3	CGP	CGP	Uncle John's Creek	OK620910-05-0030C	OK620910-05-0030C_3	OK620910050030_00	Cimarron R.	11050002	53160	2/19/2014	2	305	1420	11.81	94.1	1070	7.2	5.5	4.92	NA	74.6	780	0.52	1.05	0.035	0.074	276.3	10	1.05	1.57	8.802	5
3	CGP	CGP	Uncle John's Creek	OK620910-05-0030C	OK620910-05-0030C_3	OK620910050030_00	Cimarron R.	11050002	53039	1/14/2014	2	352	1280	12.17	90.8	870	7.58	3	5.06	NA	72.6	840	0.58	1.99	0.038	0.068	274.3	10	1.99	2.57	8.684	5
3	CGP	CGP	Uncle John's Creek	OK620910-05-0030C	OK620910-05-0030C_3	OK620910050030_00	Cimarron R.	11050002	52921	12/3/2013	2	340	1224	10.09	80.3	456	7.7	5.5	3.88	NA	68.3	790	0.4	2.27	0.046	0.06	250.9	10	2.27	2.67	9.936	5
3	CGP	CGP	Uncle John's Creek	OK620910-05-0030C	OK620910-05-0030C_3	OK620910050030_00	Cimarron R.	11050002	52699	10/22/2013	2	295	1150	10.58	92.8	420	8.1	9.4	11.9	NA	64.9	750	0.43	3.16	0.127	0.13	230.7	10	3.16	3.59	6.965	5
3	CGP	CGP	Uncle John's Creek	OK620910-05-0030C	OK620910-05-0030C_3	OK620910050030_00	Cimarron R.	11050002	52530	9/17/2013	2	260	1321	7.12	82.3	500	8	22.3	24	0.042	84.4	904	0.76	2.32	0.18	0.204	367.7	20	2.362	3.08	13.124	6
3	CGP	CGP	Uncle John's Creek	OK620910-05-0030C	OK620910-05-0030C_3	OK620910050030_00	Cimarron R.	11050002	52495	8/13/2013	2	170	615	6.91	84.2	268	7.91	25.3	192	0.015	29.5	431	1.34	1	0.309	0.395	98.3	142	1.015	2.34	68.591	9
3	CGP	CGP	Uncle John's Creek	OK620910-05-0030C	OK620910-05-0030C_3	OK620910050030_00	Cimarron R.	11050002	52231	7/9/2013	2	355	1192	7.23	86.1	420	7.94	24.1	10.6	0.033	76.5	780	0.58	1.24	0.145	0.164	251.1	10	1.273	1.82	10.183	5
3	CGP	CGP	Uncle John's Creek	OK620910-05-0030C	OK620910-05-0030C_3	OK620910050030_00	Cimarron R.	11050002	51954	6/4/2013	2	95	217	6.45	71.7	102	7.16	20.6	1000	0.097	10.7	315	3.34	0.42	0.86	1.311	27.6	1700	0.517	3.76	0	9
3	CGP	CGP	Uncle John's Creek	OK620910-05-0030C	OK620910-05-0030C_3	OK620910050030_00	Cimarron R.	11050002	51863	5/20/2013	2	NA	NA	NA	NA	NA	NA	NA	NA	NA	NA	NA	NA	NA	NA	NA	NA	NA	NA	NA	0	7
3	CGP	CGP	Uncle John's Creek	OK620910-05-0030C	OK620910-05-0030C_3	OK620910050030_00	Cimarron R.	11050002	51796	4/30/2013	2	183	550.6	7.31	77.1	205	7.83	17.9	121	NA	27.5	362	2	0.4	0.23	0.383	92.8	79	0.4	2.4	0	9
3	CGP	CGP	Uncle John's Creek	OK620910-05-0030C	OK620910-05-0030C_3	OK620910050030_00	Cimarron R.	11050002	51596	3/26/2013	2	240	1384	12	85.3	800	8.23	1.2	11	NA	99.6	900	0.27	0.33	0.028	0.05	353.1	10	0.33	0.6	0	5
3	CGP	CGP	Uncle John's Creek	OK620910-05-0030C	OK620910-05-0030C_3	OK620910050030_00	Cimarron R.	11050002	51455	2/20/2013	2	250	1258	10.03	78.7	542	8.22	4.9	5.38	NA	93.4	794	0.65	0.09	0.029	0.104	375.4	10	0.09	0.74	0	7
3	CGP	CGP	Uncle John's Creek	OK620910-05-0030C	OK620910-05-0030C_3	OK620910050030_00	Cimarron R.	11050002	51308	1/23/2013	2	305	1558	12.16	86.3	482	7.85	3.1	5.26	NA	112.8	1025	0.76	1.43	0.059	0.076	433.4	10	1.43	2.19	0.985	5
3	CGP	CGP	Uncle John's Creek	OK620910-05-0030C	OK620910-05-0030C_3	OK620910050030_00	Cimarron R.	11050002	51184	12/11/2012	2	300	1641	12.81	88.3	850	7.94	0.1	2.23	NA	116.4	1098	0.26	0.81	0.073	0.088	463.4	10	0.81	1.07	1.193	5
3	CGP	CGP	Uncle John's Creek	OK620910-05-0030C	OK620910-05-0030C_3	OK620910050030_00	Cimarron R.	11050002	51016	10/30/2012	2	302	1531	8.21	70.3	504	8.09	8.3	2.62	NA	107.8	1035	0.42	0.34	0.18	0.183	413.1	10	0.34	0.76	0.481	5
3	CGP	CGP	Uncle John's Creek	OK620910-05-0030C	OK620910-05-0030C_3	OK620910050030_00	Cimarron R.	11050002	50843	9/25/2012	2	181	1052	3.27	35.8	432	7.73	19.5	6.45	NA	129.8	1027	0.73	0.04	0.325	0.327	490.8	10	0.04	0.77	0	3
3	CGP	CGP	Uncle John's Creek	OK620910-05-0030C	OK620910-05-0030C_3	OK620910050030_00	Cimarron R.	11050002	50661	8/21/2012	2	210	1480	6.36	71.5	472	8	20.9	14.9	0.028	112.3	973	0.56	0.04	0.291	0.302	493	13	0.068	0.6	0.372	5
3	CGP	CGP	Uncle John's Creek	OK620910-05-0030C	OK620910-05-0030C_3	OK620910050030_00	Cimarron R.	11050002	50510	7/24/2012	2	261	1075	5.99	73	360	8.13	25.2	4.64	0.046	77	689	0.5	0.28	0.248	0.255	243.8	10	0.326	0.78	0.531	4
3	CGP	CGP	Uncle John's Creek	OK620910-05-0030C	OK620910-05-0030C_3	OK620910050030_00	Cimarron R.	11050002	50412	7/9/2012	2	NA	NA	NA	NA	NA	NA	NA	NA	NA	NA	NA	NA	NA	NA	NA	NA	NA	NA	NA	0	4
3	CGP	CGP	Uncle John's Creek	OK620910-05-0030C	OK620910-05-0030C_3	OK620910050030_00	Cimarron R.	11050002	50197	6/12/2012	2	202	930	4.21	48.2	331	7.82	21.7	11.2	0.051	61.5	636	0.6	0.26	0.212	0.227	202.1	10	0.311	0.86	2.649	5
2	CGP	CGP	Uncle John's Creek	OK620910-05-0030C	OK620910-05-0030C_2	OK620910050030_00	Cimarron R.	11050002	43286	4/7/2009	2	295	1004	12.13	92.9	437	8.14	4.1	13.9	0.022	64.3	654	0.8	1.42	0.06	0.302	238.6	10	1.442	2.22	0	5
2	CGP	CGP	Uncle John's Creek	OK620910-05-0030C	OK620910-05-0030C_2	OK620910050030_00	Cimarron R.	11050002	42978	3/3/2009	2	343	1182	11.6	89.5	510	8.11	4.4	5.6	0.015	86.4	792	0.32	1.95	0.043	0.053	282.9	10	1.965	2.27	11.207	5
2	CGP	CGP	Uncle John's Creek	OK620910-05-0030C	OK620910-05-0030C_2	OK620910050030_00	Cimarron R.	11050002	42763	2/3/2009	2	347	NA	13.57	95.3	495	8.15	1	10.2	0.015	73.7	777	0.53	1.57	0.052	0.08	217.6	14	1.585	2.1	12.127	5
2	CGP	CGP	Uncle John's Creek	OK620910-05-0030C	OK620910-05-0030C_2	OK620910050030_00	Cimarron R.	11050002	42282	12/16/2008	2	375	NA	12.85	88.6	695	7.96	0.3	8.25	0.015	76.5	809	0.43	2.3	0.04	0.041	214.7	10	2.315	2.73	0	5
2	CGP	CGP	Uncle John's Creek	OK620910-05-0030C	OK620910-05-0030C_2	OK620910050030_00	Cimarron R.	11050002	41992	11/4/2008	2	330	1223	7.96	76.2	445	8.02	13.3	4.29	0.015	66.8	737	0.45	1.88	0.077	0.089	199.2	10	1.895	2.33	3.151	5
2	CGP	CGP	Uncle John's Creek	OK620910-05-0030C	OK620910-05-0030C_2	OK620910050030_00	Cimarron R.	11050002	41559	9/30/2008	2	330	1159	8.89	89.7	416	8.26	15.8	5.68	0.015	68.5	755	0.11	1.96	0.066	0.099	222.4	10	1.975	2.07	2.915	5
2	CGP	CGP	Uncle John's Creek	OK620910-05-0030C	OK620910-05-0030C_2	OK620910050030_00	Cimarron R.	11050002	41463	9/16/2008	2	NA	NA	NA	NA	NA	NA	NA	NA	NA	NA	NA	NA	NA	NA	NA	NA	NA	NA	NA	0	5
2	CGP	CGP	Uncle John's Creek	OK620910-05-0030C	OK620910-05-0030C_2	OK620910050030_00	Cimarron R.	11050002	41212	8/26/2008	2	180	651	8.01	90.4	263	8.12	21.3	52.5	0.015	38.6	452	0.3	1.04	0.196	0.261	114.3	34	1.055	1.34	21.052	5
2	CGP	CGP	Uncle John's Creek	OK620910-05-0030C	OK620910-05-0030C_2	OK620910050030_00	Cimarron R.	11050002	40918	7/22/2008	2	309	902	7.23	86.3	457	8.15	24.1	14.8	0.023	91.8	786	0.32	1.75	0.149	0.185	228.1	17	1.773	2.07	6.965	5
2	CGP	CGP	Uncle John's Creek	OK620910-05-0030C	OK620910-05-0030C_2	OK620910050030_00	Cimarron R.	11050002	40471	6/17/2008	2	225	758	6.56	70.9	321	7.63	21	120	0.015	65.8	542	0.11	1.61	0.231	0.272	143.2	78	1.625	1.72	0	9
2	CGP	CGP	Uncle John's Creek	OK620910-05-0030C	OK620910-05-0030C_2	OK620910050030_00	Cimarron R.	11050002	40233	5/13/2008	2	167	641	9.06	94	255.1	NA	17.4	157	0.015	28.7	435	0.11	1	0.239	0.298	96.5	101	1.015	1.11	0	9
2	CGP	CGP	Uncle John's Creek	OK620910-05-0030C	OK620910-05-0030C_2	OK620910050030_00	Cimarron R.	11050002	39918	4/8/2008	2	172	491.3	8.4	77.1	161.6	7.5	11.4	1000	0.121	39.8	348	2.3	1.15	0.631	1.046	90.9	1336	1.271	3.45	0	9
2	CGP	CGP	Uncle John's Creek	OK620910-05-0030C	OK620910-05-0030C_2	OK620910050030_00	Cimarron R.	11050002	39631	3/4/2008	2	227	970	11.62	91.5	312.3	8.14	5.2	210	0.191	85.4	606	1.3	1.37	0.191	0.341	193.9	210	1.561	2.67	0	9
2	CGP	CGP	Uncle John's Creek	OK620910-05-0030C	OK620910-05-0030C_2	OK620910050030_00	Cimarron R.	11050002	39173	1/23/2008	2	360	NA	13.52	92.8	489.1	8.12	0.1	8.24	0.015	104.7	891	0.21	2.64	0.044	0.073	248.4	10	2.655	2.85	12.052	5
2	CGP	CGP	Uncle John's Creek	OK620910-05-0030C	OK620910-05-0030C_2	OK620910050030_00	Cimarron R.	11050002	38693	12/17/2007	2	294	NA	12.2	86.3	388.6	8.13	0.9	27.1	0.015	56.9	699	0.62	1.45	0.089	0.158	186.2	22	1.465	2.07	31.926	6
2	CGP	CGP	Uncle John's Creek	OK620910-05-0030C	OK620910-05-0030C_2	OK620910050030_00	Cimarron R.	11050002	38547	11/14/2007	2	296	1004	8.72	83.2	415.5	7.98	13.3	17.7	0.015	75.7	730	0.28	1.98	0.106	0.151	169.8	10	1.995	2.26	20.405	5
2	CGP	CGP	Uncle John's Creek	OK620910-05-0030C	OK620910-05-0030C_2	OK620910050030_00	Cimarron R.	11050002	38400	10/16/2007	2	175	603	7.53	76.7	282.7	8.05	16	294	0.015	64.1	504	0.63	1.12	0.312	0.468	140.1	292	1.135	1.75	78.335	7
2	CGP	CGP	Uncle John's Creek	OK620910-05-0030C	OK620910-05-0030C_2	OK620910050030_00	Cimarron R.	11050002	38338	9/18/2007	2	298	1169	8.55	102.5	425.9	8.06	24.4	35.9	0.015	64.5	741	0.11	2.63	0.112	0.171	209.7	31	2.645	2.74	23.379	6
2	CGP	CGP	Uncle John's Creek	OK620910-05-0030C	OK620910-05-0030C_2	OK620910050030_00	Cimarron R.	11050002	38751	8/16/2007	2	277	1154	6.72	81.2	NA	7.94	24.8	19.5	NA	NA	NA	NA	NA	NA	NA	NA	NA	NA	NA	14.344	5
2	CGP	CGP	Uncle John's Creek	OK620910-05-0030C	OK620910-05-0030C_2	OK620910050030_00	Cimarron R.	11050002	37798	7/31/2007	2	170	593	6.92	82.6	230.3	7.65	24.3	284	0.015	34	495	0.48	1.35	0.443	0.575	98.2	387	1.365	1.83	48.908	7
2	CGP	CGP	Uncle John's Creek	OK620910-05-0030C	OK620910-05-0030C_2	OK620910050030_00	Cimarron R.	11050002	37753	7/23/2007	2	NA	NA	NA	NA	NA	NA	NA	NA	NA	NA	NA	NA	NA	NA	NA	NA	NA	NA	NA	0	7
2	CGP	CGP	Uncle John's Creek	OK620910-05-0030C	OK620910-05-0030C_2	OK620910050030_00	Cimarron R.	11050002	37316	6/25/2007	2	123	439.4	6.7	84.5	167.4	7.85	27.4	386	0.015	26.3	479	1.08	0.76	0.519	0.69	73.8	268	0.775	1.84	2	7
2	CGP	CGP	Uncle John's Creek	OK620910-05-0030C	OK620910-05-0030C_2	OK620910050030_00	Cimarron R.	11050002	37125	5/29/2007	2	175	728	7.2	80.1	264.3	7.76	20.2	154	0.015	37.5	500	1.11	0.86	0.354	0.484	117.4	184	0.875	1.97	54.131	7
1	CGP	CGP	Uncle John's Creek	OK620910-05-0030C	OK620910-05-0030C_1	OK620910050030_00	Cimarron R.	11050002	30358	6/9/2004	2	267	1263	7.19	83.6	421.8	7.89	22.8	2.45	0.022	92.7	877	0.11	0.12	0.138	0.217	247.4	10	0.142	0.23	1.871	5
1	CGP	CGP	Uncle John's Creek	OK620910-05-0030C	OK620910-05-0030C_1	OK620910050030_00	Cimarron R.	11050002	30101	4/26/2004	2	254	1257	10.88	135.5	400.2	8.34	26.5	4.89	0.046	80.6	754	0.543	0.56	0.106	0.164	226.6	13	0.606	1.103	4.668	5
1	CGP	CGP	Uncle John's Creek	OK620910-05-0030C	OK620910-05-0030C_1	OK620910050030_00	Cimarron R.	11050002	29786	3/22/2004	2	227	1069	10.83	108.3	333.7	8.45	15.3	23.6	0.039	60.8	599	0.438	0.99	0.065	0.181	168.3	10	1.029	1.428	9.695	5
1	CGP	CGP	Uncle John's Creek	OK620910-05-0030C	OK620910-05-0030C_1	OK620910050030_00	Cimarron R.	11050002	29613	2/17/2004	2	230	1286	18.32	160.6	385	8.59	9.5	6.41	0.234	78.8	760	0.859	1.05	0.048	0.157	221.1	12	1.284	1.909	5.627	5
1	CGP	CGP	Uncle John's Creek	OK620910-05-0030C	OK620910-05-0030C_1	OK620910050030_00	Cimarron R.	11050002	29442	1/12/2004	2	276	1410	18.61	154.1	425.4	8.62	7.3	3.75	0.017	82.4	804	0.334	1.31	0.008	0.086	263.9	10	1.327	1.644	3.606	5
1	CGP	CGP	Uncle John's Creek	OK620910-05-0030C	OK620910-05-0030C_1	OK620910050030_00	Cimarron R.	11050002	28568	12/8/2003	2	270	1303	16.21	142.4	445.1	8.65	9.5	2.11	0.015	82.2	835	0.295	1.23	0.013	0.078	266.6	10	1.245	1.525	3.584	5
1	CGP	CGP	Uncle John's Creek	OK620910-05-0030C	OK620910-05-0030C_1	OK620910050030_00	Cimarron R.	11050002	28430	10/27/2003	2	278	1315	10.2	101.2	431.4	8.16	15	6.51	0.028	83.2	872	0.232	1.2	0.134	0.188	259.8	10	1.228	1.432	2.471	5
1	CGP	CGP	Uncle John's Creek	OK620910-05-0030C	OK620910-05-0030C_1	OK620910050030_00	Cimarron R.	11050002	28276	9/22/2003	2	250	1578	12.63	154.6	485.9	7.94	24.9	0.79	0.022	112.3	1007	1.011	0.13	0.113	0.199	421.3	10	0.152	1.141	0.551	6
1	CGP	CGP	Uncle John's Creek	OK620910-05-0030C	OK620910-05-0030C_1	OK620910050030_00	Cimarron R.	11050002	28194	8/29/2003	2	NA	NA	4.3	52.7	NA	7.79	26	NA	NA	NA	NA	NA	NA	NA	NA	NA	NA	NA	NA	0	5
1	CGP	CGP	Uncle John's Creek	OK620910-05-0030C	OK620910-05-0030C_1	OK620910050030_00	Cimarron R.	11050002	28119	8/19/2003	2	224	1622	14.5	NA	446.3	8.46	33.5	4.4	0.032	130.9	1070	0.554	0.08	0.159	0.287	429.1	10	0.112	0.634	0.242	4
1	CGP	CGP	Uncle John's Creek	OK620910-05-0030C	OK620910-05-0030C_1	OK620910050030_00	Cimarron R.	11050002	27816	7/15/2003	2	271	1298	8.96	134.4	460.6	8.43	36.6	3.53	0.045	115.3	962	0.662	0.17	0.157	0.209	366.5	10	0.215	0.832	0.955	4
1	CGP	CGP	Uncle John's Creek	OK620910-05-0030C	OK620910-05-0030C_1	OK620910050030_00	Cimarron R.	11050002	27691	6/10/2003	2	251	1125	7.92	98.6	348.3	8.2	26.3	14	0.036	79.1	693	0.579	0.71	0.178	0.234	200.7	16	0.746	1.289	6.707	5
1	CGP	CGP	Uncle John's Creek	OK620910-05-0030C	OK620910-05-0030C_1	OK620910050030_00	Cimarron R.	11050002	27570	5/13/2003	2	301	1340	9.71	108.6	457.4	8.25	20.8	4.84	0.057	85.9	863	0.39	0.97	0.111	0.117	265.4	11	1.027	1.36	4.923	5
1	CGP	CGP	Uncle John's Creek	OK620910-05-0030C	OK620910-05-0030C_1	OK620910050030_00	Cimarron R.	11050002	27356	4/1/2003	2	253	1246	10.69	NA	399.9	8.32	20.2	24.2	0.015	82.86	782	0.299	0.9	0.016	0.086	248.8	30	0.915	1.199	14.28	5
1	CGP	CGP	Uncle John's Creek	OK620910-05-0030C	OK620910-05-0030C_1	OK620910050030_00	Cimarron R.	11050002	27195	3/4/2003	2	267	1260	12.21	118	434.5	8.41	12.2	15.1	0.015	77.2	719	0.11	1.8	0.019	0.037	244.6	24	1.815	1.91	16.948	5
1	CGP	CGP	Uncle John's Creek	OK620910-05-0030C	OK620910-05-0030C_1	OK620910050030_00	Cimarron R.	11050002	26627	1/22/2003	2	305	565	12.89	92	404.7	8.29	0.1	29.4	0.015	69.5	721	0.409	2.23	0.032	0.09	177.6	12	2.245	2.639	19.755	5
1	CGP	CGP	Uncle John's Creek	OK620910-05-0030C	OK620910-05-0030C_1	OK620910050030_00	Cimarron R.	11050002	26237	12/10/2002	2	267	1096	6.81	57	382.6	7.69	6.7	13	0.018	70.06	694	0.176	1.93	0.043	0.075	197.92	13	1.948	2.106	16.901	5
1	CGP	CGP	Uncle John's Creek	OK620910-05-0030C	OK620910-05-0030C_1	OK620910050030_00	Cimarron R.	11050002	26096	11/12/2002	2	214	930	10.05	91	325.6	8.04	9.4	39.4	0.035	54.2	599	0.665	2.24	0.183	0.322	153.2	29	2.275	2.905	18.972	6
1	CGP	CGP	Uncle John's Creek	OK620910-05-0030C	OK620910-05-0030C_1	OK620910050030_00	Cimarron R.	11050002	25946	10/7/2002	2	241	996	8.75	96	381.9	8.09	18.7	13.5	0.022	62.17	635	0.405	1.37	0.135	0.156	183.5	13	1.392	1.775	6.132	6
1	CGP	CGP	Uncle John's Creek	OK620910-05-0030C	OK620910-05-0030C_1	OK620910050030_00	Cimarron R.	11050002	25792	9/3/2002	2	197	1275	13.58	197	383.5	8.59	33.5	1.88	0.037	90.9	826	0.829	0.01	NA	NA	314.3	10	0.047	0.839	0.385	5
1	CGP	CGP	Uncle John's Creek	OK620910-05-0030C	OK620910-05-0030C_1	OK620910050030_00	Cimarron R.	11050002	25398	7/22/2002	2	240	1266	8.75	127	389	8.45	33.7	2.17	0.093	96.8	911	0.499	0.55	0.193	0.205	341.8	10	0.643	1.049	0.533	4
1	CGP	CGP	Uncle John's Creek	OK620910-05-0030C	OK620910-05-0030C_1	OK620910050030_00	Cimarron R.	11050002	25647	6/11/2002	2	235	1070	7.8	NA	NA	7.63	33.3	1.79	NA	NA	NA	NA	NA	NA	NA	NA	NA	NA	NA	4.427	5
4	CGP	CGP	Dead Indian Creek	OK620910-05-0080A	OK620910-05-0080A_4	OK620910050080_00	Cimarron R.	11050002	61637	4/16/2019	2	232	2129	14.89	160	1072	8.45	18.4	8.85	NA	194	1900	0.72	0.13	0.029	0.064	833	15	0.13	0.85	13.57	5
4	CGP	CGP	Dead Indian Creek	OK620910-05-0080A	OK620910-05-0080A_4	OK620910050080_00	Cimarron R.	11050002	61724	3/12/2019	2	271	2175	11.68	110.1	1058	8.09	10.8	10.4	NA	267	1900	0.47	1.94	0.021	0.051	863	14	1.94	2.41	12.11	6
4	CGP	CGP	Dead Indian Creek	OK620910-05-0080A	OK620910-05-0080A_4	OK620910050080_00	Cimarron R.	11050002	61248	2/5/2019	2	376	2270	11.86	105.7	1610	8.56	8.4	7.85	NA	254	2000	0.55	1.62	0.053	0.073	1050	10	1.62	2.17	58.33	6
4	CGP	CGP	Dead Indian Creek	OK620910-05-0080A	OK620910-05-0080A_4	OK620910050080_00	Cimarron R.	11050002	61125	1/8/2019	2	246	1435	12.45	105.3	1870	8.36	7.2	41.7	NA	172	1600	0.9	1.32	0.213	0.275	765	25	1.32	2.22	0	7
4	CGP	CGP	Dead Indian Creek	OK620910-05-0080A	OK620910-05-0080A_4	OK620910050080_00	Cimarron R.	11050002	61042	12/11/2018	2	468	1406	13.81	106.7	2020	8.4	3.2	4.3	NA	222	1800	0.42	1.56	0.049	0.058	864	10	1.56	1.98	0	8
4	CGP	CGP	Dead Indian Creek	OK620910-05-0080A	OK620910-05-0080A_4	OK620910050080_00	Cimarron R.	11050002	60849	10/16/2018	2	254	1854	10.21	90.6	1230	7.59	10	79.5	NA	143	1400	0.74	0.98	0.279	0.32	593	26	0.98	1.72	0	7
4	CGP	CGP	Dead Indian Creek	OK620910-05-0080A	OK620910-05-0080A_4	OK620910050080_00	Cimarron R.	11050002	60719	9/5/2018	2	196	1338	5.17	59.5	425	7.7	24.6	24.7	0.023	141	1000	0.48	0.14	0.18	0.198	394	26	0.163	0.62	10.67	6
4	CGP	CGP	Dead Indian Creek	OK620910-05-0080A	OK620910-05-0080A_4	OK620910050080_00	Cimarron R.	11050002	60452	8/7/2018	2	185	1043	9.8	123.7	320	8.52	27	25	0.033	81.8	720	0.74	0.12	0.334	0.389	233	17	0.153	0.86	3.514	5
4	CGP	CGP	Dead Indian Creek	OK620910-05-0080A	OK620910-05-0080A_4	OK620910050080_00	Cimarron R.	11050002	60292	6/27/2018	2	103	842	5.63	68.5	295	7.6	25.1	114	0.218	48.7	600	1.31	0.36	0.387	0.435	230	64	0.578	1.67	0	9
4	CGP	CGP	Dead Indian Creek	OK620910-05-0080A	OK620910-05-0080A_4	OK620910050080_00	Cimarron R.	11050002	60134	5/30/2018	2	230	1989	6.16	74.5	640	7.37	26.4	26.2	0.134	202	1300	0.89	0.05	0.274	0.329	504	28	0.184	0.94	0.564	5
4	CGP	CGP	Dead Indian Creek	OK620910-05-0080A	OK620910-05-0080A_4	OK620910050080_00	Cimarron R.	11050002	59898	5/8/2018	2	NA	NA	NA	NA	NA	NA	NA	NA	NA	NA	NA	NA	NA	NA	NA	NA	NA	NA	NA	0	5
4	CGP	CGP	Dead Indian Creek	OK620910-05-0080A	OK620910-05-0080A_4	OK620910050080_00	Cimarron R.	11050002	60044	4/23/2018	2	236	2243	11.03	109	710	8.13	14.6	16.5	NA	131	1600	0.85	0.51	0.02	0.068	319	18	0.51	1.36	12.278	6
4	CGP	CGP	Dead Indian Creek	OK620910-05-0080A	OK620910-05-0080A_4	OK620910050080_00	Cimarron R.	11050002	59842	3/20/2018	2	210	2179	8.78	83	900	8.1	5.9	4.14	NA	214	1500	0.35	0.24	0.007	0.022	653	10	0.24	0.59	0	5
4	CGP	CGP	Dead Indian Creek	OK620910-05-0080A	OK620910-05-0080A_4	OK620910050080_00	Cimarron R.	11050002	59778	2/13/2018	2	352	2519	12.93	90.2	1160	8.3	0	8.5	NA	241	1700	0.32	2.73	0.082	0.093	725	10	2.73	3.05	0	5
4	CGP	CGP	Dead Indian Creek	OK620910-05-0080A	OK620910-05-0080A_4	OK620910050080_00	Cimarron R.	11050002	59670	1/17/2018	2	353	1382	12.55	86.3	1260	8.1	0	9.36	NA	221	1900	0.76	3.09	0.138	0.141	743	10	3.09	3.85	0	5
4	CGP	CGP	Dead Indian Creek	OK620910-05-0080A	OK620910-05-0080A_4	OK620910050080_00	Cimarron R.	11050002	59572	12/5/2017	2	264	1874	10.68	90.3	960	8.11	7.8	10.1	NA	204	1600	0.46	0.89	0.009	0.028	631	10	0.89	1.35	3.67	5
4	CGP	CGP	Dead Indian Creek	OK620910-05-0080A	OK620910-05-0080A_4	OK620910050080_00	Cimarron R.	11050002	59454	10/31/2017	2	260	2380	10.12	87.2	1280	8.32	8.5	7.44	NA	216	1700	0.34	1.3	0.043	0.057	725	10	1.3	1.64	4.68	7
4	CGP	CGP	Dead Indian Creek	OK620910-05-0080A	OK620910-05-0080A_4	OK620910050080_00	Cimarron R.	11050002	59306	9/25/2017	2	263	1865	5.6	59.3	850	7.96	23.3	10.2	NA	185	1200	0.54	0.17	0.116	0.144	499	10	0.17	0.71	0	5
4	CGP	CGP	Dead Indian Creek	OK620910-05-0080A	OK620910-05-0080A_4	OK620910050080_00	Cimarron R.	11050002	59189	9/5/2017	2	NA	NA	NA	NA	NA	NA	NA	NA	NA	NA	NA	NA	NA	NA	NA	NA	NA	NA	NA	0	5
4	CGP	CGP	Dead Indian Creek	OK620910-05-0080A	OK620910-05-0080A_4	OK620910050080_00	Cimarron R.	11050002	59128	8/22/2017	2	225	1880	7.23	82.5	750	8.06	26.2	41.7	0.039	157	1400	0.79	1.08	0.283	0.311	530	29	1.119	1.87	23.099	7
4	CGP	CGP	Dead Indian Creek	OK620910-05-0080A	OK620910-05-0080A_4	OK620910050080_00	Cimarron R.	11050002	58907	7/18/2017	2	219	2013	4.2	51	560	7.9	25.3	9	0.015	194	1300	0.64	0.13	0.048	0.075	473	10	0.145	0.77	2.37	4
4	CGP	CGP	Dead Indian Creek	OK620910-05-0080A	OK620910-05-0080A_4	OK620910050080_00	Cimarron R.	11050002	58994	7/5/2017	2	252	2465	7.09	80.5	NA	7.92	23.7	22.5	NA	NA	NA	NA	NA	NA	NA	NA	NA	NA	NA	12.14	5
4	CGP	CGP	Dead Indian Creek	OK620910-05-0080A	OK620910-05-0080A_4	OK620910050080_00	Cimarron R.	11050002	58477	6/13/2017	2	276	2183	7.73	93.4	950	8.16	24.4	16.1	0.015	180	1500	0.86	1.33	0.101	0.144	645	15	1.345	2.19	16.531	5
4	CGP	CGP	Dead Indian Creek	OK620910-05-0080A	OK620910-05-0080A_4	OK620910050080_00	Cimarron R.	11050002	58419	5/23/2017	2	NA	NA	NA	NA	NA	NA	NA	NA	NA	NA	NA	NA	NA	NA	NA	NA	NA	NA	NA	0	6
4	CGP	CGP	Dead Indian Creek	OK620910-05-0080A	OK620910-05-0080A_4	OK620910050080_00	Cimarron R.	11050002	58368	5/9/2017	2	NA	2136	NA	NA	NA	NA	NA	NA	NA	NA	NA	NA	NA	NA	NA	NA	NA	NA	NA	0	7
3	CGP	CGP	Dead Indian Creek	OK620910-05-0080A	OK620910-05-0080A_3	OK620910050080_00	Cimarron R.	11050002	53545	4/29/2014	2	255	1994	5.24	51.8	527	7.81	14.6	17.5	NA	235.6	1300	1.21	0.03	0.115	0.19	502.7	10	0.03	1.24	0.782	5
3	CGP	CGP	Dead Indian Creek	OK620910-05-0080A	OK620910-05-0080A_3	OK620910050080_00	Cimarron R.	11050002	53248	3/25/2014	2	210	2230	8.25	75	750	7.49	5.4	6.64	NA	250.1	1500	0.72	0.1	0.006	0.064	615.2	10	0.1	0.82	6.982	5
3	CGP	CGP	Dead Indian Creek	OK620910-05-0080A	OK620910-05-0080A_3	OK620910050080_00	Cimarron R.	11050002	53161	2/19/2014	2	246	2360	9.44	77.2	1140	7.83	6.4	13.9	NA	274.1	1600	0.94	0.52	0.006	0.088	849	10	0.52	1.46	4.244	5
3	CGP	CGP	Dead Indian Creek	OK620910-05-0080A	OK620910-05-0080A_3	OK620910050080_00	Cimarron R.	11050002	53040	1/14/2014	2	290	2450	10.9	81.6	620	8.02	3	9.79	NA	264.1	1500	0.62	1.45	0.01	0.046	688.2	10	1.45	2.07	3	5
3	CGP	CGP	Dead Indian Creek	OK620910-05-0080A	OK620910-05-0080A_3	OK620910050080_00	Cimarron R.	11050002	52922	12/3/2013	2	301	2386	8.85	69.5	1430	7.89	4.8	9.84	NA	274.3	1700	0.46	1.55	0.013	0.041	726.9	10	1.55	2.01	7.237	5
3	CGP	CGP	Dead Indian Creek	OK620910-05-0080A	OK620910-05-0080A_3	OK620910050080_00	Cimarron R.	11050002	52700	10/22/2013	2	245	2303	10.94	99	800	8.21	10.6	3.46	NA	260.9	1600	0.44	1.04	0.022	0.031	625.6	10	1.04	1.48	3.921	5
3	CGP	CGP	Dead Indian Creek	OK620910-05-0080A	OK620910-05-0080A_3	OK620910050080_00	Cimarron R.	11050002	52531	9/17/2013	2	239	2061	5.1	59.8	480	8.04	23.1	55.3	0.06	233.3	1400	0.72	0.91	0.137	0.172	544.6	53	0.97	1.63	1.937	5
3	CGP	CGP	Dead Indian Creek	OK620910-05-0080A	OK620910-05-0080A_3	OK620910050080_00	Cimarron R.	11050002	52496	8/13/2013	2	245	1825	6.47	79.5	840	8.17	25.6	56.6	0.026	175.8	1280	1.11	1.03	0.279	0.324	582	47	1.056	2.14	18.242	7
3	CGP	CGP	Dead Indian Creek	OK620910-05-0080A	OK620910-05-0080A_3	OK620910050080_00	Cimarron R.	11050002	52232	7/9/2013	2	180	2460	4.88	60.5	830	7.89	26.2	10.9	0.015	302.4	1720	0.51	0.04	0.045	0.08	890.5	10	0.055	0.55	3.53	5
3	CGP	CGP	Dead Indian Creek	OK620910-05-0080A	OK620910-05-0080A_3	OK620910050080_00	Cimarron R.	11050002	51955	6/4/2013	2	75	686	6.83	75.5	240	7.58	20.2	877	0.038	31.8	472	2.69	0.4	0.651	1.101	206.2	1044	0.438	3.09	0	9
3	CGP	CGP	Dead Indian Creek	OK620910-05-0080A	OK620910-05-0080A_3	OK620910050080_00	Cimarron R.	11050002	51864	5/20/2013	2	NA	NA	NA	NA	NA	NA	NA	NA	NA	NA	NA	NA	NA	NA	NA	NA	NA	NA	NA	0	5
3	CGP	CGP	Dead Indian Creek	OK620910-05-0080A	OK620910-05-0080A_3	OK620910050080_00	Cimarron R.	11050002	51797	4/30/2013	2	136	1125	6.65	70	447	7.91	17.7	79.4	NA	66.5	779	1.57	0.51	0.259	0.33	387	44	0.51	2.08	15.054	7
3	CGP	CGP	Dead Indian Creek	OK620910-05-0080A	OK620910-05-0080A_3	OK620910050080_00	Cimarron R.	11050002	51597	3/26/2013	2	208	1566	14.6	116	433	8.94	5.4	20.8	NA	140.3	1021	0.47	0.02	0.015	0.064	428.9	12	0.02	0.49	1.544	5
3	CGP	CGP	Dead Indian Creek	OK620910-05-0080A	OK620910-05-0080A_3	OK620910050080_00	Cimarron R.	11050002	51456	2/20/2013	2	262	1474	9.11	73.4	370	8.42	5.9	23.5	NA	118	919	0.88	0.19	0.015	0.1	381.7	16	0.19	1.07	0	6
3	CGP	CGP	Dead Indian Creek	OK620910-05-0080A	OK620910-05-0080A_3	OK620910050080_00	Cimarron R.	11050002	51309	1/23/2013	2	259	1564	15.71	118.4	560	8.34	3.5	16.9	NA	125.2	714	0.53	0.5	0.012	0.057	399.2	10	0.5	1.03	0.859	5
3	CGP	CGP	Dead Indian Creek	OK620910-05-0080A	OK620910-05-0080A_3	OK620910050080_00	Cimarron R.	11050002	51185	12/11/2012	2	321	1795	17.48	128.9	510	8.52	2.5	15.1	NA	156	1185	0.32	0.15	0.046	0.073	464	10	0.15	0.47	0	4
3	CGP	CGP	Dead Indian Creek	OK620910-05-0080A	OK620910-05-0080A_3	OK620910050080_00	Cimarron R.	11050002	51017	10/30/2012	2	241	1724	10.47	91.3	478	8.25	9.3	8.21	NA	143.3	1145	0.6	0.22	0.063	0.08	476	10	0.22	0.82	0.077	4
3	CGP	CGP	Dead Indian Creek	OK620910-05-0080A	OK620910-05-0080A_3	OK620910050080_00	Cimarron R.	11050002	50844	9/25/2012	2	229	1950	3.25	27.6	452	7.93	20.8	147	NA	226.5	1370	1.26	0.02	0.094	0.184	681.5	30	0.02	1.28	0.1	3
3	CGP	CGP	Dead Indian Creek	OK620910-05-0080A	OK620910-05-0080A_3	OK620910050080_00	Cimarron R.	11050002	50662	8/21/2012	2	180	1960	3.24	38.3	464	8.21	23.4	60.8	0.031	223	1300	1.27	0.03	0.108	0.218	659.8	56	0.061	1.3	0	2
3	CGP	CGP	Dead Indian Creek	OK620910-05-0080A	OK620910-05-0080A_3	OK620910050080_00	Cimarron R.	11050002	50511	7/24/2012	2	171	2090	2.17	26.5	750	7.94	25	19	0.015	258	1428	1.83	0.03	0.022	0.161	660.8	10	0.045	1.86	0	2
3	CGP	CGP	Dead Indian Creek	OK620910-05-0080A	OK620910-05-0080A_3	OK620910050080_00	Cimarron R.	11050002	50713	7/17/2012	2	155	1958	2.92	36.4	514	7.79	26.6	70	NA	NA	NA	NA	NA	NA	NA	NA	NA	NA	NA	0	4
3	CGP	CGP	Dead Indian Creek	OK620910-05-0080A	OK620910-05-0080A_3	OK620910050080_00	Cimarron R.	11050002	50413	7/9/2012	2	NA	NA	NA	NA	NA	NA	NA	NA	NA	NA	NA	NA	NA	NA	NA	NA	NA	NA	NA	0	4
3	CGP	CGP	Dead Indian Creek	OK620910-05-0080A	OK620910-05-0080A_3	OK620910050080_00	Cimarron R.	11050002	50198	6/12/2012	2	234	1423	5.64	66.9	560	8.24	24.3	26.4	0.02	119.7	961	0.76	0.1	0.134	0.171	414	15	0.12	0.86	0.276	5
2	CGP	CGP	Dead Indian Creek	OK620910-05-0080D	OK620910-05-0080D_2	OK620910050080_00	Cimarron R.	11050002	43287	4/7/2009	2	312	2236	9.93	79.9	855	8.08	4.2	12.1	0.058	208.7	1660	0.11	1.25	0.112	0.175	697	10	1.308	1.36	0	5
2	CGP	CGP	Dead Indian Creek	OK620910-05-0080D	OK620910-05-0080D_2	OK620910050080_00	Cimarron R.	11050002	42979	3/3/2009	2	265	2264	11.45	89.5	885	8.05	4.9	6.6	0.015	226.3	1733	0.39	0.76	0.031	0.066	879.8	10	0.775	1.15	3.828	5
2	CGP	CGP	Dead Indian Creek	OK620910-05-0080D	OK620910-05-0080D_2	OK620910050080_00	Cimarron R.	11050002	42764	2/3/2009	2	292	2498	12.59	92.6	1004	8.06	2.6	8.67	0.015	239.1	1831	0.41	1.13	0.014	0.033	969	10	1.145	1.54	3.588	5
2	CGP	CGP	Dead Indian Creek	OK620910-05-0080D	OK620910-05-0080D_2	OK620910050080_00	Cimarron R.	11050002	42283	12/16/2008	2	354	NA	12.79	88.9	993	7.92	0.6	7.01	0.015	193.3	1749	0.34	1.37	0.014	0.023	647.7	10	1.385	1.71	6.228	5
2	CGP	CGP	Dead Indian Creek	OK620910-05-0080D	OK620910-05-0080D_2	OK620910050080_00	Cimarron R.	11050002	41993	11/4/2008	2	281	2314	6.24	60.5	910	7.82	13.9	4.75	0.015	320.2	1664	0.46	1.29	0.075	0.112	884.7	10	1.305	1.75	1.083	5
2	CGP	CGP	Dead Indian Creek	OK620910-05-0080D	OK620910-05-0080D_2	OK620910050080_00	Cimarron R.	11050002	41560	9/30/2008	2	276	2274	6.19	63.7	800	7.89	16.7	6.7	0.038	189.1	1578	0.17	1.28	0.135	0.182	573.8	10	1.318	1.45	2.624	5
2	CGP	CGP	Dead Indian Creek	OK620910-05-0080D	OK620910-05-0080D_2	OK620910050080_00	Cimarron R.	11050002	41464	9/16/2008	2	NA	NA	NA	NA	NA	NA	NA	NA	NA	NA	NA	NA	NA	NA	NA	NA	NA	NA	NA	0	5
2	CGP	CGP	Dead Indian Creek	OK620910-05-0080D	OK620910-05-0080D_2	OK620910050080_00	Cimarron R.	11050002	41213	8/26/2008	2	260	1634	6.96	79.2	740	8.01	21.7	15.1	0.022	156.5	1398	0.52	1.07	0.234	0.258	493.6	13	1.092	1.59	4.975	5
[truncated: 16,927 more rows]
