# Supplementary material for: Using natural landscape and instream habitat to identify stream reference groups for bioassessment
Source: PeerJ. 2025 Oct 21;13:e20234. doi: 10.7717/peerj.20234 (PMC12551664; doi:10.7717/peerj.20234)
Supplement: Supplemental Information 4 [file peerj-13-20234-s004.csv]

WBID	Region	K_Group	SiteName	Longitude	Latitude	COMID	PctUrbOp2011CatRp100	PctUrbLo2011CatRp100	PctUrbMd2011CatRp100	PctUrbHi2011CatRp100	PctHay2011CatRp100	PctCrop2011CatRp100	CBNFCat	FertCat	ManureCat	ICI	CCHEM	RdDensCat	RdDensCatRp100	HUDen2010Cat	PopDen2010Cat
OK220100-01-0180B	East	Highland	Caston Creek	-94.7386	34.9578	6047306	10.6666666666667	1.33333333333334	0	0	45.3333333333334	0	3.8298	12.1277	25.5319	0.3132437	0.509356	2.1638	1.7819	3.9787	8.1532
OK220200-01-0030K	East	Highland	Big Skin Bayou	-94.6576	35.3981	1542343	1.06007067137809	1.76678445229682	0	0	46.643109540636	0	2.6429	9.9107	1.3214	0.288214069523611	0.508968309674531	3.492	3.418	7.1017	16.8104
OK121700-05-0190F	East	Highland	Peavine Creek	-94.6229	35.9045	400622	5.05747126436782	0.229885057471264	0.229885057471264	0	34.7126436781609	0	1.8868	9.8112	16.2262	0.41872202454875	0.589953941512125	2.7263	3.5854	7.6985	20.7093
OK220200-03-0010C	East	Highland	Sallisaw Creek: Lower	-94.86175	35.46461111	1543355	24.0740740740741	5.55555555555556	0	0	31.4814814814815	0	1.9259	7.2222	0.963	0.333038645483357	0.535071542152155	3.4857	3.3804	9.0898	22.573
OK220600-01-0070P	East	Highland	Longtown Creek	-95.4728	35.1804	511463	3.18181818181818	0.90909090909091	0.454545454545455	0	42.2727272727273	0	3.0256	20.4231	0	0.260000033590941	0.460415410750607	1.3598	1.5019	16.7488	15.1725
OK120400-01-0280E	East	Highland	Manard Bayou	-95.1634	35.7942	380482	1.35440180586907	0	0.677200902934537	0	50.1128668171558	0	4.6625	18.6501	0	0.292721981871523	0.494660118147687	3.011	2.9269	8.197	20.5815
OK121700-05-0120B	East	Highland	Peacheater Creek: PE1	-94.6962	35.9551	400202	4.8	2.4	3.2	0	61.6000000000001	0	1.865	9.6977	16.0386	0.326311841546317	0.516164026919076	4.3118	4.335	2.0258	4.4143
OK121700-03-0140G	East	Highland	Telemay Hollow Creek	-94.899	36.03805556	398876	0.99304865938431	0.0993048659384309	0	0	0.496524329692155	0	0.0353	0.2681	0.1411	0.815794003233471	0.826816450549614	0.204	0.282	3.1815	7.6635
OK121700-05-0090J	East	Highland	Tyner Creek	-94.75	35.9956	399838	7.37704918032787	1.63934426229508	0.819672131147541	0	65.5737704918033	0	0.9448	4.9128	8.125	0.559931661019121	0.720528393710729	3.9483	3.8592	2.0258	4.4143
OK121700-06-0040G	East	Highland	Battle Creek: Battle Branch	-94.68436111	36.2104167	397620	1.64512338425382	0	0	0	27.262044653349	0	0.8371	3.3483	9.2078	0.65166539846569	0.771277387973088	1.0987	0.7187	5.7254	13.549
OK220200-02-0130E	East	Highland	Vian Creek	-94.9837	35.5074	1539693	4.52196382428941	1.29198966408269	0	0	32.2997416020672	0	1.8966	7.1122	0.9483	0.417122541258892	0.610740263337611	1.4719	1.7143	5.141	11.173
OK120400-01-0120C	East	Highland	Greenleaf Creek	-95.131603	35.671273	380818	9.74025974025974	0	0	0	1.2987012987013	0	0	0	0	0.907748718310698	0.928726286027072	1.6297	1.5459	2.8	6.1509
OK121700-02-0100G	East	Highland	Snake Creek	-94.961	35.6375	401852	10.1796407185629	0.898203592814371	0	0	0.598802395209581	0	0.1509	0.5658	0.0754	0.773995742631395	0.862223031857757	3.2436	2.329	7.6446	11.8818
OK121700-02-0180G	East	Highland	Elk Creek	-94.904	35.7292	401836	3.47222222222222	0.892857142857143	0.396825396825397	0	1.98412698412698	0	0.3248	2.4681	1.299	0.739232462327488	0.792339745033023	0.5971	0.4718	3.986	6.8294
OK120410-01-0030D	East	Highland	Pecan Creek	-95.4497	35.7842	370217	1.93050193050193	0.675675675675676	0	0	11.1003861003861	14.2857142857143	2.4258	9.7032	0	0.422521286708224	0.565979043492134	2.0152	2.0733	10.067	23.6632
OK121700-03-0120G	East	Highland	Steely Hollow Creek	-94.923	35.97694444	399996	4.39814814814815	2.31481481481481	0.694444444444444	0	27.3148148148148	0	0.8851	6.7265	3.5403	0.572615678969166	0.69231995270689	2.1542	1.8256	17.208	36.4272
OK121700-05-0090M	East	Highland	Tyner Creek: TB4	-94.73166667	36.02194444	398912	0.904977375565611	0.452488687782805	0.452488687782805	0	41.6289592760181	0	0.67	3.4842	5.7623	0.621456440646012	0.743877981358202	1.6076	2.7959	2.0258	4.4143
OK621200-01-0400B	East	Highland	Gray Horse Creek	-96.6912	36.4924	20971870	0	0.479233226837061	0.319488817891374	0.319488817891374	4.95207667731629	2.71565495207668	1.1354	6.5856	0	0.4285808	0.608105	0.4783	0.2759	0.3829	0.7244
OK620900-01-0180J	East	Highland	Lagoon Creek	-96.5745833	36.12597222	494120	0	0.582072176949942	0	0	0	0	0	0	0	0.844536610536286	0.916076118359292	2.2443	2.0163	6.4158	12.995
OK121600-05-0160E	East	Highland	Beaty Creek: Oak Hill Rd.	-94.7261	36.367	21770925	3.41880341880342	2.56410256410257	0	0	29.0598290598291	0	1.4789	5.9155	16.2676	0.4512608	0.6029294	2.4401	2.2027	3.1748	8.5975
OK121510-03-0010D	East	Highland	Big Creek	-95.4634	36.7853	21798561	2.99435028248588	0.734463276836158	0.0564971751412429	0	37.5706214689266	0	1.6999	6.9041	1.6301	0.3814077	0.5763345	1.2912	1.4038	1.266	2.7743
OK121600-05-0160G	East	Highland	Beaty Creek: Lower	-94.776	36.35544	21770993	1.92771084337349	0.481927710843373	0.240963855421687	0	33.7349397590361	0	1.7611	7.0445	19.3725	0.4637927	0.6149921	1.4323	1.9128	4.1993	10.7174
OK121600-02-0070G	East	Highland	Little Saline Creek	-95.077	36.27916667	21772639	10.0861008610086	0.984009840098401	0	0	35.5473554735547	0	1.6778	8.9483	1.6778	0.4482407	0.6054317	1.5373	2.9492	5.2019	11.8336
OK410400-08-0010E	East	Highland	North Boggy Creek	-96.0172	34.6078	706100	1.83823529411765	0.183823529411765	0	0	0	0	0.259	1.6061	0	0.744118661373652	0.796202582110406	0.9985	0.4428	0.6016	1.1652
OK121600-03-0510D	East	Highland	Sycamore Creek	-94.692	36.76853	7583435	1.73611111111111	0.347222222222222	0	0	42.1296296296296	0	2.466	9.864	2.192	0.4509527	0.5832058	1.3535	3.1316	6.4983	11.9854
OK121600-07-0110G	East	Highland	Fivemile Creek	-94.6919	36.9835	7592307	2.64248704663212	1.03626943005181	0.725388601036269	0.0518134715025906	26.7357512953368	0	2.9893	11.7708	2.2275	0.4347484	0.5566039	2.126	2.0158	5.8079	14.1994
OK121600-07-0050G	East	Highland	Warren Branch Creek	-94.7072	36.90163	7592431	2.52312867956266	1.00925147182506	0.336417157275021	0	51.1354079058032	0	4.8371	19.3482	4.2996	0.3118454	0.4804656	1.6501	2.1242	5.5926	14.2886
OK121600-03-0560G	East	Highland	Lost Creek	-94.70095	36.80195	7583433	1.79180887372014	2.04778156996587	0.554607508532423	0	41.6382252559727	0	4.1827	16.7306	3.7179	0.3449407	0.5103981	2.4061	2.971	6.416	14.4103
OK121600-05-0140J	East	Highland	Brush Creek	-94.7956	36.4054	21770691	2.09481808158765	0.771775082690187	0	0	34.9503858875413	0	1.4954	5.9815	16.4491	0.4503733	0.5953134	3.2612	1.1512	38.1497	81.6251
OK121600-06-0220I	East	Highland	Big Cabin Creek	-95.16172	36.61417	21769993	1.7921146953405	5.01792114695341	1.7921146953405	0	21.1469534050179	0	2.7784	12.7809	1.6671	0.2819592	0.4701988	2.6541	1.9849	15.2804	36.576
OK121510-02-0050C	East	Highland	California Creek	-95.6735	36.7861	21798557	2.14909335124244	0.604432505036938	0	0	45.8025520483546	0.268636668905306	2.5084	10.0335	2.5084	0.259091	0.4878786	1.4845	0.951	3.2277	6.8661
OK121600-03-0320G	East	Highland	Whitewater Creek: E 330 Road	-94.7596389	36.539	7583465	0.944510035419126	0.944510035419126	0	0	33.530106257379	0	2.2218	8.8873	24.44	0.4066815	0.5859895	2.9977	2.9864	22.1634	36.8973
OK121600-03-0160G	East	Highland	Horse Creek	-94.9273	36.683	941070221	3.32394366197183	4	1.35211267605634	0	65.3521126760563	0.901408450704225	6.4219	25.6513	10.1312	0.2084268	0.4017208	2.7087	2.5288	16.8752	34.7024
OK121600-03-0190G	East	Highland	Little Horse Creek	-94.9093	36.6977	7583451	2.09580838323353	0.673652694610778	0.29940119760479	0	67.0658682634731	1.19760479041916	7.5237	30.0948	6.6877	0.2165119	0.4157928	2.0765	0.6842	4.4188	9.1434
OK121300-04-0280G	East	Highland	Hominy Creek: Upstream	-96.398	36.481	847932	4.94296577946768	1.14068441064639	0.760456273764259	0	1.14068441064639	0	0.9765	5.6637	0	0.448216353016822	0.607703444990929	3.6129	3.6263	1.4759	5.8463
OK121600-01-0100G	East	Highland	Fourteenmile Creek	-95.1825	35.9591	21773561	1.41093474426808	0	0	0	45.5026455026455	0	2.4097	18.3138	9.6389	0.3554141	0.5172486	1.7335	1.4809	5.4207	11.752
OK410200-03-0010G	East	Highland	Rock Creek: East of Broken Bow	-94.49043	34.08407	3745918	0.0537923614846691	0.860677783754707	0.215169445938677	0.0537923614846691	12.2646584185046	0	0.4336	2.3253	19.49	0.689919331387492	0.794744671569314	1.4243	1.1126	2.3101	4.166
OK410210-06-0350G	East	Highland	Cow Creek	-94.4939	34.5068	629195	3.02267002518892	0.755667506297229	0	0	13.0982367758186	0	2.2544	7.1388	15.0291	0.47313617619359	0.613036620185055	1.7146	1.4878	0.7845	1.3771
OK410700-00-0260G	East	Highland	Sand Creek	-96.5499	33.853	8349863	0.446229361892012	0.178491744756805	1.20481927710843	0	5.39937527889335	0	0.9522	11.1889	0.2381	0.3945175	0.5350687	2.8674	1.2333	11.2514	21.9249
OK410310-02-0070C	East	Highland	Billy Creek	-94.7759	34.6822	587278	5.88235294117647	3.52941176470588	0	0	24.7058823529412	0	1.6835	5.3309	11.223	0.450761322645103	0.586023252840497	0.937	0.8533	1.4323	2.4032
OK121700-03-0370V	East	Highland	Ballard Creek: Wainscott	-94.548142	36.014656	399046	4.22794117647059	0.735294117647059	0	0	56.6176470588235	0	3.7373	21.3463	70.1276	0.233241613865219	0.451282356927415	1.6378	2.306	15.2509	35.1791
OK121700-05-0090P	East	Highland	Tyner Creek: TB5	-94.7251	36.0281	398888	23.3082706766917	0.37593984962406	0	0	39.4736842105263	0	0.9127	4.7462	7.8495	0.567607095406879	0.728695474383839	2.2762	2.6198	2.0258	4.4143
OK121600-05-0160F	East	Highland	Beaty Creek: Upper @ Betty C.	-94.7191	36.3704	21770903	1.10887096774194	0	0	0	38.3064516129032	0	2.265	9.0601	24.9152	0.4209817	0.5998371	1.6144	1.2869	3.1748	8.5975
OK121600-02-0070F	East	Highland	Little Saline Creek	-95.071	36.27963889	21772639	10.0861008610086	0.984009840098401	0	0	35.5473554735547	0	1.6778	8.9483	1.6778	0.4482407	0.6054317	1.5373	2.9492	5.2019	11.8336
OK121700-03-0370G	East	Highland	Ballard Creek: Lower	-94.56463889	36.10627778	398516	3.30490405117271	2.55863539445629	0.106609808102345	0.106609808102345	5.75692963752665	0	0.899	4.6747	7.7312	0.590487351802085	0.725451749118444	3.6904	5.119	8.373	20.0173
OK621200-04-0010F	East	Highland	Salt Creek: Lower	-96.68883333	36.56488889	20969294	0.705218617771509	0.423131170662905	0.141043723554302	0.141043723554302	0	7.475317348378	1.3684	7.9367	0	0.4153733	0.5434888	4.3019	0.6288	22.1548	38.2103
OK121600-03-0190A	East	Highland	Little Horse Creek	-94.91145	36.68618	7583451	2.09580838323353	0.673652694610778	0.29940119760479	0	67.0658682634731	1.19760479041916	7.5237	30.0948	6.6877	0.2165119	0.4157928	2.0765	0.6842	4.4188	9.1434
OKLRED-131	East	Highland	Bois d Arc Creek	-96.60097662	34.65034282	6066834	7.19424460431655	2.01438848920863	0.143884892086331	0	5.17985611510791	0	1.1162	10.6042	0.2791	0.3707358	0.5349809	1.5334	1.766	2.4213	5.3146
OK410600-01-0140G	East	Highland	Caddo Creek	-96.19118	33.99738	700712	0.304878048780488	0.40650406504065	0	0	19.4105691056911	0	1.5397	18.0912	0.3849	0.37595057818666	0.505503261668514	1.4387	0.6675	1.8384	4.0276
OK410400-03-0240W	East	Highland	Delaware Creek: Camp Simpson Witch Hole	-96.540661	34.40928	6068668	5.06108202443281	1.91972076788831	0.698080279232112	0	18.499127399651	0	1.088	5.8754	3.2641	0.4513355	0.6438077	2.5032	2.4959	2.7346	5.6359
OKLRED-009	East	Highland	Bois d� Arc Creek	-96.67846067	34.64675729	6066840	1.21739130434783	0.347826086956522	0	0	0	0	0	0	0	0.7579296	0.8835715	0.5807	0.7372	1.2935	2.8458
OKLRED-048	East	Highland	Glover River	-94.91636823	34.05960453	616872	0	0	0	0	22.2873900293255	0	2.2659	12.6892	33.989	0.386386050713049	0.535796761477203	1.0808	0.4224	5.7991	14.5898
OKLRED-011	East	Highland	Big Cedar Creek	-94.64982382	34.68019997	587358	4	0	0	0	0	0	0	0	0	0.863572688895929	0.917788500893685	1.3989	3.0269	1.4049	2.3564
OKLRED-072	East	Highland	Cypress Creek	-95.02803138	34.05234843	617494	0	0	0	0	36.7149758454106	0	2.852	15.9714	42.7804	0.336658980147731	0.516808434085498	2.429	2.429	9.0907	22.0858
OKLRED-054	East	Highland	Dry Creek	-95.24788258	34.63892539	590092	7.60517799352751	1.45631067961165	0	0	39.9676375404531	0	1.1086	5.1735	0	0.460147110654437	0.636978305433144	0.9869	2.1259	1.8582	3.3289
OK410600-02-0100C	East	Highland	Little West Blue Creek	-96.6813	34.4767	698658	3.51288056206089	0	0	0	15.6908665105386	0	0.6098	3.2927	1.8293	0.598375601442023	0.702863708638794	1.0703	1.0232	0.7997	1.5898
OKLRED-023	East	Highland	McGee Creek	-95.8169902	34.52697576	704212	0	0	0	0	5.09803921568628	0	1.2024	7.4549	0	0.473285650645794	0.572687622487738	0.4557	0.1989	0.6016	1.1652
OKLRED-098	East	Highland	Unnamed Creek	-94.64619342	34.50435898	629213	0	0	0	0	0	0	0	0	0	0.88673226511827	0.887358475419579	0.0416	0.0328	2.0467	3.9696
OK220200-03-0010G	East	Highland	Sallisaw Creek: Upper	-94.829167	35.5775	1539337	5.70570570570571	0.3003003003003	0	0	34.5345345345345	0	1.6749	6.2809	0.8375	0.418644196025127	0.603070688152002	4.6727	3.1389	4.5647	10.9771
OK121600-03-0510S	East	Highland	Sycamore Creek: D 4685	-94.645	36.80783333	7583161	3.07467057101025	0.878477306002928	0	0	81.4787701317716	0	5.2338	20.9351	4.6523	0.3144446	0.5189179	1.6941	2.116	5.1808	12.087
OK621200-01-0400C	East	Highland	Gray Horse Creek	-96.6914	36.502	20969334	1.28146453089245	0.732265446224256	0	0	0.274599542334096	0.503432494279176	0.2236	1.2967	0	0.558504	0.7806092	1.0674	0.8558	0.3829	0.7244
OK121600-05-0160C	East	Highland	Beaty Creek: Lower	-94.776	36.35544444	21770993	1.92771084337349	0.481927710843373	0.240963855421687	0	33.7349397590361	0	1.7611	7.0445	19.3725	0.4637927	0.6149921	1.4323	1.9128	4.1993	10.7174
OK121600-03-0320K	East	Highland	Whitewater Creek: D 4650, Scott	-94.75716667	36.497	7585095	0.643086816720257	0	0	0	71.0610932475884	0	1.8186	7.2743	20.0043	0.4325497	0.6031387	1.5546	0.5365	16.2053	27.6991
OK121700-05-0120L	East	Highland	Peacheater Creek: PE4a	-94.65972222	35.98611111	399960	4.4	0	0.4	0	58.4	0	1.3023	6.7718	11.1995	0.411299678022994	0.562997550960085	2.3828	2.7009	3.8429	9.0344
OK121700-05-0120I	East	Highland	Peacheater Creek: PE3	-94.66527778	35.98055556	400010	5.95238095238095	1.78571428571429	0	0	70.2380952380952	0	0.9601	4.9927	8.2571	0.545988223331198	0.717788452037938	1.6457	1.5622	4.9393	11.8212
OK121700-05-0120Q	East	Highland	Peacheater Creek: PE5	-94.64194444	35.99916667	399894	5.10697032436163	0.552104899930987	0.0690131124913733	0	52.311939268461	0	0.9236	4.8029	7.9433	0.626000650879401	0.7596369368674	1.6488	1.7447	3.9763	9.3798
OK121700-05-0120F	East	Highland	Peacheater Creek: PE2	-94.6898	35.9648	400174	9.02527075812274	2.16606498194946	1.44404332129964	0	43.6823104693141	0	0.7497	3.8986	6.4477	0.593059954104769	0.713894252156332	2.1973	2.2763	2.9401	6.7387
OK121700-05-0090I	East	Highland	Tyner Creek: TB2	-94.76472222	35.97722222	400018	15.3153153153153	0	0	0	50.4504504504505	0	1.1905	6.1905	10.2381	0.502574204091246	0.652417266457813	1.4522	1.933	2.0258	4.4143
OK121700-05-0090G	East	Highland	Tyner Creek: TB1	-94.76944444	35.96611111	400142	7.48129675810474	1.49625935162095	1.74563591022444	0.249376558603491	38.4039900249377	0	1.7686	9.1969	15.2103	0.382111931276539	0.561391538649	3.2678	3.9093	2.0258	4.4143
OK410300-01-0100C	East	Highland	Bird Creek	-95.2819	33.9721	593668	0.768491834774256	0.864553314121038	0	0	19.8847262247839	0	0.4919	4.4268	0.2459	0.462828150551431	0.66989049509221	0.923	1.0577	2.1962	4.5046
OK121700-05-0090N	East	Highland	Tyner Creek: Downstream	-94.72583333	36.0275	398912	0.904977375565611	0.452488687782805	0.452488687782805	0	41.6289592760181	0	0.67	3.4842	5.7623	0.621456440646012	0.743877981358202	1.6076	2.7959	2.0258	4.4143
OK310800-02-0220C	East	Highland	Buckhorn Creek	-96.9508	34.42628	19960388	2.19966159052454	1.01522842639594	0.338409475465313	0	11.1675126903553	0	1.0443	7.1361	3.1329	0.4462717	0.6288008	1.3528	1.6807	1.2997	2.854
OK310800-01-0020M	East	Highland	Glasses Creek	-96.7319	34.0855	430472	0.907258064516129	0.100806451612903	0	0	26.2096774193548	0	1.9871	38.1519	0	0.309222581315295	0.468267407842611	1.1787	1.2478	9.0722	20.7954
OK220100-02-0080B	East	High Valley	Big Creek	-94.4981	34.7692	6047458	2.45231607629428	0.817438692098093	0	0	19.3460490463215	0	2.6407	8.3623	17.6048	0.431077	0.5908881	1.2951	1.1064	1.3321	3.1272
OK220100-02-0040P	East	High Valley	Black Fork of Poteau River	-94.4901	34.76	6046770	4.0133779264214	2.34113712374582	0	0	22.4080267558528	0	1.5141	4.7946	10.0938	0.5628979	0.699858	1.1896	1.2019	1.3321	3.1272
OK220600-02-0010F	East	High Valley	Coal Creek	-95.852	34.9695	515311	9.24657534246575	2.73972602739726	3.08219178082192	0.342465753424658	13.3561643835616	0	1.6556	11.1751	0	0.351588670038777	0.499910862655946	2.7537	2.2434	4.6675	10.3544
OK121700-01-0020A	East	High Valley	Deep Branch	-95.0799	35.5194	402326	0.906618313689936	0.0906618313689936	0.181323662737987	0	8.97552130553037	0	1.038	3.8926	0.519	0.556145323846737	0.67315249184979	1.13	1.7005	5.1581	11.2037
OK621200-04-0010I	East	High Valley	Salt Creek: Remington Rd.	-96.704	36.6359	20969224	2.42085661080075	1.86219739292365	0.74487895716946	0	0	35.7541899441341	1.9084	11.0685	0	0.4060764	0.5527076	1.2474	1.2247	0.3829	0.7244
OK621200-04-0010J	East	High Valley	Salt Creek	-96.6725	36.7519	20969422	3.34152334152334	1.27764127764128	0.0982800982800982	0	6.43734643734644	0	0.3281	1.9031	0	0.6260464	0.7669292	3.2993	3.5572	0.7192	1.2788
OK121600-01-0060D	East	High Valley	Ranger Creek	-95.20011	35.88436	21773655	3.72670807453416	3.72670807453416	1.5527950310559	0	0.31055900621118	0	0.2057	1.563	0.8226	0.7497254	0.8112637	2.067	1.8181	6.6649	15.918
OK410300-03-0020M	East	High Valley	Cedar Creek: East of Finley	-95.4777	34.33125	592204	0	0.282352941176471	0.188235294117647	0	14.5411764705882	0	0.9936	4.6368	0	0.534596225590792	0.674900548320072	1.4835	1.4089	0.5931	1.1037
OK410210-03-0150H	East	High Valley	Honobia Creek	-94.9329	34.548	614814	4.24028268551237	0.353356890459364	0.353356890459364	0	0	0	0	0	0	0.884749737499235	0.907576379812762	1.2025	0.9736	0.5779	0.9501
OK410210-03-0020C	East	High Valley	Black Fork of Little River	-95.2171	34.4729	617120	3.81818181818182	0.424242424242424	0	0	15.5757575757576	0	0.5292	2.4696	0	0.69927072931797	0.814408162766315	1.6428	1.5997	1.0002	1.8045
OK410210-09-0010G	East	High Valley	East Fork of Glover River	-94.8721	34.3557	616376	1.23131046613896	0	0	0	1.75901495162709	0	0.2261	1.2661	3.3913	0.787926995201828	0.829131483068983	1.6989	0.9154	0.5316	0.9226
OK410210-08-0010M	East	High Valley	West Fork of Glover River: Middle	-94.9359	34.30885	616806	0.99601593625498	0.265604249667995	0	0	0	0	0	0	0	0.90974227037474	0.936567637803456	1.8544	1.205	0.7346	1.3805
OK410210-06-0020G	East	High Valley	Buffalo Creek: Lower	-94.62245	34.36953	630091	0.173648795311483	0.130236596483612	0	0	0	0	0	0	0	0.917641472416075	0.944957216647781	1.7316	1.0191	0.6588	1.1763
OK410300-03-0420C	East	High Valley	Buck Creek	-95.6417	34.3394	592180	7.69230769230769	3.2051282051282	0	0	0.641025641025641	0	0	0	0	0.833912978558497	0.90427674552627	3.0126	2.2098	1.8454	2.6373
OK410210-02-0300C	East	High Valley	Cloudy Creek	-95.2234	34.3247	617300	1.17955439056356	1.57273918741809	0.655307994757536	0	22.4115334207077	0	0.1651	0.7704	0	0.7626055010637	0.841381992738806	1.7807	1.8406	0.8264	1.5972
OK410210-06-0320G	East	High Valley	Beech Creek	-94.53915	34.48682	629791	0.560538116591928	0.7847533632287	0.336322869955157	0	0.336322869955157	0	0.0718	0.4024	1.0777	0.81458997003287	0.845214255948211	1.5746	1.2221	2.168	4.2188
OK410210-06-0160I	East	High Valley	Big Eagle Creek	-94.6842	34.4899	629821	1.47478591817317	0.428163653663178	0.0475737392959086	0	4.90009514747859	0	0.0142	0.0794	0.2127	0.836578934930757	0.86799131349365	1.6218	1.4101	0.7473	1.613
OK410210-02-0150G	East	High Valley	Terrapin Creek: Lower	-95.0981	34.2551	617398	0.78740157480315	0.5249343832021	0	0	0	0	0	0	0	0.903243139041042	0.94288513900159	1.4878	1.7069	1.1348	2.2498
OK121400-04-0010M	East	High Valley	Sand Creek: Osage Hills State Park	-96.18233	36.72837	21785274	2.33529990167158	0.294985250737463	0.0245821042281219	0	9.80825958702065	0	0.4149	2.4066	0	0.7070132	0.7976445	1.619	2.1805	1.0655	1.9656
OK621200-04-0010K	East	High Valley	Salt Creek: Middle	-96.7167	36.6887	20969198	0.648448355720241	0.694766095414544	0.277906438165817	0.138953219082909	11.7647058823529	9.5877721167207	1.0006	5.8034	0	0.5257788	0.6554278	1.9886	1.2547	0.5796	1.0487
OKLRED-118	East	High Valley	Cucumber Creek	-94.70325462	34.56889599	628553	1.58730158730159	0	0	0	0	0	0	0	0	0.848665299990131	0.947596830973258	3.6639	4.6532	0.5464	0.8881
OKLRED-110	East	High Valley	Boktuklo Creek	-94.70836081	34.39041131	630083	1.62064825930372	0.240096038415366	0	0	0	0	0	0	0	0.913644574837835	0.947813953307813	1.4235	1.5301	0.7299	1.5793
OKLRED-051	East	High Valley	McGee Creek	-95.87550857	34.31317666	707038	0.312744331508991	0.781860828772478	0.860046911649726	0.156372165754496	5.3948397185301	0	0.2723	1.688	0	0.705122268634071	0.755688374772629	0.5484	0.5188	1.9973	4.476
OKLRED-059	East	High Valley	Buffalo Creek	-94.68547484	34.37023116	630091	0.173648795311483	0.130236596483612	0	0	0	0	0	0	0	0.917641472416075	0.944957216647781	1.7316	1.0191	0.6588	1.1763
OKLRED-046	East	High Valley	Cedar Creek	-95.51518742	34.27341127	592312	0	0	0	0	0	0	0	0	0	0.869908456791689	0.897279483474941	1.2227	0.6416	0.5931	1.1037
OK410210-01-0070G	East	High Valley	Cypress Creek	-95.0313	34.0976	617484	1.56490507952796	1.53925089789636	0.205233453052848	0	7.13186249358645	0	0.0768	0.43	1.1519	0.786120250734038	0.854628525430083	1.6537	1.5528	0.9036	1.7651
OKLRED-089	East	High Valley	East Billy Creek	-94.70664085	34.68263736	587282	1.54479917610711	0	0	0	0	0	0	0	0	0.863973315437039	0.907853744767049	0.6803	1.2759	1.4323	2.4032
OKLRED-014	East	High Valley	Kiamichi River	-95.02735832	34.65892664	591044	0.704225352112676	0.586854460093897	0.234741784037559	0.117370892018779	11.7370892018779	0	1.2857	6	0	0.458138909051466	0.615467771181184	1.6454	1.8514	1.0932	1.9646
OKLRED-019	East	High Valley	Chickasaw Creek	-96.03268807	34.44257014	707978	1.4367816091954	0.28735632183908	0	0	28.8314176245211	0	2.8312	17.5533	0	0.339884560761328	0.525969630205736	2.0756	1.165	1.0451	1.9636
OKLRED-026	East	High Valley	West Terrapin Creek	-95.07448608	34.33100452	617308	2.91479820627803	0.112107623318386	0	0	0	0	0	0	0	0.853171989578622	0.884980083681062	0.9277	0.6802	1.0668	2.0999
OKLRED-010	East	High Valley	Coon Creek	-94.8700513	34.44044246	616366	1.2450481041313	0.113186191284663	0	0	2.00905489530277	0	0.4889	2.7379	7.3337	0.741984531065516	0.811830609988328	1.7484	1.0083	0.728	1.573
OKLRED-015	East	High Valley	East Fork Glover River	-94.8124062	34.40616099	616356	7.06888788833859	0.45024763619991	0	0	0	0	0.1205	0.6745	1.8068	0.808375374763536	0.863679768024006	1.9955	1.9661	0.7312	1.5836
OKLRED-082	East	High Valley	Cedar Creek	-94.88381934	34.1829123	616448	0.69204152249135	0	0	0	0	0	0	0	0	0.881775147172283	0.945960709462893	1.892	2.347	1.6972	2.2842
OK220100-04-0020X	East	High Valley	Fourche Maline Creek: Robbers Cave State Park	-95.336	35.00280556	6042302	9.85915492957746	0.845070422535211	0	0	0	0	0	0	0	0.85109777756314	0.910380591633519	2.7062	2.6784	2.1964	5.0916
OK220100-02-0040D	East	High Valley	Black Fork of Poteau River: CR D1513	-94.62565	34.8245166	6048362	6.71641791044776	2.23880597014925	0	0	11.1940298507463	0	2.2419	7.0992	14.9458	0.4540877	0.6144339	2.4611	2.9486	1.3209	3.2629
OK410210-06-0020W	East	High Valley	Buffalo Creek: Ballard	-94.4725833	34.3908888	630087	0.741350906095552	0	0	0	0.0411861614497528	0	0.1305	0.7306	1.957	0.824634620539611	0.861480588846944	1.5933	1.389	0.533	0.9228
OK410210-06-0160L	East	High Valley	Big Eagle Creek	-94.72282	34.5217	629419	9.67184801381693	1.72711571675302	0	0	2.76338514680484	0	0	0	0	0.901804634083191	0.943163843498436	2.6882	1.8178	0.5464	0.8881
OK410400-07-0010C	East	High Valley	McGee Creek	-95.88928	34.29292	707038	0.312744331508991	0.781860828772478	0.860046911649726	0.156372165754496	5.3948397185301	0	0.2723	1.688	0	0.705122268634071	0.755688374772629	0.5484	0.5188	1.9973	4.476
OK410210-06-0160G	East	High Valley	Big Eagle Creek: Lower	-94.663	34.45083333	629821	1.47478591817317	0.428163653663178	0.0475737392959086	0	4.90009514747859	0	0.0142	0.0794	0.2127	0.836578934930757	0.86799131349365	1.6218	1.4101	0.7473	1.613
OK410210-08-0010G	East	High Valley	Glover River: Lower (Above Lebow Hollow)	-94.913	34.16888889	616838	6.45161290322581	0.460829493087558	0.460829493087558	0	0.921658986175115	0	0	0	0	0.875440908167422	0.921084776032425	2.246	2.2181	1.6611	2.3517
OK220100-01-0160G	East	Low Valley	Sugar Loaf Creek	-94.57555556	34.99888889	6043928	4.81927710843374	0	0	0	62.6506024096386	0	4.6286	14.6571	30.8571	0.240101924444265	0.437984196924157	2.0558	2.0558	3.887	9.4204
OK220100-04-0030G	East	Low Valley	Holson Creek: Summerfield	-94.85305556	34.87944444	6047880	1.5625	5.46875	0	0	0.78125	0	0.6028	1.9088	4.0185	0.7061143	0.7980571	2.301	2.6813	2.5821	5.6658
OK220100-04-0020H	East	Low Valley	Fourche Maline Creek: Leflore	-94.94525	34.91994444	6047750	1.39064475347661	0	0.126422250316056	0	0	0	0.4166	1.3191	2.7771	0.7373672	0.7896676	1.3925	1.3426	2.9236	6.6444
OK220200-04-0010L	East	Low Valley	Sans Bois Creek	-95.2796	35.100638	1544995	0.359712230215827	0.719424460431655	0.119904076738609	0	30.0959232613909	0	1.74	5.5679	5.9159	0.46132604792842	0.593837367369619	0.6211	0.889	1.8665	3.9104
OK220600-04-0010F	East	Low Valley	Gaines Creek	-95.437	34.8955	517651	2.69541778975741	3.77358490566038	0.539083557951483	0	48.7870619946092	0	3.0438	10.3489	1.2175	0.302818252262465	0.507425404458732	2.5791	2.3984	2.1964	5.0916
OK220100-03-0010G	East	Low Valley	Brazil Creek	-94.76902778	35.13880556	6039830	3.38983050847458	0	0	0	15.2542372881356	0	3.3163	10.5016	22.1085	0.383123175394618	0.56505728343577	2.2516	2.0221	5.0332	11.5322
OK220600-03-0050F	East	Low Valley	Peaceable Creek	-95.65416667	34.85191667	516065	0.974658869395711	0.974658869395711	0	0	3.89863547758285	0	1.434	9.6795	0	0.405656919229081	0.561391170957348	1.0347	1.2219	0.9862	2.079
OK220200-04-0010G	East	Low Valley	San Bois Creek	-95.04436111	35.20111111	1545441	0.832639467110741	0.249791840133222	0.0832639467110741	0	0.249791840133222	0	0.2641	0.845	0.8978	0.766199245063669	0.803050033934693	0.9074	0.8317	2.6398	6.1897
OK520800-01-0050M	East	Low Valley	Bird Creek: Upstream	-96.4235	35.03361111	482552	0.715679895901106	0.520494469746259	0.130123617436565	0	10.0195185426155	0	2.1707	10.8537	2.1707	0.342245057135086	0.482018231852256	3.6521	1.0801	47.471	93.6913
OK120400-02-0110D	East	Low Valley	George's Fork of Dirty Creek	-95.24544444	35.49352778	383548	2.74390243902439	0.914634146341464	0	0	24.390243902439	0	3.9861	15.9442	0	0.277233169272655	0.436894673367642	2.6884	3.0859	3.0182	6.9731
OK520500-01-0170E	East	Low Valley	Bad Creek	-96.0468	35.3376	417929	3.42465753424658	0.210748155953635	0	0	7.63962065331928	0.158061116965227	0.4169	2.0009	0.0834	0.723612210673266	0.79585407036444	1.4541	0.9682	1.848	3.7459
OK120420-02-0050B	East	Low Valley	Polecat Creek	-96.2815	35.9197	372709	0	4.32098765432099	9.25925925925926	1.23456790123457	16.6666666666667	0	0.4476	1.7902	0	0.54422025262004	0.72687514389235	3.4473	3.3645	13.776	34.4829
OK220600-01-0100J	East	Low Valley	Mill Creek	-95.8036	35.2201	511265	7.6923076923077	4.61538461538462	0	0	13.8461538461539	0	1.9149	16.4681	0.383	0.350433731402224	0.485253935039818	2.595	2.6022	1.0187	2.061
OK520500-01-0200D	East	Low Valley	Alabama Creek	-96.1446	35.3355	417941	3.33886354209871	0.435503940273745	0.186644545831605	0.0207382828701783	14.5582745748652	0.062214848610535	0.9365	4.4952	0.1873	0.583063070280641	0.738639257983929	2.6141	3.2123	5.3572	11.5525
OK520700-02-0200D	East	Low Valley	Nuyaka Creek	-96.2121	35.5954	537745	10.7491856677524	1.30293159609121	0	0	41.3680781758958	0	3.1641	15.1876	0.6328	0.27584435662479	0.491664635568352	1.2948	2.7692	1.6076	3.5604
OK120400-02-0190F	East	Low Valley	Elk Creek	-95.5031	35.5223	381268	2.89855072463768	0	0	0	3.86473429951691	0	0.6165	5.302	0.1233	0.528888766054096	0.624936915556202	4.2759	3.7076	4.7423	8.3467
OK220300-00-0020M	East	Low Valley	Taloka Creek: N 4430	-95.13306667	35.29578333	510805	10.9756097560976	2.43902439024391	0	0	52.439024390244	0	3.5521	11.3668	12.0772	0.263168895708034	0.476815650891901	0.8007	0.5922	18.0932	41.9595
OK520510-00-0080C	East	Low Valley	Gar Creek	-96.5355	35.3768	417903	2.19160926737633	0.751408891671885	0.438321853475266	0	6.82529743268629	0	0.5512	1.7224	0.0689	0.725161195938056	0.814554083583659	1.3968	1.4966	3.2325	7.1445
OK120400-02-0030H	East	Low Valley	South Fork Dirty Creek	-95.2169	35.4503	383150	2.72727272727273	0	0	0	27.2727272727273	0	3.4232	13.6927	0	0.354022881950899	0.513716402140518	1.4104	1.2019	3.8204	7.8954
OK120400-02-0240H	East	Low Valley	Shady Grove Creek	-95.45116667	35.47346667	382960	0.36231884057971	1.44927536231884	0	0	11.9565217391304	0	2.4693	21.2361	0.4939	0.323888770080281	0.490264586818413	1.184	0.7858	4.6882	8.2712
OK120410-01-0220G	East	Low Valley	Snake Creek	-95.8724	35.88598333	370775	5.71847507331378	1.31964809384164	0.586510263929619	0	32.258064516129	0	5.0111	19.0421	0	0.330482620549844	0.50253734607259	0.7413	1.0476	11.7021	31.0423
OK120400-02-0160D	East	Low Valley	Butler Creek	-95.41788889	35.58063889	381032	1.77935943060498	0	0	0	18.1494661921708	0	0.5176	2.0704	0	0.714393544748744	0.795220108752992	1.3874	0.5331	5.8505	14.7701
OK120410-01-0100T	East	Low Valley	Cloud Creek	-95.61316667	35.74022222	370945	0.699300699300699	0.699300699300699	0.466200466200466	0	51.7482517482517	0	3.7628	15.0511	0	0.316201498354337	0.503997655580622	0.9238	1.0204	4.1617	20.9631
OK520700-01-0080L	East	Low Valley	Gentry Creek	-95.67638333	35.5368	534197	0.5859375	0.09765625	0	0	9.765625	0	1.7569	15.109	0.3514	0.340435179806491	0.472577031584124	1.5729	1.0265	3.1261	6.1441
OK120410-01-0110E	East	Low Valley	Ash Creek	-95.6653	35.7883	370163	1.0230179028133	1.53452685421995	2.30179028132992	0.255754475703325	43.9897698209719	0	2.1785	8.714	0	0.378895829346425	0.532792941644638	1.2087	1.1627	4.5409	10.6108
OK520700-01-0220D	East	Low Valley	Montezumah Creek	-95.9521	35.5359	533989	2.00927357032458	1.54559505409583	0.309119010819165	0	12.0556414219475	0	0.6807	3.0633	0.1135	0.662896391453869	0.756134258650751	0.9801	1.4385	5.7914	12.875
OK621200-03-0040C	East	Low Valley	Camp Creek	-96.7071	36.3186	20972534	4.20841683366733	1.90380761523046	0.100200400801603	0	23.8476953907816	12.0240480961924	3.4218	22.3973	0	0.3387892	0.4926781	1.3328	1.8396	1.1914	2.4111
OK310800-02-0122F	East	Low Valley	Rock Creek: Oklahoma Street	-96.9717777	34.5104444	19958996	31.9117647058824	18.3823529411765	16.7647058823529	3.38235294117647	0	0	0.0771	0.5269	0.2313	0.4594367	0.7296326	8.946	11.0705	92.1044	188.3795
OK620900-01-0220G	East	Low Valley	Buckeye Creek	-96.51052	36.09142	494140	0.924214417744917	0.462107208872458	0	0	0	0	0.2231	0.8924	0	0.720242090491746	0.829130226828639	2.6325	1.6711	5.7114	13.7397
OK620900-02-0020D	East	Low Valley	Salt Creek	-96.739	36.11594444	493582	1.3188518231187	1.08611326609775	0.465477114041893	0.0775795190069821	0.620636152055857	5.97362296353763	3.1497	13.1547	0.3706	0.429607148605507	0.564666561607754	2.2713	1.3523	4.4467	9.3041
OK621200-02-0020C	East	Low Valley	Doga Creek	-96.79588889	36.56469444	20969290	2.34315948601663	0.377928949357521	0.0755857898715041	0	10.7331821617536	11.4890400604686	1.4228	8.252	0	0.479594	0.6015034	1.3629	1.4498	0.3829	0.7244
OK621200-01-0380C	East	Low Valley	Coal Creek	-96.7284	36.445	20972942	1.31004366812227	2.40174672489083	0.218340611353712	0	0.436681222707424	15.2838427947598	4.6993	30.7591	0	0.3210034	0.472764	0.7345	0.1155	1.1807	2.3347
OK410300-03-0270L	East	Low Valley	Tenmile Creek: Davis	-95.737222	34.298889	592616	0.796019900497512	0.099502487562189	0	0	33.134328358209	0	1.9934	9.3026	0	0.359174254945938	0.578751151793058	1.4721	0.7631	1.8477	2.6403
OK121610-00-0050D	East	Low Valley	Pryor Creek: HWY 20	-95.3472	36.3074	21772623	0	0	0.852272727272727	1.42045454545455	33.2386363636364	0	3.1239	16.6606	3.1239	0.2927689	0.4543445	3.1237	2.4753	55.8902	122.7444
OK410700-00-0040G	East	Low Valley	Island Bayou	-96.16523	33.85362	8349829	0.75642965204236	0.680786686838124	0.453857791225416	0	3.17700453857791	15.1285930408472	1.5945	18.7355	0.3986	0.3568079	0.4979569	1.1627	0.5887	1.5022	3.1632
OK121510-01-0130N	East	Low Valley	Lightning Creek	-95.4645	36.6554	21798801	1.59362549800797	1.19521912350598	0.597609561752988	0	12.3505976095618	0.597609561752988	0.6887	2.755	0.6887	0.5925949	0.7441722	1.5173	1.1232	1.3525	2.9105
OK410210-02-0300H	East	Low Valley	Cloudy Creek	-95.2874818	34.303745	617328	4.76190476190476	0.136054421768707	0	0	8.57142857142857	0	0.1075	0.5017	0	0.804707750819992	0.860374842923818	1.4401	2.2273	0.6537	1.2321
OK121600-06-0080C	East	Low Valley	Little Cabin Creek	-95.1385	36.5975	21770187	0.842020850040096	0.481154771451483	0.160384923817161	0.0801924619085805	14.3544506816359	5.85404971932638	3.3698	15.5009	2.0219	0.2759708	0.4480986	2.1382	1.2111	8.1927	26.58
OK121400-04-0010F	East	Low Valley	Sand Creek	-96.0074	36.71919	21785110	8.42026825633383	2.30998509687034	0.670640834575261	0	13.4873323397914	2.90611028315946	0.4054	2.3415	0	0.6726596	0.7967733	2.1117	2.3977	5.6642	12.2879
OK121500-02-0090D	East	Low Valley	Bull Creek	-95.494	36.02981	833078	1.18800118800119	0.801900801900802	0.118800118800119	0	16.8102168102168	1.84140184140184	6.658	18.436	0.6316	0.291984468255595	0.473437009799514	1.1712	0.8774	4.0542	10.1123
OK121600-01-0430P	East	Low Valley	Chouteau Creek	-95.4047	36.223	21772947	1.54330708661417	0.377952755905512	0.0944881889763779	0	43.1181102362205	2.07874015748031	3.0979	14.7158	1.9541	0.3032022	0.4819556	1.2074	1.1508	6.2179	15.9285
OK121300-01-0150H	East	Low Valley	Delaware Creek: West Turley	-95.99239	36.27714	847294	1.84538653366584	0.498753117206983	0.0498753117206982	0	20.8478802992519	0	3.5235	13.4731	0	0.328894059868211	0.448817492908465	2.8421	1.6188	48.583	111.8043
OK121600-06-0240G	East	Low Valley	PawPaw Creek	-95.23397	36.65512	21770183	0.646319569120287	0.574506283662478	0.107719928186714	0.0718132854578097	27.8276481149013	0.574506283662478	3.1823	14.6384	1.9094	0.3082591	0.4893087	1.3747	1.2526	8.7299	19.4413
OK121600-04-0175M	East	Low Valley	Mud Creek	-95.0441	36.9433	7584587	2.85367334547662	0.182149362477231	0.0607164541590771	0	29.8117789921069	1.76077717061324	4.0026	18.4129	2.4016	0.2574047	0.4631718	1.2449	0.6384	0.8471	1.8016
OK121600-04-0200F	East	Low Valley	Russell Creek	-95.065	36.9879	7584565	1.04895104895105	0.233100233100233	0	0	33.6829836829837	0	4.2747	20.0998	2.8578	0.2517764	0.4638471	1.6382	1.2348	1.29	2.5852
OK121600-04-0150G	East	Low Valley	Elm Creek	-94.9181	36.9217	7583101	0.589535740604274	0.51584377302874	0.0736919675755342	0	19.0125276344878	0	6.3497	25.3986	5.6441	0.2687248	0.4370546	0.9886	0.5865	20.8468	45.9691
OK410100-01-0050H	East	Low Valley	Norwood Creek: HWY 87	-94.6075	33.7133	9542547	0.756620428751576	1.13493064312736	0.630517023959647	0	30.390920554855	0	3.3244	18.6169	49.8667	0.3177006	0.5140485	1.2041	1.1534	1.3657	2.8345
OK410100-01-0340D	East	Low Valley	Waterhole Creek	-94.91352	33.853	9542037	2.93255131964809	3.81231671554252	1.17302052785924	0	45.4545454545454	13.1964809384164	3.816	21.3698	57.2404	0.2303104	0.428627	2.4497	2.4375	2.2461	5.0908
OK410400-03-0230K	East	Low Valley	Clear Boggy Creek	-96.3542	34.5055	6067562	1.9047619047619	1.9047619047619	0	0	0	0	0	0	0	0.8277671	0.90429	1.8168	1.8032	1.9574	4.3045
OK410400-02-0200G	East	Low Valley	Caney Creek	-96.0581	34.186	6068874	0.791855203619909	0.169683257918552	0	0	13.2352941176471	0	1.9206	11.9075	0	0.3849393	0.4977719	0.7516	0.4214	3.1457	7.849
OK410400-07-0010L	East	Low Valley	McGee Creek	-95.8305	34.5066	704076	1.64319248826291	0.234741784037559	0	0	9.38967136150235	0	2.7844	17.2635	0	0.351694327442888	0.52656784096005	2.12	2.2435	0.7471	1.4271
OK410400-03-0240M	East	Low Valley	Delaware Creek	-96.4244	34.407	6068678	0.629496402877698	0.449640287769784	0.179856115107914	0	25.2697841726619	0	2.7392	14.6708	6.9161	0.3049653	0.4681711	0.9132	0.4454	2.6434	5.4688
OK410400-01-0210G	East	Low Valley	Whitegrass Creek: Lower	-95.85132	33.88108	8348287	1.19904076738609	0.159872102318145	0.0799360511590727	0	9.27258193445244	0.559552358113509	1.3697	15.5522	0.3872	0.3579575	0.4733867	0.9303	0.607	1.4542	3.0309
OK410400-01-0130G	East	Low Valley	Lick Creek	-95.78193	33.95413	709040	1.00334448160535	1.50501672240803	1.00334448160535	0	35.1170568561873	0	1.0522	9.4695	0.5261	0.411252286001742	0.58434128601671	1.2944	0.868	1.2671	2.7751
OK410400-01-0040G	East	Low Valley	Horse Creek	-95.47578	33.91003	8348209	1.64383561643836	0.091324200913242	0	0	64.1095890410959	0	1.6076	14.4681	0.8038	0.2334985	0.4276436	0.9673	0.6007	4.7437	9.8011
OK410300-02-0190G	East	Low Valley	Rock Creek: S.H. 3	-95.418	34.2005	592650	0.767263427109974	0.920716112531969	0.20460358056266	0.0511508951406649	12.4808184143223	0	1.047	4.8859	0	0.512080131178628	0.657210169090724	1.8919	1.4552	0.9736	1.9087
OK410310-03-0030N	East	Low Valley	Buffalo Creek	-95.2695	34.7229	591382	3.41463414634146	2.92682926829268	0	0	55.1219512195122	0	4.2338	14.3949	1.6935	0.222864200345493	0.413698712163613	1.4207	0.4783	2.5926	5.373
OK410400-06-0120G	East	Low Valley	Caney Boggy Creek: Lower	-96.1731	34.7195	705562	2.60115606936416	0.867052023121387	0.289017341040462	0	10.4046242774566	0	0.2087	1.0018	0.0417	0.728913630785462	0.782008390914275	0.4402	1.4007	0.9507	1.8962
OK410400-03-0020C	East	Low Valley	Caney Creek: HWY 69	-96.21708	34.241	6069058	1.4446227929374	0.802568218298555	2.56821829855538	0	19.1011235955056	0	1.1031	6.8393	0	0.4849548	0.609541	2.5051	2.0624	3.3951	7.3096
OK410300-03-0270C	East	Low Valley	Tenmile Creek: HWY 2	-95.66118	34.29913	592260	0.388349514563107	0.679611650485437	0.388349514563107	0	4.36893203883495	0	0.7995	3.7309	0	0.594028293337598	0.716646117662829	1.5298	1.2198	1.8477	2.6403
OK410300-03-0060F	East	Low Valley	One Creek	-95.4699	34.3168	592232	0.588730025231287	0.0841042893187552	0	0	17.2413793103448	0	0.622	2.9028	0	0.654914655570283	0.777799158202658	1.5901	1.5065	0.5931	1.1037
OK410600-01-0300G	East	Low Valley	Mineral Bayou	-96.34497	34.04478	698906	2.06378986866792	2.4390243902439	0.375234521575985	0	30.0187617260788	0	1.4433	16.9584	0.3608	0.314045144952096	0.456328008026687	4.3262	3.8868	17.8245	40.2559
OK410600-01-0030G	East	Low Valley	Sulphur Creek	-96.04985	33.94658	700756	1.70132325141777	0.189035916824197	0	0	44.0453686200378	0	2.7212	31.9738	0.6803	0.289783266353787	0.464954857193152	1.3436	0.7958	1.6168	3.325
OK410600-01-0090G	East	Low Valley	Bokchito Creek	-96.12138	34.013	698964	0.297619047619048	1.33928571428571	0.297619047619048	0	0	0	1.0822	12.7153	0.2705	0.368541366046859	0.469445268784512	3.7086	1.3575	18.6147	36.994
OK410210-01-0070D	East	Low Valley	Cypress Creek	-95.0193	34.0695	617492	0.590551181102362	0.393700787401575	0	0	14.9606299212598	0	1.9992	11.1957	29.9886	0.357232246325613	0.505871349531495	2.468	1.5229	6.0041	14.4247
OK410210-07-0010G	East	Low Valley	Lukfata Creek	-94.76617	33.96817	618464	2.37717908082409	0.792393026941363	0.63391442155309	0	65.9270998415214	0	4.3976	24.6265	65.9639	0.207697301240505	0.408240114783466	1.3597	1.3253	6.85	15.6795
OK220600-04-0010P	East	Low Valley	Gaines Creek: Hwy 1 Bridge	-95.48	34.81552778	517755	4.69483568075118	0.938967136150235	5.16431924882629	1.40845070422535	7.51173708920188	0	0.4823	1.6398	0.1929	0.670213584705331	0.764722281538562	2.0843	2.4308	1.7269	3.9864
OK220600-03-0010L	East	Low Valley	Brushy Creek	-95.6547	34.8014	516543	0.721153846153846	2.40384615384615	0	0	4.32692307692308	0	1.5806	10.6692	0	0.3875828510268	0.52809197664026	1.1	0.9098	0.9862	2.079
OK220200-01-0030H	East	Low Valley	Big Skin Bayou	-94.638	35.3731	1542439	0.415800415800416	1.24740124740125	0.207900207900208	0	54.2619542619543	0	3.0594	11.4728	1.5297	0.275310630301706	0.498174680544541	2.6631	1.825	7.1203	17.1404
OK121600-04-0060G	East	Low Valley	Tar Creek: H Street N.E.	-94.86865	36.88615	7583113	3.00568643379366	4.63038180341186	0.812347684809098	0	36.7993501218522	0	3.3199	13.2797	2.951	0.2615626	0.4165165	9.2077	4.7287	111.8742	258.2713
OK310800-01-0240P	East	Low Valley	Oil Creek	-96.9332	34.3186	430072	0.719424460431655	0	0.0719424460431654	0	15.9712230215827	10.7913669064748	1.2891	9.1526	3.5744	0.419757682362291	0.584156570751419	0.263	0.2247	1.388	3.0414
OK120420-02-0050G	East	Low Valley	Polecat Creek: 33rd West	-96.0297	36.0151	368897	7.86516853932584	8.42696629213483	7.49063670411985	0.187265917602996	6.92883895131086	0	2.9299	11.1437	0	0.30752634383619	0.451632937635966	4.3687	3.5194	112.6353	290.3776
OK310800-01-0120C	East	Low Valley	Pennington Creek: West Road Trail	-96.66741	34.188141	430186	0.72463768115942	0	0	0	0	0	0.3946	2.1309	1.1838	0.674813290416876	0.741701175732694	2.7387	1.1978	22.0492	43.4581
OK620900-01-0290D	East	Low Valley	Euchee Creek	-96.64263889	36.01716667	493934	2.61723009814613	0.981461286804798	0.327153762268266	0	4.4711014176663	1.30861504907306	3.0056	12.5527	0.3536	0.424894621999379	0.58841026692623	1.5722	1.4575	6.4014	13.8969
OK310800-01-0120E	East	Low Valley	Pennington Creek: Turnaround	-96.68633	34.22761	430546	25.3121452894438	3.9727582292849	0.454029511918275	0.113507377979569	0.113507377979569	0	0.1925	1.0395	0.5775	0.578493570829888	0.7340888668253	6.6415	6.6251	21.5223	50.0344
OK220100-04-0020P	East	Low Valley	Fourche Maline Creek: Black Loop	-95.2174	34.9184	6049228	2.67857142857143	1.48809523809524	0.297619047619048	0	47.3214285714286	0	2.7416	9.3213	1.0966	0.3629697	0.5690113	2.3995	2.3086	15.9133	35.104
OK121510-01-0130M	East	Low Valley	Lightning Creek	-95.4676	36.65223	21798801	1.59362549800797	1.19521912350598	0.597609561752988	0	12.3505976095618	0.597609561752988	0.6887	2.755	0.6887	0.5925949	0.7441722	1.5173	1.1232	1.3525	2.9105
OKLRED-004	East	Low Valley	Norwood Creek	-94.62091391	33.76963154	9542277	0	0	0	0	4.61725394896719	0	1.1938	6.6852	17.9069	0.5109754	0.6007542	0.8784	0.4545	1.3657	2.8345
OKLRED-111	East	Low Valley	Turkey Creek	-96.37540477	34.64952627	6066802	0	0	0	0	0	0	0.4222	2.0264	0.0844	0.6609446	0.7266243	0.8327	0.12	1.321	2.6785
OKLRED-116	East	Low Valley	Sandy Creek	-95.8591634	34.25816164	707410	1.52380952380952	0.285714285714286	0	0	17.8095238095238	0	2.7886	17.2895	0	0.355695362154788	0.521364361592671	1.7315	1.3722	2.1086	5.3697
OKLRED-057	East	Low Valley	Brier Creek	-96.21411388	34.4968496	707940	0.919117647058824	0.551470588235294	0	0	2.02205882352941	0	1.3002	6.2412	0.26	0.417108602162473	0.561039771394015	2.7469	3.81	2.4904	5.5473
OKLRED-097	East	Low Valley	Clear Boggy Creek	-96.35599361	34.50992377	6067562	1.9047619047619	1.9047619047619	0	0	0	0	0	0	0	0.8277671	0.90429	1.8168	1.8032	1.9574	4.3045
OKLRED-094	East	Low Valley	Clear Boggy Creek	-95.96586174	34.15134497	6068024	0.0597014925373134	0	0	0	0	0	0.2665	1.6822	0.001	0.7197221	0.7551903	0.2531	0.0222	1.588	3.6471
OKLRED-075	East	Low Valley	Clear Boggy Creek	-96.56022625	34.61463653	6066996	7.12809917355372	1.03305785123967	0	0	10.6404958677686	0	0.6575	6.2466	0.1644	0.462351	0.6384387	3.0008	1.5734	1.9628	4.3109
OKLRED-020	East	Low Valley	Little River	-94.76453894	33.94362674	618716	0	0	0	0	0	0	0.4064	2.2757	6.0957	0.731367829330714	0.771804567467147	0.6591	0.231	14.6862	31.7445
OKLRED-007	East	Low Valley	North Boggy Creek	-96.00446987	34.62819114	706062	0	0	0	0	0	0	0.3362	2.0842	0	0.72569423255435	0.761758730293069	0.4045	0.1249	0.6016	1.1652
OK410400-03-0490G	East	Low Valley	Goose Creek	-96.44043	34.54597	6067362	0	0	0	0	38.9830508474577	0	3.4978	16.7892	0.6996	0.2030919	0.3882756	3.0581	2.5724	1.3218	3.0484
OK410400-05-0410V	East	Low Valley	North Boggy Creek	-96.0676	34.4392	707986	2.39774330042313	2.96191819464034	3.52609308885755	0.141043723554302	6.91114245416079	0	0.4343	2.6929	0	0.644641463471424	0.748529786302319	4.4562	2.1786	1.2596	2.4698
OKLRED-034	East	Low Valley	Blue River	-96.34299941	34.06241202	698890	1.50812064965197	1.50812064965197	1.62412993039443	0.464037122969838	11.368909512761	0	1.2471	14.6529	0.3118	0.343613960699153	0.461879630147937	2.934	2.7458	3.6108	8.3638
OK410400-03-0370B	East	Low Valley	Leader Creek	-96.37448	34.55015	6067390	1.55339805825243	1.35922330097087	0.388349514563107	0	10.6796116504854	0	1.8492	8.8763	0.3698	0.4037747	0.5525383	0.832	1.0422	1.321	2.6785
OKLRED-108	East	Low Valley	Beaver Creek	-95.59895407	34.21927615	592350	2.56641152633949	0.540297163439892	0.585321927059883	0	20.8914903196758	0	0.5724	2.6714	0	0.58863250569391	0.719884499739417	4.4624	2.2772	26.4305	54.7858
OKLRED-101	East	Low Valley	Salt Creek	-96.16231964	34.6088094	706124	0.898876404494382	0.224719101123595	0	0	4.8314606741573	0	1.6445	7.8938	0.3289	0.438067486282439	0.549691162405357	0.6991	0.2906	0.9507	1.8962
OKLRED-052	East	Low Valley	Bois d� Arc Creek	-96.04187806	34.15171028	6068902	0	0	0	0	0	0	0.4077	4.7747	0.0981	0.6389757	0.6936007	0.8389	0.3709	1.6695	3.588
OKLRED-033	East	Low Valley	Rock Creek	-96.29745828	34.6804793	705766	0	0	0	0	5.91133004926108	0	1.5495	7.4376	0.3099	0.418205730815248	0.539656723041299	0.4987	0.234	1.321	2.6785
OK120420-02-0050J	East	Low Valley	Polecat Creek: 49th West Ave	-96.04861	36.02201	368895	14.3382352941176	1.47058823529412	2.48161764705882	0.551470588235294	11.7647058823529	0	1.3037	5.2074	0	0.501854468411367	0.632003523097462	3.5238	2.3473	44.181	115.7551
OKLRED-021	East	Low Valley	Unnamed Creek	-96.40689703	34.70438768	6066440	2.51396648044693	0.279329608938547	0	0	5.3072625698324	0	0.6915	6.4821	0.1719	0.4597617	0.6211115	1.0825	0.8347	1.7538	3.7682
OKLRED-037	East	Low Valley	Turkey Creek	-96.3897723	34.63192174	6066892	1.11888111888112	0.41958041958042	0.13986013986014	0	19.020979020979	0	1.1092	5.324	0.2218	0.5029276	0.6641318	1.836	1.5559	1.321	2.6785
OKLRED-028	East	Low Valley	Kiamichi River	-95.48211183	34.18495328	592742	0	0	0	0	8.28402366863906	0	0.6785	3.1664	0	0.654885798776288	0.764840282238477	0.3335	0.0087	1.4314	2.8913
OK121300-01-0150M	East	Low Valley	Delaware Creek: Hwy 97 Bridge	-96.1216	36.2555	849151	3.18471337579618	0.318471337579618	0.159235668789809	0.318471337579618	32.1656050955414	0	1.1212	6.5028	0	0.484164328947522	0.639616283290323	2.2751	2.4052	10.0794	24.2297
OKLRED-041	East	Low Valley	Sandy Creek	-96.36148516	34.32280838	6068750	1.76282051282051	0	0	0	20.8333333333333	0	1.4722	9.1275	0	0.4011634	0.530105	0.532	0.8174	1.455	3.0113
OK120400-02-0030F	East	Low Valley	South Fork of Dirty Creek	-95.20033333	35.45941667	383080	1.64948453608247	1.03092783505155	0.206185567010309	0	1.03092783505155	0	1.7826	7.1302	0	0.498864777524928	0.597517693236963	1.0518	0.5748	3.8204	7.8954
OK120400-02-0190D	East	Low Valley	Elk Creek	-95.503	35.5224	381268	2.89855072463768	0	0	0	3.86473429951691	0	0.6165	5.302	0.1233	0.528888766054096	0.624936915556202	4.2759	3.7076	4.7423	8.3467
OK220600-01-0100P	East	Low Valley	Mill Creek: Trib. to Eufaula	-95.83936667	35.23096667	511157	3.28542094455852	0.205338809034908	0	0	0	0	0.0694	0.5969	0.0139	0.78771753578904	0.830816202817812	2.3524	2.3631	1.0187	2.061
OK520500-01-0170L	East	Low Valley	Bad Creek	-96.05863333	35.37778333	417885	2.4753609901444	0.802200320880128	0.366720146688059	0.0229200091680036	6.18840247536099	0	1.1608	5.4478	0.2184	0.520426520937363	0.660383143855031	2.6629	2.6341	2.4584	5.2474
OK220100-01-0180C	East	Low Valley	Caston Creek: CR 149	-94.75188	34.96628	6048160	1.63265306122449	0.408163265306122	0	0	59.3877551020408	0	3.8683	12.2495	25.7885	0.318953	0.5156906	2.3921	0.7273	3.9661	8.1352
OK621200-04-0010P	East	Low Valley	Salt Creek: Upper	-96.65725	36.86827778	20969146	0.68212824010914	0.363801728058208	0	0	15.3706230104593	4.91132332878581	0.8772	5.0875	0	0.5142965	0.702947	0.7555	0.5471	0.7192	1.2788
OK220100-04-0020T	East	Low Valley	Fourche Maline Creek: Centerpoint Road	-95.321	34.9334	6049202	1.34793597304128	0.08424599831508	0	0	32.7716933445661	0	2.0712	7.0422	0.8285	0.4216286	0.5953256	2.8676	3.3288	6.7725	16.7075
OK520500-02-0010Q	East	Low Valley	Wewoka Creek: Lima (N 3610)	-96.5816666	35.1721944	418153	2.17881292261458	1.12697220135237	0.601051840721262	0.300525920360631	5.86025544703231	0	0.4984	1.5574	0.0623	0.647190797691486	0.769531413082533	2.1614	3.7559	4.6163	10.622
OK121610-00-0050M	East	Low Valley	Pryor Creek: HWY 69	-95.329	36.27981	21772917	0.865800865800866	0.505050505050505	1.37085137085137	0	8.65800865800866	11.6883116883117	1.7276	9.214	1.7276	0.3500523	0.4931505	6.4882	2.8453	158.5112	358.321
OK121600-01-0430M	East	Low Valley	Chouteau Creek	-95.3865	36.2192	21772949	0.914745700695207	0.768386388583974	0.62202707647274	0	14.7822905232345	1.28064398097329	3.3247	17.7318	3.3247	0.2927983	0.4645293	2.8342	1.6058	11.5116	26.9866
OK410300-01-0020F	East	Low Valley	Gates Creek: Lower	-95.2473	33.9603	593732	1.05042016806723	1.05042016806723	0	0	46.8487394957983	0	1.1855	10.6698	0.5928	0.335807192772706	0.509922418079717	0.8534	0.9269	1.2983	2.444
OK310800-02-0122L	East	Low Valley	Rock Creek	-96.9591	34.5447	19958960	0	9	3	0	0	0	0	0	0	0.5754208	0.8276801	1.4864	1.4864	3.9112	8.8862
OK520810-00-0030D	East	East Plains	Hog Creek	-97.2497	35.3195	482070	0.345125107851596	0.345125107851596	0.086281276962899	0	14.5815358067299	0	0.3732	1.9903	0.0415	0.726285497869866	0.800352837853347	2.7644	1.2223	16.7563	41.7885
OK520700-06-0010D	East	East Plains	Little Deep Fork	-96.2104	35.6996	536621	0.998573466476462	0	0	0	20.2567760342368	0	3.0101	12.0403	0	0.383312691540389	0.515686154004098	1.1805	0.9475	1.9072	4.3441
OK520700-03-0100B	East	East Plains	Salt Creek	-96.4765	35.6962	536689	1.42602495543672	0	0	0	5.70409982174688	0	1.5261	6.1044	0	0.505330927797221	0.620147692364649	0.5966	0.4596	1.7916	4.2901
OK520500-02-0010C	East	East Plains	Wewoka Creek: Downstream	-96.21346667	35.2187	418089	0.452898550724638	0.181159420289855	0	0	0.905797101449275	0	2.0092	10.0461	2.0092	0.384890962128548	0.510419779731693	2.8412	0.3468	6.9073	14.3934
OK520500-02-0090D	East	East Plains	Little Wewoka Creek	-96.2957	35.2318	418307	1.58546017014694	0.116009280742459	0	0	18.9095127610209	0	1.675	8.3752	1.675	0.459141903721864	0.590950283815058	1.098	0.9093	2.707	5.3855
OK520510-00-0100F	East	East Plains	Turkey Creek	-96.6479	35.3772	417889	0.40281973816717	1.20845921450151	1.51057401812689	0	6.64652567975831	8.66062437059416	2.5849	8.0779	0.3231	0.362636046045067	0.538446892935139	2.6762	2.4873	3.6977	8.934
OK520600-03-0010D	East	East Plains	Canadian Sandy Creek	-96.70363333	34.81191667	6029570	2.02020202020202	1.01010101010101	0	0	0	0	0.2331	2.2145	0.0583	0.52908192193133	0.754086851731187	2.7454	2.7273	16.7765	40.2217
OK520800-03-0010D	East	East Plains	Salt Creek	-96.66755	35.04896667	482516	0.845864661654135	0.845864661654135	0.093984962406015	0	15.4135338345865	0	1.0212	3.1912	0.1276	0.604874632449741	0.764892929783189	1.3778	0.6551	2.8143	6.3657
OK520700-04-0020F	East	East Plains	Dry Creek	-96.69491667	35.6848	536873	2.05479452054794	0.228310502283105	0	0	0.228310502283105	0	0	0	0	0.874081185998513	0.914055432074004	0.9677	1.0717	2.2912	5.0489
OK520800-02-0080C	East	East Plains	Pecan Creek	-97.1182	35.2032	481954	0.3003003003003	2.1021021021021	0	0	7.50750750750751	0	3.4711	22.2149	0.3471	0.309545504150324	0.490535513365537	1.2563	0.5064	6.8284	16.0477
OK520700-04-0260C	East	East Plains	Quapaw Creek	-96.81963333	35.62213333	537699	1.1686143572621	0.1669449081803	0	0	5.17529215358932	11.8530884808013	2.411	12.8085	0.1507	0.49827650604671	0.596022999633214	1.6335	1.9861	3.0936	6.9981
OK620900-02-0050H	East	East Plains	Council Creek	-96.8196	36.0829	493624	1.24378109452736	0	0	0	0.870646766169154	11.5671641791045	2.247	9.3847	0.2644	0.506892462591664	0.648171328193804	0.8503	0.5349	3.1194	7.1243
OK620900-01-0290N	East	East Plains	Euchee Creek	-96.7027	35.9421	496280	7.31707317073172	1.21951219512195	0	0	0	0	0	0	0	0.594800119208723	0.838611364041895	1.6162	1.4429	2.2532	5.0711
OK121300-02-0010C	East	East Plains	Bird Creek: Avant	-96.061	36.48522	847886	13.0784708249497	2.31388329979879	0.100603621730382	0	6.43863179074447	2.21327967806841	1.3355	7.7457	0	0.386149961767989	0.52640083296044	3.3795	3.5332	1.5534	3.5742
OK520610-01-0080H	East	East Plains	Willow Creek	-97.2937	34.9716	6027606	1.91082802547771	0.92002830856334	0.141542816702052	0	33.8287331917905	0	4.9419	26.3566	0.5491	0.267807901994695	0.462591048448148	1.6788	1.8471	4.8841	11.1921
OK121600-04-0060D	East	East Plains	Tar Creek	-94.862	36.87481	7583423	5.54926387315968	6.34201585503964	2.9445073612684	1.58550396375991	26.5005662514156	0	3.1155	12.462	2.7693	0.3016756	0.4662823	8.5433	4.3161	121.9647	318.5624
OK310810-01-0120M	East	East Plains	Peavine Creek	-97.1607	34.7676	19957548	1.01137800252845	0.252844500632111	0	0	2.90771175726928	0	9.776	17.1923	1.0113	0.3217021	0.4837734	1.4275	1.1293	2.7421	6.3834
OK410600-02-0020G	East	East Plains	Sandy Creek	-96.45925	34.21688	698784	1.20845921450151	0.100704934541792	0	0	22.0543806646526	0	1.172	6.3287	3.5159	0.47926859832677	0.598941986421278	0.8954	0.467	2.7346	5.6359
OK310810-01-0020G	East	East Plains	Wildhorse Creek: near Davis	-97.1871	34.5331	19957962	0.251098556183302	2.32266164469554	0.69052102950408	0.0627746390458254	3.01318267419962	0.188323917137476	4.9153	8.6441	0.5085	0.4675393	0.6450175	1.8743	1.4141	3.1169	6.9204
OK311100-02-0010M	East	East Plains	Hickory Creek: HWY 775	-97.084	34.014	423454	1.96656833824975	0.589970501474926	0.491642084562439	0.0983284169124877	0	0	0.8279	7.2852	0	0.515635941694049	0.651234432652861	1.5227	1.1204	2.9175	5.7246
OK310800-03-0010F	East	East Plains	Caddo Creek	-97.052	34.24	19959866	0.674373795761079	0.385356454720617	0	0	10.5009633911368	0.578034682080925	0.8907	9.0556	0	0.4920725	0.643461	1.3536	0.9123	5.3031	12.1808
OK310800-02-0190D	East	East Plains	Chigley Sandy Creek	-97.122	34.514	19958000	1.2609649122807	2.41228070175439	0.493421052631579	0.0548245614035087	13.1030701754386	3.7828947368421	2.1657	14.7987	6.497	0.294783	0.4601971	2.7165	3.7721	20.2318	39.6312
OK310800-01-0120G	East	East Plains	Pennington Creek	-96.682	34.241	430426	9.24608819345662	2.84495021337127	2.98719772403983	0.284495021337127	0	0	0.3541	1.912	1.0622	0.575488377094844	0.74003642267161	4.0277	4.6213	33.9458	75.5694
OK310800-01-0090G	East	East Plains	Big Sandy Creek	-96.63492	34.23133	430424	1.32638559924207	0.0947418285172903	0.0473709142586451	0	0.236854571293226	0	0.3643	1.9673	1.093	0.713771152813597	0.791161227471329	1.0834	1.1258	2.9153	6.1788
OKLRED-086	East	East Plains	Blue River	-96.04823352	33.90529154	700780	0.681431005110733	0.383304940374787	0.0851788756388415	0	22.1890971039182	0.170357751277683	1.728	20.3044	0.432	0.347398757595788	0.492117094735449	1.1786	0.9201	1.5603	3.2452
OK310810-01-0020D	East	East Plains	Wildhorse Creek: near Davis	-97.177	34.53	19957962	0.251098556183302	2.32266164469554	0.69052102950408	0.0627746390458254	3.01318267419962	0.188323917137476	4.9153	8.6441	0.5085	0.4675393	0.6450175	1.8743	1.4141	3.1169	6.9204
OK520500-02-0010M	East	East Plains	Wewoka Creek	-96.4933	35.1677	418333	0.236127508854782	1.18063754427391	0.354191263282172	0	18.0637544273908	0	2.4304	7.5949	0.3038	0.430441976016764	0.576551635895272	2.736	2.1846	6.6016	13.6297
OK520800-01-0050G	East	East Plains	Bird Creek: Downstream	-96.390611	35.014167	482552	0.715679895901106	0.520494469746259	0.130123617436565	0	10.0195185426155	0	2.1707	10.8537	2.1707	0.342245057135086	0.482018231852256	3.6521	1.0801	47.471	93.6913
OK520610-03-0010E	East	East Plains	Walnut Creek: Purcell	-97.3624166	34.99915	6027600	0	0.884955752212389	1.03244837758112	0.442477876106195	0.442477876106195	0.442477876106195	3.9593	9.7333	0.165	0.397447520580122	0.559054438716675	6.6094	2.7212	35.3423	80.0996
OK520610-03-0010F	East	East Plains	Walnut Creek	-97.3668	34.99922	6027600	0	0.884955752212389	1.03244837758112	0.442477876106195	0.442477876106195	0.442477876106195	3.9593	9.7333	0.165	0.397447520580122	0.559054438716675	6.6094	2.7212	35.3423	80.0996
OK310800-02-0220D	East	East Plains	Buckhorn Creek: Binderim Road	-96.94388889	34.43369444	19960384	2.09627329192547	0.62111801242236	0.077639751552795	0	4.42546583850932	10.4037267080745	0.4782	3.2675	1.4345	0.6122385	0.7806705	2.2217	1.8663	2.4656	5.9532
OK520610-03-0010C	East	East Plains	Walnut Creek nr. Purcell	-97.358	34.99341667	6027600	0	0.884955752212389	1.03244837758112	0.442477876106195	0.442477876106195	0.442477876106195	3.9593	9.7333	0.165	0.397447520580122	0.559054438716675	6.6094	2.7212	35.3423	80.0996
OK310800-02-0130D	East	East Plains	Guy Sandy Creek	-97.025526	34.519045	19958010	0.767867690490254	1.06320141760189	1.18133490844654	0.0590667454223272	12.6993502658004	0	1.1553	7.8944	3.4658	0.4334167	0.650283	1.8994	1.9607	14.6455	32.0756
OK620910-06-0010R	West	West Plains	Turkey Creek @ Wheat Capital Rd.	-98.0031	36.3329	249148	0.552486187845304	2.20994475138122	3.31491712707182	0	0	17.1270718232044	1.09	26.7058	0	0.294491410320116	0.479759172964184	1.5474	1.4574	3.6647	10.5176
OK720500-03-0010T	West	West Plains	Wolf Creek: US Hwy 283	-99.88236111	36.30191667	13812850	0.958657878969443	2.09706411024566	1.1983223487118	0.0599161174355901	0	0.599161174355902	0	0	0	0.6972032	0.8776506	2.0129	1.8586	2.2161	4.1597
OK620920-04-0010G	West	West Plains	Eagle Chief Creek: Upper	-98.55819444	36.63633333	21046940	0.772626931567329	0.772626931567329	0.33112582781457	0	0	20.7505518763797	1.3472	30.9848	2.0207	0.2660271	0.4414348	1.3834	0.9084	0.5916	0.9266
OK620920-04-0010C	West	West Plains	Eagle Chief Creek: Lower	-98.44652778	36.40527778	21047786	0.561324726354196	1.20684816166152	0.589390962671906	0.0561324726354195	0	13.3033960145944	0.9723	17.2974	0.1002	0.3171912	0.4970432	2.1328	2.2706	1.3693	2.8566
OK620920-01-0180F	West	West Plains	Main Creek	-98.88975	36.49202778	21047726	2.321083172147	0.580270793036751	0.902643455834945	0.0644745325596389	0	11.605415860735	0.3717	7.6189	0	0.4686553	0.6496931	1.714	2.2032	0.4713	0.8166
OK720500-01-0150G	West	West Plains	Persimmon Creek	-99.17372222	36.26186111	389084	0	0.254777070063694	0.254777070063694	0	0	1.18895966029724	0.4973	3.0665	0.2486	0.72635877594141	0.7905607668959	0.6611	0.4827	0.7778	1.7413
OK720500-01-0070D	West	West Plains	Bent Creek	-99.00908333	36.19202778	389168	1.8957345971564	3.7914691943128	3.3175355450237	0	0	26.5402843601896	2.7605	17.0232	1.3803	0.255027104206267	0.452203029102263	2.0244	2.3354	0.7778	1.7414
OK621010-02-0010C	West	West Plains	Sandy Creek	-98.2011	36.8118	941060041	0.864241987756572	1.08030248469571	0.252070579762333	0.0360100828231904	1.9085343896291	5.07742167806986	1.7922	8.7371	0.4481	0.5301256	0.6227158	1.295	1.3376	1.3995	1.7615
OK620920-05-0010G	West	West Plains	Buffalo Creek: Lower	-99.36675	36.77072222	21044274	2.43243243243243	1.08108108108108	0.540540540540541	0	0	13.5135135135135	0	0	0	0.8973841	0.92799	1.1082	0.8661	0.5934	1.1264
OK720500-03-0010G	West	West Plains	Wolf Creek: Upper	-99.588	36.449315	13812424	0.578034682080925	0.397398843930636	0.0722543352601156	0	0	11.3078034682081	0.8498	4.8158	0.3656	0.6714143	0.7484797	1.2597	1.1545	0.9841	3.0592
OK620910-05-0030C	West	West Plains	Uncle John's Creek	-97.9215	35.82755556	254010	3.43434343434343	0.202020202020202	0.202020202020202	0	0	36.1616161616162	3.4501	42.0914	0.69	0.239430336146824	0.426695005696747	1.3766	0.9149	9.163	23.0038
OK621000-02-0040F	West	West Plains	Wildhorse Creek	-97.80333333	36.62363889	21001951	5.66631689401889	1.04931794333683	0.314795383001049	0	0	53.9349422875131	2.1537	34.1881	0	0.2315805	0.4283277	1.3314	0.5433	1.1632	2.2705
OK621010-03-0010D	West	West Plains	Medicine Lodge River	-98.33338889	36.84055556	21015285	0.728862973760933	1.02040816326531	0.145772594752187	0	0	47.3760932944606	6.3622	31.0156	1.5905	0.2446508	0.4385176	1.5198	0.7406	0.4939	0.917
OK720500-01-0200D	West	West Plains	Indian Creek	-99.22830556	36.36586111	389604	1.45631067961165	0.303398058252427	0.182038834951456	0.0606796116504854	0.121359223300971	10.5582524271845	1.0945	6.7492	0.5472	0.578496354030063	0.673709369144452	1.1772	1.2188	0.7778	1.7414
OK620920-01-0130G	West	West Plains	Griever Creek	-98.79983333	36.39147222	21047822	0.278164116828929	0.834492350486787	1.25173852573018	0	0	1.06629578117756	0.0409	0.8388	0	0.8020969	0.8460966	1.7207	1.4091	0.4713	0.8166
OK621010-01-0270C	West	West Plains	Yellowstone Creek	-98.86905556	36.98138889	21027880	1.6750418760469	0.670016750418761	0	0	0	0	0.2647	6.0877	0.3758	0.5899271	0.6503883	0.6932	1.687	0.3118	0.5697
OK620910-03-0140H	West	West Plains	Lyon Creek	-97.7468	36.1358	251784	4.32900432900433	0.432900432900433	0	0	0	45.2380952380952	3.3846	41.4996	0.6815	0.246453657530713	0.427339503796122	2.3858	1.9842	0.7979	1.6862
OK620910-02-0100D	West	West Plains	Salt Creek	-98.19261111	36.10272222	249676	5.37261698440208	0.433275563258232	0.0866551126516464	0	0	27.2963604852686	3.0304	38.5124	0.6687	0.218865387051745	0.435303281721963	1.2044	1.4268	1.208	2.5046
OK620910-02-0310C	West	West Plains	Indian Creek	-98.29986111	36.28972222	249184	2.09809264305177	0.899182561307902	0.408719346049046	0.0272479564032697	0	10.4359673024523	0.9632	19.7446	0	0.299228846714884	0.491036266795774	2.3026	2.2519	1.6173	3.5665
OK720500-02-0070G	West	West Plains	Clear Creek	-99.851	36.62222222	13824780	0.585223116313094	0.804681784930505	0.365764447695684	0	0	0	0.0688	0.5504	0.1032	0.5971426	0.827565	1.1618	1.4406	0.8564	1.6795
OK720500-02-0130C	West	West Plains	Kiowa Creek: Harper Co.	-99.98038889	36.73741667	13825172	0.331282536677709	0.189304306672977	0	0	0	0.56791292001893	0.435	3.4803	0.6526	0.5911385	0.7271221	1.3537	1.2619	0.8564	1.6796
OK620920-02-0080D	West	West Plains	Long Creek	-99.11788889	36.71072222	21044714	0.613496932515337	2.04498977505112	0	0	0	1.02249488752556	0.6026	3.7162	0.3013	0.737594	0.7980412	0.8709	0.6254	0.2384	0.4615
OK620920-02-0170G	West	West Plains	Traders Creek	-99.23227722	36.71085167	21044680	0	2.96610169491526	1.27118644067797	0	0	0	0.4622	2.8503	0.2311	0.7560178	0.819919	0.7993	0.9891	0.2384	0.4615
OK520620-06-0010F	West	West Plains	Deer Creek: near Hydro	-98.5174	35.5365	5266632	3.19410319410319	0.737100737100737	0	0	1.71990171990172	9.33660933660934	2.6739	33.2133	0.0649	0.306177861683559	0.486573166389635	2.4583	3.3022	6.6521	12.6853
OK310810-02-0220G	West	West Plains	Winter Creek	-97.7742	34.9713	19957134	1.50130548302872	0.0652741514360313	0	0	4.69973890339426	7.5065274151436	3.8228	10.1941	1.115	0.4285489	0.6079294	1.4678	1.4386	3.0015	6.4255
OK520610-03-0010G	West	West Plains	Walnut Creek	-97.4854	35.0634	6026066	0.94876660341556	1.32827324478178	0.379506641366224	0.189753320683112	7.1157495256167	28.5578747628083	10.5744	25.9954	0.4406	0.293862303635164	0.479952608096804	1.8407	2.4786	7.8049	19.4827
OK520620-03-0020C	West	West Plains	Lone Creek	-99.065	35.90619	5264472	1.15273775216138	0	0	0	0	1.5850144092219	0.5816	8.2877	0	0.360642174426217	0.601159057008029	1.0993	1.0067	0.6414	1.1404
OK520620-02-0090G	West	West Plains	Trail Creek: Dewey Co.	-98.848	35.95654917	5265598	0.866217516843118	0.962463907603465	1.92492781520693	0	1.63618864292589	28.9701636188643	0.7816	11.1385	0	0.453582051542777	0.581234124740346	1.5627	1.0676	0.5632	0.9509
OK520610-03-0080E	West	West Plains	North Fork Walnut Creek	-97.5849	35.1316	6025986	0.399201596806387	0.449101796407186	0.648702594810379	0.199600798403194	0.199600798403194	21.6566866267465	4.0197	9.8818	0.1675	0.479435676979702	0.639599572831075	1.7257	1.0346	19.8015	52.1098
OK520610-02-0120G	West	West Plains	Buggy Creek	-97.9537	35.2949	6025908	0.656324582338902	0.894988066825776	0.417661097852029	0.0596658711217183	0	64.7971360381862	10.9922	29.3125	3.2061	0.305816038181118	0.478303820918325	1.7997	1.8249	7.3929	16.3938
OK520620-04-0050D	West	West Plains	Hackberry Creek	-99.52372	35.932	5264266	0.464396284829721	0	0	0	0	9.75232198142415	2.8579	12.9905	0.7794	0.289928154358487	0.477209753421295	0.7847	0.9841	0.4035	0.665
OK520620-05-0160C	West	West Plains	Commission Creek	-99.917	36.03356	5262432	13.2295719844358	0.778210116731518	0	0	0	0	0	0	0	0.901673552818701	0.942618573482551	1.3632	1.4211	0.4035	0.665
OK311100-04-0030C	West	West Plains	North Mud Creek	-97.615	34.0857	3132253	0.317796610169492	0.741525423728814	0	0	3.49576271186441	0	0.6354	6.3537	0	0.459039074954341	0.624588989658848	1.5622	1.11	0.7107	1.3791
OK311500-01-0110D	West	West Plains	Tepee Creek	-99.167	34.87	560033	8.38709677419356	1.29032258064516	0	0	0	9.67741935483872	0.4508	9.2413	0	0.525617102936895	0.623550015340172	1.1188	1.155	1.2329	1.7165
OK311510-01-0090G	West	West Plains	Timber Creek	-99.582	35.291	13755447	1.36054421768707	0.54421768707483	0	0	0	29.6598639455782	2.8669	20.0685	0	0.4037745	0.5133753	0.8499	0.932	4.2697	21.1033
OK310840-02-0020C	West	West Plains	Sandstone Creek	-99.509	35.593	3141958	1.73697270471464	0	0	0	0	49.1315136476427	5.6201	28.4126	0	0.365554522521491	0.471334589360057	0.823	0.7694	0.6512	1.321
OK310830-06-0050K	West	West Plains	Cobb Creek	-98.5941	35.2908	683399	1.2863913337847	0.677048070412999	0.2031144211239	0	0	27.758970886933	3.5272	42.3268	0	0.242136994263715	0.426088515521456	1.6364	1.7679	3.8266	3.9936
OK310820-02-0010A	West	West Plains	Little Washita River	-97.8693	34.9725	687387	1.43149284253579	0.408997955010225	0.408997955010225	0	0	52.760736196319	8.1576	21.7537	2.3793	0.333655500746256	0.486883677569767	1.8909	1.842	4.4601	10.7119
OK311600-01-0020F	West	West Plains	Gypsum Creek	-99.412	34.454	13739739	0.355871886120996	0.355871886120996	0	0	0	57.1767497034401	0.8374	40.1948	0	0.2223256	0.3922532	0.7627	0.2438	0.6159	1.3225
OK310830-05-0010D	West	West Plains	Sugar Creek	-98.197	35.117	682633	1.15633672525439	0.555041628122109	0.231267345050879	0	0.0925069380203515	29.9259944495837	1.7462	20.9545	0	0.33877932019799	0.476740842686333	1.057	0.8499	4.1386	10.502
OK310810-02-0050D	West	West Plains	Criner Creek	-97.4962	34.8552	19958178	1.01419878296146	0.405679513184584	0.101419878296146	0	7.74171737660581	32.2853279242732	8.569	20.4599	0.4139	0.3302881	0.4862618	1.0283	0.7702	2.2999	5.259
OK310810-03-0080G	West	West Plains	Salt Creek	-97.405	34.543	19957926	0.677339901477833	0.677339901477833	0.369458128078818	0	20.1970443349754	0	3.6873	6.4846	0.3814	0.4425053	0.6508606	1.7119	1.4746	1.5326	3.3716
OK310810-03-0010R	West	West Plains	Wildhorse Creek: near Tatums	-97.457	34.502	19958048	1.64473684210526	0.328947368421053	0.328947368421053	0	8.88157894736842	0	2.4283	5.1978	0.2496	0.4120422	0.6712909	1.1411	0.9256	1.494	3.2791
OK311510-02-0090D	West	West Plains	Buffalo Creek	-99.867	35.321	13755337	2.41691842900302	0	0	0	0.604229607250755	2.41691842900302	0.0657	0.4599	0	0.8517303	0.8765067	1.8589	1.0271	0.4689	0.8077
OK620910-04-0010E	West	West Plains	Cottonwood Creek	-97.4603	35.8221	254004	0.254668930390492	0.0848896434634974	0.424448217317487	0	0.848896434634974	37.0118845500849	2.1947	25.02	0.8779	0.31267364876801	0.479337909555677	2.0038	1.7456	20.6988	50.8666
OK621010-02-0010D	West	West Plains	Sandy Creek	-98.2025556	36.8404722	21000457	1.11642743221691	0.956937799043062	0	0	4.14673046251994	4.30622009569378	0.363	1.7695	0.0907	0.7478192	0.8201991	2.1128	2.8001	1.3995	1.7615
OK310830-05-0010C	West	West Plains	Sugar Creek: CR 1320	-98.17707	35.10244	682633	1.15633672525439	0.555041628122109	0.231267345050879	0	0.0925069380203515	29.9259944495837	1.7462	20.9545	0	0.33877932019799	0.476740842686333	1.057	0.8499	4.1386	10.502
OK720500-03-0010M	West	West Plains	Wolf Creek: US Hwy 46	-99.76080556	36.32638889	13813330	2.28070175438596	0.994152046783626	0.321637426900585	0	5.2046783625731	7.71929824561403	1.1559	5.2543	0.3153	0.4922272	0.659605	2.6441	1.8069	1.8935	3.5595
OK311310-03-0040D	West	West Plains	Little Deep Red Creek	-98.662	34.278	575960	0.733675715333822	0.0733675715333822	0	0	0	55.3191489361702	1.0646	20.2283	0	0.292874877169941	0.471438782395558	0.8156	0.538	1.058	2.0274
OK310840-01-0060L	West	West Plains	Quartermaster Creek	-99.358	35.703	3141154	0.423728813559322	6.35593220338983	0.423728813559322	0.423728813559322	0	87.2881355932204	2.2474	20.2268	0	0.328953860359251	0.502173001204385	2.8273	2.8629	0.8377	1.3378
OK620910-06-0010T	West	West Plains	Turkey Creek: Upper	-98.00975	36.34730556	249144	1.30111524163569	0.929368029739777	0.185873605947955	0	0	12.8252788104089	0.9572	23.4505	0	0.241109600292877	0.459967862803725	1.3427	1.102	3.6647	10.5176
OK720500-02-0130M	West	West Plains	Kiowa Creek	-100.2151	36.5726	13823276	0.735294117647059	0.490196078431373	0.490196078431373	0	0	0	0.5422	5.0604	0.3615	0.5349075	0.6951453	0.5276	0.1899	0.2444	0.4095
OK620920-05-0010P	West	West Plains	Buffalo Creek: Upper	-99.44991667	36.79955556	21043880	2.02702702702703	4.05405405405406	1.35135135135135	0	0	3.37837837837838	0	0	0	0.9119806	0.9440799	1.3469	1.1102	0.5934	1.1264
OK620910-05-0080D	West	West Plains	Dead Indian Creek	-97.99447222	35.82472222	254022	3.41614906832298	0.20703933747412	0.5175983436853	0	0	34.8861283643892	4.1443	50.561	0.8289	0.173136044070511	0.351747128427917	1.8471	1.6806	1.8717	4.607
OK311600-01-0040G	West	West Plains	Sandy Creek	-99.621	34.41	13739875	1.25709651257096	0.16220600162206	0	0	0	9.20519059205191	0.2963	14.2224	0	0.4257995	0.524595	2.0688	1.825	0.6159	1.3225
OK720500-02-0130K	West	West Plains	Kiowa Creek: Beaver Co.	-100.1647222	36.616	13822944	0.165654334621756	0.0552181115405853	0.276090557702927	0.110436223081171	0	0.607399226946438	0.2838	2.6486	0.1892	0.6249596	0.7804172	0.9811	0.9351	0.2444	0.4095
OK621010-02-0010G	West	West Plains	Sandy Creek	-98.211	36.986	21000357	1.27591706539075	1.11642743221691	0.159489633173844	0	0	4.78468899521531	1.4034	7.6212	0.2607	0.5921883	0.6828533	2.0429	2.0653	0.4606	0.8579
OK621010-01-0270G	West	West Plains	Yellowstone Creek	-98.929	36.976316	21027892	11.2359550561798	0	0	0	0	0	0	0	0	0.8982046	0.9459421	1.1498	1.6488	0.3118	0.5697
OK311210-00-0050J	West	West Plains	Little Beaver Creek @ Beech Rd	-98.105866	34.50712	8356465	1.37931034482759	0.689655172413793	2.06896551724138	0	0	0	0.4762	3.6905	0	0.6412455	0.7133602	1.4172	1.3655	4.9537	11.6969
OK311210-00-0050M	West	West Plains	Little Beaver Creek @ Camelback Rd	-98.0551	34.5506	8356379	1.86721991701245	1.03734439834025	0.20746887966805	0	0	21.1618257261411	1.9476	15.0939	0	0.3487749	0.5047506	1.7127	1.6306	6.1386	13.6395
OK310810-01-0090H	West	West Plains	Rush Creek	-97.21661	34.73473	19958232	3.32963374028857	2.330743618202	0.693673695893452	0.277469478357381	9.87791342952275	7.90788013318535	7.7047	13.5497	0.797	0.2951078	0.4493997	3.7612	2.9873	32.1456	66.3254
OK621200-05-0010K	West	West Valley	Red Rock Creek: Lower	-97.0724722	36.49416667	20971656	2.1689497716895	3.31050228310502	2.3972602739726	0	0	14.3835616438356	2.2089	38.1036	0	0.2850023	0.4737092	2.1682	2.5063	0.849	2.1012
OK520700-05-0140H	West	West Valley	Captain Creek	-97.0799	35.6811	532755	1.27478753541076	0.84985835694051	2.69121813031161	0	7.64872521246459	1.69971671388102	2.6967	14.3263	0.1685	0.411159812637495	0.528839011872736	2.5969	2.1614	4.945	11.5364
OK520700-05-0170A	West	West Valley	Bear Creek	-97.1174	35.7102	532589	1.61290322580645	0.268817204301075	0	0	5.64516129032258	41.3978494623656	5.6484	30.0074	0.353	0.290770638302112	0.469335797416725	1.149	1.1984	4.945	11.5364
OK520700-05-0200C	West	West Valley	Opossum Creek	-97.16387	35.71001	532573	2.98165137614679	1.37614678899083	0.458715596330275	0	3.89908256880734	36.697247706422	6.2549	18.4928	0	0.323502356183138	0.48681555502233	1.9135	1.7831	5.4321	13.3274
OK620910-02-0250C	West	West Valley	Deep Creek	-98.26386111	36.19944444	249644	0	1.71149144254279	0	0	0	19.0709046454768	1.4618	29.9663	0	0.248813286883473	0.441039699362168	1.8856	2.0312	0.9058	1.9582
OK720500-02-0250F	West	West Valley	Duck Pond Creek	-100.31475	36.68861111	13822338	0.512820512820513	0.683760683760684	0	0	0	1.53846153846154	0.0346	0.3225	0.023	0.4600424	0.8074084	1.6265	1.6654	0.2444	0.4095
OK620900-03-0230C	West	West Valley	Beaver Creek	-97.3715	36.01925	492466	1.86125211505922	0	0	0	0	21.4890016920474	1.4042	16.0079	0.5617	0.368667984225703	0.491551301962989	0.7892	0.766	1.3702	2.8576
OK620910-03-0040C	West	West Valley	Otter Creek	-97.56125	36.07244444	251488	2.26077812828601	0.262881177707676	0.0525762355415352	0	0	22.0820189274448	1.2726	14.508	0.5091	0.402671338500437	0.508914091229899	1.1921	0.8094	1.2447	2.7635
OK620910-04-0010H	West	West Valley	Cottonwood Creek	-97.5849	35.7751	254188	0.540540540540541	1.62162162162162	0.27027027027027	0	0.810810810810811	35.1351351351351	1.5717	17.9177	0.6287	0.339217902813739	0.483524661105866	1.9299	0.5981	5.6436	16.5309
OK620900-04-0070T	West	West Valley	Stillwater Creek: Upper	-97.14008333	36.13052778	492012	15.5555555555556	5.55555555555556	0	0	0	46.6666666666667	1.7625	7.3612	0.2074	0.494097709470553	0.617175516661415	0.7278	0.9788	30.6778	69.7111
OK621100-00-0100G	West	West Valley	Bitter Creek	-97.2834	36.8366	20988143	5.60109289617486	0.819672131147541	0	0	2.80054644808743	52.6639344262295	4.9894	33.2626	0	0.2309663	0.4402921	1.6318	2.0349	3.4651	7.5582
OK621100-00-0030Q	West	West Valley	Duck Creek	-97.174	36.82466667	20988163	3.26245266530731	1.2816778327993	0.145645208272648	0	16.3705214098456	51.5584037285173	4.5447	30.2981	0	0.2444137	0.45111	1.5798	1.3561	3.5121	7.8932
OK621210-00-0050L	West	West Valley	Beaver Creek	-96.7266	36.8982	21037981	2.2181146025878	0.739371534195933	0	0	1.29390018484288	26.0628465804066	1.3333	7.7333	0	0.4930841	0.6161308	0.9877	1.1135	0.7192	1.2788
OK620910-05-0010J	West	West Valley	Kingfisher Creek	-97.99441667	35.85763889	253902	2.6173285198556	1.53429602888087	0.631768953068592	0	0.180505415162455	45.6678700361011	4.0198	49.0411	0.804	0.1923810566764	0.358755476526253	1.8188	1.768	1.8717	4.607
OK620910-05-0080A	West	West Valley	Dead Indian Creek	-97.9727	35.8555	253936	0.186219739292365	0.74487895716946	1.11731843575419	0	0	36.6852886405959	3.9482	48.1686	0.7896	0.201412572640678	0.362244277239109	1.1264	1.2068	1.8717	4.607
OK621000-03-0010C	West	West Valley	Bois d'Arc Creek	-97.12055556	36.63747222	21001915	1.42566191446029	0.814663951120163	0.0814663951120163	0	3.66598778004073	31.8126272912424	4.3508	29.0055	0	0.2739388	0.4647045	1.7348	1.619	2.8355	7.1097
OK620910-02-0040C	West	West Valley	Cooper Creek	-97.99647222	35.98302778	253536	1.98170731707317	0.152439024390244	0.152439024390244	0	0	46.9512195121951	3.5509	43.3207	0.7102	0.219794843813399	0.40770428322093	2.0059	1.704	0.9791	2.2174
OK621200-05-0010M	West	West Valley	Red Rock Creek: Upper	-97.31825	36.47425	20969990	0	1.08695652173913	1.6304347826087	0.72463768115942	0	42.2101449275362	1.8925	32.6449	0	0.3096372	0.4607238	1.8048	1.1878	1.1458	2.5526
OK620910-06-0010B	West	West Valley	Turkey Creek: Lower	-97.92277778	35.97844444	253562	2.27681246255243	0.239664469742361	0.17974835230677	0	0	20.8508088675854	2.4345	29.7007	0.4869	0.324856422317583	0.474909275522198	1.9964	1.7536	1.8717	4.607
OK621000-05-0010D	West	West Valley	Pond Creek	-97.58811111	36.68147222	21001851	3.06382978723404	1.4468085106383	0.425531914893617	0.0851063829787233	1.02127659574468	46.3829787234042	2.4808	37.2123	0	0.220049	0.4153941	1.4013	1.5677	1.1644	2.2968
OK621000-04-0010D	West	West Valley	Deer Creek	-97.38133333	36.70955556	21002205	2.65553869499241	1.40364188163885	0.0758725341426403	0.151745068285281	9.82549317147193	38.6949924127466	4.6926	31.2841	0	0.2485063	0.4491558	1.4974	1.3636	4.2155	9.6032
OK621000-06-0010C	West	West Valley	Crooked Creek	-97.982647	36.741235	21001755	2.04778156996587	2.04778156996587	0	0	0	20.1365187713311	1.7301	25.9522	0	0.3374181	0.5142606	1.9652	2.5129	1.1518	2.121
OK621010-01-0130R	West	West Valley	West Clay Creek	-98.30683333	36.72344444	21000757	3.42857142857143	1.71428571428571	2.57142857142857	0	0	42.8571428571428	5.2462	25.5753	1.3116	0.2958941	0.4967579	2.1069	1.905	1.3995	1.7615
OK620920-02-0050J	West	West Valley	Whitehorse Creek	-98.9712	36.713	21046830	0.452488687782805	2.26244343891403	0	0	0	7.01357466063348	0.4826	11.1008	0.724	0.4522107	0.5457986	0.8901	0.5208	0.5872	0.9209
OK621200-03-0260B	West	West Valley	Black Bear Creek: Upper	-97.2467	36.3416	20971352	0.662251655629139	0.0946073793755912	0	0	0	27.6253547776727	0.9906	17.0881	0	0.390992	0.4948363	1.7375	1.2177	0.8753	1.7894
OK620920-05-0030M	West	West Valley	Sleeping Bear Creek	-99.3463	36.6816	21044836	1.62162162162162	0.27027027027027	1.08108108108108	0	0	0	0	0	0	0.8904748	0.9145612	1.3904	1.271	0.5934	1.1264
OK520620-03-0110F	West	West Valley	Red Creek	-99.3492	35.9778	5264198	0.595947556615018	0.238379022646007	0	0	0	0	0.0037	0.0532	0	0.680472729575127	0.81884147284556	1.4074	0.8476	0.7842	1.4744
OK311800-00-0130G	West	West Valley	Fish Creek	-99.8804	35.0192	13745860	0.529801324503311	0.198675496688742	0	0	0	0.993377483443709	0	0	0	0.8854695	0.8922213	0.4148	0.3857	0.5084	1.5628
OK311310-03-0040E	West	West Valley	Little Deep Red Creek	-98.6793	34.2772	575964	1.54711673699015	0.562587904360056	0	0	0	25.7383966244726	0.9119	17.327	0	0.274819941759561	0.478690887187071	1.3262	1.3981	1.058	2.0274
OK311310-01-0070H	West	West Valley	Suttle Creek	-99.011	34.235	13970142	3.98757120662869	0.828586224754013	0.103573278094252	0	0.103573278094252	10.9787674779907	1.6069	30.5307	0	0.1823176	0.4108645	1.4089	1.9577	0.5601	0.9786
OK310830-03-0230C	West	West Valley	West Barnitz Creek	-99.052	35.595	678837	2.49854735618826	0.116211504938989	0	0	0	82.4520627542127	2.5996	23.3962	0	0.315156271567472	0.495464246353391	2.0695	1.9139	1.4422	3.1913
OK620900-04-0070M	West	West Valley	Stillwater Creek: Babcock Park	-97.0876111	36.10425	492114	5.13447432762836	2.20048899755501	3.9119804400978	0.244498777506112	9.53545232273839	9.7799511002445	2.5023	10.4508	0.2944	0.400443071294714	0.540891557915033	7.2149	6.1112	152.2665	388.4222
OK311300-04-0060G	West	West Valley	Medicine Creek: Apache (Stayer)	-98.6106388	34.7778055	673264	7.07332900713822	2.92018170019468	1.55743024010383	0	0	0	0	0	0	0.813633244896366	0.885725618688771	1.5356	2.2816	1.9882	4.0469
OK311310-03-0010D	West	West Valley	Deep Red Creek	-98.4	34.218	576016	1.69902912621359	0	0	0	0	0	0.0017	0.0726	0	0.691396274920753	0.813001391838485	0.6506	0.7148	1.1164	2.3668
OK311510-01-0040D	West	West Valley	Lake Creek: Hwy 6, Greer Co.	-99.378	35.056	13755891	1.47058823529412	0.245098039215686	0.245098039215686	0	0	7.59803921568628	0.8649	9.7303	0	0.552696	0.6423707	1.4157	1.5433	0.5371	2.1124
OK311600-02-0060J	West	West Valley	Turkey Creek	-99.439	34.6115	13532513	1.99809705042816	0.475737392959087	0.0951474785918173	0	0	41.674595623216	0.8353	40.0926	0	0.2346864	0.4110162	0.9344	0.6702	0.6159	1.3225
OK310830-01-0030G	West	West Valley	Delaware Creek	-98.176	35.058	682719	1.70491803278689	2.62295081967213	1.44262295081967	0.0655737704918033	0.655737704918033	31.016393442623	0.8214	9.857	0	0.443086844241999	0.632054715450845	1.5637	2.017	4.8061	11.3055
OK310830-02-0020D	West	West Valley	Stinking Creek	-98.639	35.097	682661	1.87369882026371	0.0693962526023594	0.138792505204719	0	0	13.0464954892436	0.9057	17.9546	0	0.353741083300782	0.507231198995866	1.339	1.4211	0.6462	1.0305
OK310830-06-0040J	West	West Valley	Lake Creek	-98.5306	35.2762	683437	1.10726643598616	0	0	0	0	0	3.2226	38.6715	0	0.317567057054694	0.469781319146966	1.5811	1.0622	4.1506	4.2314
OK310830-03-0210C	West	West Valley	East Barnitz Creek	-99.045	35.595	678833	2.62529832935561	0	0	0	0	87.5894988066826	2.8434	25.5908	0	0.313761029130672	0.510394674811818	2.9392	3.1921	1.4422	3.1913
OK310830-02-0060G	West	West Valley	Rainy Mountain Creek	-98.744	35.092	682671	7.31225296442688	0.592885375494071	0	0	0	10.3754940711462	0.6229	12.7688	0	0.323154455859086	0.517098213817798	1.2647	1.9797	10.1633	17.9193
OK310810-02-0170B	West	West Valley	Roaring Creek	-97.7233	34.893	19958176	1.15366866635902	0.369173973234887	0.369173973234887	0.138440239963082	9.96769727734195	31.4259344716198	7.3714	19.6571	2.15	0.3295474	0.485107	2.1868	2.0112	3.3956	7.1423
OK311800-00-0040D	West	West Valley	Haystack Creek	-99.562	34.958	13747566	1.45808019441069	0.243013365735115	0	0	0	21.8712029161604	0.9972	11.2186	0	0.4542994	0.5397241	1.2139	1.1954	0.5371	2.1124
OK311800-00-0170G	West	West Valley	North Elm Creek	-99.9506	35.0749	13745548	0	0	0	0	0	0	0	0	0	0.8616205	0.8678486	0.3977	0.6064	0.4689	0.8077
OK311210-00-0050D	West	West Valley	Little Beaver Creek	-98.142	34.42	8358077	0.123304562268804	0.369913686806412	0	0	0	8.26140567200986	0.9956	12.2974	0	0.4159827	0.5343946	1.1417	0.1466	2.5259	6.0276
OK311100-01-0290D	West	West Valley	Red Creek	-97.77	33.955	3133821	2.90806754221388	0.75046904315197	0.281425891181989	0	0.281425891181989	0	0.3165	3.165	0	0.605235697043553	0.776595357263386	1.383	1.6668	1.1924	2.1422
OK311500-01-0080F	West	West Valley	Otter Creek	-99.141	34.56	560845	2.02115158636898	0.329024676850764	0.0235017626321974	0	0.0940070505287896	14.6180963572268	0.94	17.8596	0	0.324716949074928	0.503477076059182	1.3778	1.1755	2.0733	3.8026
OK310810-02-0020D	West	West Valley	Finn Creek	-97.424	34.855	19957390	0.962566844919786	0.106951871657754	0	0	0.641711229946524	37.8609625668449	20.1762	38.1438	1.8722	0.2629967	0.4380739	0.8598	0.4198	2.7041	5.9487
OK311300-03-0010M	West	West Valley	East Cache Creek	-98.4444	34.9386	672650	3.97111913357401	1.08303249097473	0.36101083032491	0	0.240673886883273	21.0589651022864	2.1261	25.5137	0	0.303748121740824	0.472882740263998	2.4282	3.4385	1.3574	3.5742
OK310820-01-0030D	West	West Valley	Bitter Creek	-97.8442	35.0006	684047	2.72417707150965	0.227014755959137	0	0	0	61.5209988649262	10.7725	28.7266	3.142	0.31524558692204	0.480275788797157	1.1382	1.1223	2.6095	5.7126
OK311500-03-0040D	West	West Valley	Little Elk Creek	-99.118	35.016	557941	0.78740157480315	0.393700787401575	0	0	0.131233595800525	76.6404199475066	0.985	20.1925	0	0.288136410093962	0.44899523474298	5.8194	1.1321	60.2734	123.2268
OK310830-04-0030K	West	West Valley	Stinking Creek	-98.1264	35.18911	683451	1.99822380106572	0.155417406749556	0.0222024866785079	0	2.53108348134991	23.3570159857904	0.6358	7.6297	0	0.529870325581492	0.655335183642972	1.5039	1.7336	1.7656	3.5342
OK311500-03-0070D	West	West Valley	Trail Creek	-99.228	35.16	557507	1.39211136890951	0.464037122969838	0.232018561484919	0.232018561484919	0	71.461716937355	5.7304	35.2008	0	0.231218673122645	0.42490514983438	1.3959	1.3629	1.3985	2.9512
OK311800-00-0060G	West	West Valley	Station Creek	-99.66777778	34.9875	13747440	0.63006300630063	0.27002700270027	0	0	0	1.17011701170117	1.5174	17.0709	0	0.406108	0.5227938	1.6838	1.3615	0.5371	2.1123
OK311100-03-0010G	West	West Valley	Walnut Bayou	-97.281	33.918	3134277	0.329082682023858	0.329082682023858	0.123406005758947	0	2.67379679144385	0	1.5928	14.0165	0	0.361837590296771	0.502824395316262	1.5423	0.5339	1.994	3.6445
OK311300-04-0060H	West	West Valley	Medicine Creek	-98.58	34.772	673264	7.07332900713822	2.92018170019468	1.55743024010383	0	0	0	0	0	0	0.813633244896366	0.885725618688771	1.5356	2.2816	1.9882	4.0469
OK310840-01-0060B	West	West Valley	Quartermaster Creek	-99.3207	35.6823	3141274	6.80272108843537	0	0.680272108843537	0	1.36054421768707	84.3537414965986	2.1351	19.2159	0	0.343874010815709	0.509965003847259	3.3737	3.7112	0.8377	1.3378
OK310840-02-0210H	West	West Valley	Rush Creek	-99.8548	35.6738	3141350	2.90178571428571	1.33928571428571	0	0	0	0.223214285714286	0.0069	0.035	0	0.883679888322666	0.914759220166676	1.6509	1.8542	0.4887	0.8945
OK310830-03-0190C	West	West Valley	Beaver Creek	-98.958	35.533	679879	1.06827682303762	0.325127728750581	0	0	0	40.9660938225731	1.6478	14.83	0	0.317263568621273	0.468713668883263	2.7043	1.3176	2.8549	7.5085
OK310830-03-0100C	West	West Valley	Boggy Creek	-98.879	35.306	682399	2.05047318611987	0	0.0525762355415352	0	0	63.3017875920084	5.0605	31.0862	0	0.273360779184151	0.465933270982462	1.4185	0.806	1.4792	2.9948
OK310830-03-0070D	West	West Valley	Cavalry Creek	-98.853	35.277	682457	2.01845444059977	0.115340253748558	0.173010380622837	0	3.11418685121107	36.562860438293	4.4253	27.1837	0	0.272893324477793	0.467134401075492	1.2459	1.1899	1.3821	2.7459
OK620900-04-0070N	West	West Valley	Stillwater Creek	-97.09475	36.10986	492094	0	0	0	0	0	0	1.5522	6.4826	0.1826	0.419669255678019	0.582217599073632	5.7553	4.2258	163.3001	353.0208
OK621010-01-0230G	West	West Valley	Turkey Creek	-98.6839	36.8238	21028038	1.08275328692962	0.541376643464811	0.154679040989946	0	0	51.8174787316319	0.8486	19.5189	1.273	0.3338906	0.4799752	3.3136	1.5335	7.0922	14.2858
OK310830-06-0050M	West	West Valley	Cobb Creek	-98.606	35.299	682401	1.42630744849445	0	0	0.158478605388272	0.63391442155309	44.5324881141046	4.077	34.0751	0	0.267670328080074	0.458862963434596	1.4651	1.1795	1.9004	2.519
OK620900-04-0070P	West	West Valley	Stillwater Creek: South Sangre Road	-97.10511	36.11808	492070	1.91082802547771	1.78343949044586	0.254777070063694	0.127388535031847	0.254777070063694	3.56687898089172	2.7203	11.3614	0.32	0.356316635413067	0.520328471997898	4.5652	4.1446	108.6499	238.365
OK620920-05-0010T	West	West Valley	Buffalo Creek: Cosby	-99.69523	36.84039	21043526	0	0	0	0	0	0	0.2312	1.8495	0.3468	0.7288475	0.8049068	1.0411	1.258	0.5934	1.1264
OK311310-02-0010M	West	West Valley	West Cache Creek	-98.388	34.275	575970	0.738916256157635	0.985221674876847	0	0	0	4.43349753694581	0.1467	6.1602	0	0.553478625208897	0.678775366156935	1.0889	1.072	0.7322	1.5533
OK620910-04-0010D	West	West Valley	Cottonwood Creek	-97.43986111	35.84161111	253962	0.87463556851312	0	0	0	0	37.4635568513119	2.9344	33.4522	1.1738	0.299497220837444	0.48031426968001	1.0208	0.9255	23.0394	54.8463
OK720500-02-0300F	West	West Valley	Clear Creek	-100.4530833	36.73169444	13822000	11.1553784860558	0.398406374501992	0.796812749003984	0	0	0	0	0	0	0.5375222	0.8863482	1.1767	0.9934	0.2444	0.4095
OK520610-02-0120C	West	West Valley	Buggy Creek	-97.91836	35.33425	6025904	1.03092783505155	1.39478471801092	0.363856882959369	0.0606428138265615	0.303214069132808	36.5069739235901	15.4446	41.1856	4.4754	0.22301729690619	0.40432427654921	3.784	2.0743	19.7879	44.4591
OK311600-02-0060H	West	West Valley	Turkey Creek	-99.437	34.594	13532601	2.93453724604966	0.338600451467269	0	0	0	40.0677200902935	0.6358	30.5161	0	0.315188	0.4920262	0.9678	1.1771	0.6159	1.3225
OK620910-04-0010G	West	West Valley	Cottonwood Creek	-97.567	35.7729	254192	2.74725274725275	0	0	0	3.02197802197802	20.0549450549451	0.7858	8.9577	0.3143	0.541253132297846	0.653752772053567	1.9285	1.3021	14.378	39.9887
OK310830-03-0190G	West	West Valley	Beaver Creek	-98.946	35.5514	679879	1.06827682303762	0.325127728750581	0	0	0	40.9660938225731	1.6478	14.83	0	0.317263568621273	0.468713668883263	2.7043	1.3176	2.8549	7.5085
OK311500-03-0040G	West	West Valley	Little Elk Creek	-99.0743	35.1022	557679	5	0.588235294117647	0	0	0	55.2941176470588	1.6471	33.7661	0	0.226610692180115	0.424322534581615	2.295	2.4037	1.5888	3.3199
OK310820-02-0010F	West	West Valley	Little Washita River	-98.2196	34.8839	685855	0.518134715025907	4.14507772020725	0	0	0	17.6165803108808	1.6975	20.3706	0	0.252935082107628	0.407974138509793	4.6844	1.7723	9.6359	20.9891
OK311500-01-0110G	West	West Valley	Tepee Creek	-99.1987	34.8851	560037	3.61581920903955	0	0	0	0	21.5819209039548	1.0277	21.0677	0	0.350763568368979	0.495880351028708	0.7816	0.8698	1.2329	1.7165
OK720500-02-0300G	West	West Valley	Clear Creek	-100.4881	36.6554	13822566	2.10526315789474	1.57894736842105	0	0	0	1.05263157894737	0	0	0	0.5815768	0.8861513	1.8854	1.5587	0.2444	0.4095
OK311210-00-0010D	West	West Valley	Beaver Creek	-98.1828	34.3913	8358085	4.93273542600897	0	0	0	0	0	0.3701	15.5438	0	0.3512489	0.5015647	1.6279	0.1255	0.5941	1.3299
OK310830-01-0050B	West	West Valley	Tonkawa Creek	-98.1862	35.0868	683467	2.05949656750572	0.45766590389016	0	0.22883295194508	0	26.0869565217391	1.9144	22.9729	0	0.266684100271723	0.46105138783183	2.7948	1.8784	10.2547	27.635
